# Supplementary material for: Crystal structure and Hirshfeld surface analysis of (E)-5-phenyl-3-[(pyridin-4-yl­methyl­idene)amino]­thia­zolidin-2-iminium bromide monohydrate
Source: Acta Crystallogr E Crystallogr Commun. 2018 Aug 21;74(Pt 9):1290–4. doi: 10.1107/S2056989018011155 (PMC6127695; doi:10.1107/S2056989018011155)
Supplement: Supplementary file 1 [file e-74-01290-sup1.cif]

##############################################################################
#                                                                            #
# This CIF contains the data in a paper accepted for publication in          #
# Acta Crystallographica Section E. It conforms to the requirements of       #
# Notes for Authors for Acta Crystallographica Section E, and has been       #
# peer reviewed under the auspices of the IUCr Commission on Journals.       #
#                                                                            #
# Full details of the Crystallographic Information File format               #
# are given in the paper "The Crystallographic Information File (CIF):       #
# a New Standard Archive File for Crystallography" by S. R. Hall, F. H.      #
# Allen and I. D. Brown [Acta Cryst. (1991), A47, 655-685].                  #
#                                                                            #
# The current version of the core CIF dictionary is obtainable from          #
# ftp://ftp.iucr.org/pub/cif_core.dic.                                       #
#                                                                            #
# Software is freely available for graphical display of the structure(s)     #
# in this CIF. For information consult the CIF software page                 #
# http://www.iucr.org/resources/cif/software.                                #
#                                                                            #
# This file may be used for bona fide research purposes within the           #
# scientific community so long as proper attribution is given to the journal # 
# article from which it was obtained.                                        #
#                                                                            #
##############################################################################
data_I
_audit_creation_method     'SHELXL-2016/6'
_database_code_depnum_ccdc_archive     'CCDC 1837127'
_chemical_name_systematic
;
(<i>E</i>)-5-Phenyl-3-[(pyridin-4-ylmethylidene)amino]thiazolidin-2-iminium
bromide monohydrate
;
_chemical_name_common     ?
_chemical_formula_moiety     'C15 H15 N4 S +, Br -, H2 O'
_chemical_formula_sum     'C15 H17 Br N4 O S'
_chemical_formula_iupac     'C15 H15 N4 S +, Br -, H2 O'
_chemical_formula_weight     381.30
_chemical_melting_point     ?
_shelx_space_group_comment
;
The symmetry employed for this shelxl refinement is uniquely defined
by the following loop, which should always be used as a source of
symmetry information in preference to the above space-group names.
They are only intended as comments.
;
_space_group_crystal_system     monoclinic
_space_group_name_H-M_alt     'P 21'
_space_group_name_Hall     'P 2yb'
loop_
    _symmetry_equiv_pos_as_xyz
    'x, y, z'
    '-x, y+1/2, -z'
_cell_length_a     5.8515(8)
_cell_length_b     7.5304(10)
_cell_length_c     18.859(3)
_cell_angle_alpha     90
_cell_angle_beta     93.979(5)
_cell_angle_gamma     90
_cell_volume     829.0(2)
_cell_formula_units_Z     2
_cell_measurement_reflns_used     6867
_cell_measurement_theta_min     2.91
_cell_measurement_theta_max     26.36
_cell_measurement_temperature     296(2)
_exptl_crystal_description     block
_exptl_crystal_colour     colorless
_exptl_crystal_size_max     0.190
_exptl_crystal_size_mid     0.150
_exptl_crystal_size_min     0.140
_exptl_crystal_density_diffrn     1.527
_exptl_crystal_density_meas     ?
_exptl_crystal_density_method     ?
_exptl_crystal_F_000     388
_exptl_absorpt_coefficient_mu     2.612
_exptl_absorpt_correction_type     multi-scan
_exptl_absorpt_process_details
;
(SADABS; Bruker, 2007)
;
_shelx_estimated_absorpt_T_min     0.637
_shelx_estimated_absorpt_T_max     0.711
_exptl_absorpt_correction_T_min     0.623
_exptl_absorpt_correction_T_max     0.698
_diffrn_ambient_temperature     296(2)
_diffrn_radiation_type     MoK\a
_diffrn_radiation_wavelength     0.71073
_diffrn_measurement_device_type     'Bruker APEXII CCD'
_diffrn_measurement_method     '\f and \w scans'
_diffrn_detector_area_resol_mean     ?
_diffrn_reflns_number     12061
_diffrn_reflns_av_R_equivalents     0.0761
_diffrn_reflns_theta_min     2.914
_diffrn_reflns_theta_max     26.401
_diffrn_reflns_theta_full     25.242
_diffrn_measured_fraction_theta_max     0.992
_diffrn_measured_fraction_theta_full     0.993
_diffrn_reflns_limit_h_min     -7
_diffrn_reflns_limit_h_max     7
_diffrn_reflns_limit_k_min     -9
_diffrn_reflns_limit_k_max     9
_diffrn_reflns_limit_l_min     -21
_diffrn_reflns_limit_l_max     23
_refine_special_details     ?
_reflns_number_total     3373
_reflns_number_gt     3107
_reflns_threshold_expression     'I > 2\s(I)'
_refine_ls_structure_factor_coef     Fsqd
_refine_ls_matrix_type     full
_refine_ls_R_factor_all     0.0417
_refine_ls_R_factor_gt     0.0371
_refine_ls_wR_factor_gt     0.0849
_refine_ls_wR_factor_ref     0.0874
_refine_ls_goodness_of_fit_ref     1.075
_refine_ls_restrained_S_all     1.074
_refine_ls_number_reflns     3373
_refine_ls_number_parameters     199
_refine_ls_number_restraints     1
_refine_ls_hydrogen_treatment     constr
_refine_ls_weighting_scheme     calc
_refine_ls_weighting_details
              'w=1/[\s^2^(Fo^2^)+(0.0256P)^2^+0.6286P] where P=(Fo^2^+2Fc^2^)/3'
_atom_sites_solution_hydrogens     mixed
_atom_sites_solution_primary     direct
_atom_sites_solution_secondary     difmap
_refine_ls_shift/su_max     0.000
_refine_ls_shift/su_mean     0.000
_refine_diff_density_max     0.491
_refine_diff_density_min     -0.471
_refine_ls_extinction_method     none
_refine_ls_extinction_coef     .
_refine_ls_abs_structure_details
;
Flack <i>x</i> determined using 1291 quotients [(I+)-(I-)]/[(I+)+(I-)]
(Parsons <i>et al.</i>,  2013)
;
_refine_ls_abs_structure_Flack     0.004(8)
loop_
    _atom_type_symbol
    _atom_type_description
    _atom_type_scat_dispersion_real
    _atom_type_scat_dispersion_imag
    _atom_type_scat_source
    'C' 'C' 0.0033 0.0016
                         'International Tables Vol C Tables 4.2.6.8 and 6.1.1.4'
    'H' 'H' 0.0000 0.0000
                         'International Tables Vol C Tables 4.2.6.8 and 6.1.1.4'
    'Br' 'Br' -0.2901 2.4595
                         'International Tables Vol C Tables 4.2.6.8 and 6.1.1.4'
    'N' 'N' 0.0061 0.0033
                         'International Tables Vol C Tables 4.2.6.8 and 6.1.1.4'
    'S' 'S' 0.1246 0.1234
                         'International Tables Vol C Tables 4.2.6.8 and 6.1.1.4'
    'O' 'O' 0.0106 0.0060
                         'International Tables Vol C Tables 4.2.6.8 and 6.1.1.4'
_computing_data_collection
;
APEX2 (Bruker, 2007)
;
_computing_cell_refinement
;
SAINT (Bruker, 2007)
;
_computing_data_reduction
;
SAINT (Bruker, 2007)
;
_computing_structure_solution
;
SHELXS97 (Sheldrick, 2008)
;
_computing_structure_refinement
;
SHELXL2014 (Sheldrick, 2015)
;
_computing_molecular_graphics
;
ORTEP-3 for Windows (Farrugia, 2012)
;
_computing_publication_material
;
PLATON (Spek, 2009)
;
loop_
    _atom_site_type_symbol
    _atom_site_label
    _atom_site_fract_x
    _atom_site_fract_y
    _atom_site_fract_z
    _atom_site_U_iso_or_equiv
    _atom_site_adp_type
    _atom_site_calc_flag
    _atom_site_occupancy
    _atom_site_disorder_assembly
    _atom_site_disorder_group
    Br Br1 0.00107(9) 0.87805(8) 0.76086(3) 0.05140(19) Uani d 1 . .
    O O1 0.4881(7) 0.6571(7) 0.7445(3) 0.0670(13) Uani d 1 . .
    H H1D 0.619040 0.714648 0.766487 0.100 Uiso d 1 . .
    H H1C 0.362040 0.733228 0.751357 0.100 Uiso d 1 . .
    S S1 0.4339(2) 0.15399(19) 0.67953(6) 0.0382(3) Uani d 1 . .
    N N1 0.8263(6) 0.3319(5) 0.8366(2) 0.0295(9) Uani d 1 . .
    N N2 0.7239(7) 0.2983(5) 0.7699(2) 0.0303(8) Uani d 1 . .
    N N3 0.4501(6) 0.1215(6) 0.8202(2) 0.0355(9) Uani d 1 . .
    H H3A 0.328282 0.049581 0.812009 0.043 Uiso d 1 . .
    H H3B 0.512382 0.129791 0.865099 0.043 Uiso d 1 . .
    N N4 1.3503(8) 0.5477(6) 1.0413(2) 0.0411(10) Uani d 1 . .
    C C1 0.8150(8) 0.3485(7) 0.7026(2) 0.0355(11) Uani d 1 . .
    H H1A 0.942871 0.272508 0.692765 0.043 Uiso calc 1 . .
    H H1B 0.867805 0.470588 0.704580 0.043 Uiso calc 1 . .
    C C2 0.6215(9) 0.3270(6) 0.6453(3) 0.0367(11) Uani d 1 . .
    H H2A 0.535751 0.438691 0.640770 0.044 Uiso calc 1 . .
    C C3 0.5413(7) 0.1933(6) 0.7656(2) 0.0280(9) Uani d 1 . .
    C C4 1.0129(8) 0.4175(6) 0.8403(3) 0.0342(11) Uani d 1 . .
    H H4A 1.078821 0.452819 0.799119 0.041 Uiso calc 1 . .
    C C5 1.1255(8) 0.4610(6) 0.9111(2) 0.0303(9) Uani d 1 . .
    C C6 1.3363(9) 0.5471(7) 0.9143(3) 0.0399(12) Uani d 1 . .
    H H6A 1.405181 0.577708 0.872999 0.048 Uiso calc 1 . .
    C C7 1.4407(9) 0.5859(8) 0.9808(3) 0.0415(12) Uani d 1 . .
    H H7A 1.582539 0.642081 0.982961 0.050 Uiso calc 1 . .
    C C8 1.1475(10) 0.4651(8) 1.0373(3) 0.0421(12) Uani d 1 . .
    H H8A 1.081980 0.437142 1.079457 0.051 Uiso calc 1 . .
    C C9 1.0312(8) 0.4194(6) 0.9743(3) 0.0349(11) Uani d 1 . .
    H H9A 0.890877 0.361247 0.974094 0.042 Uiso calc 1 . .
    C C10 0.6939(9) 0.2728(7) 0.5720(3) 0.0354(11) Uani d 1 . .
    C C11 0.8870(10) 0.1764(8) 0.5602(3) 0.0501(14) Uani d 1 . .
    H H11A 0.977907 0.131751 0.598504 0.060 Uiso calc 1 . .
    C C12 0.9462(10) 0.1458(11) 0.4924(5) 0.064(2) Uani d 1 . .
    H H12A 1.081948 0.086515 0.485002 0.077 Uiso calc 1 . .
    C C13 0.8064(13) 0.2022(10) 0.4350(3) 0.0626(19) Uani d 1 . .
    H H13A 0.846758 0.180147 0.389002 0.075 Uiso calc 1 . .
    C C14 0.6057(15) 0.2916(9) 0.4462(3) 0.0610(19) Uani d 1 . .
    H H14A 0.508677 0.327949 0.407801 0.073 Uiso calc 1 . .
    C C15 0.5505(11) 0.3266(7) 0.5146(3) 0.0450(13) Uani d 1 . .
    H H15A 0.415794 0.386965 0.522268 0.054 Uiso calc 1 . .
loop_
    _atom_site_aniso_label
    _atom_site_aniso_U_11
    _atom_site_aniso_U_22
    _atom_site_aniso_U_33
    _atom_site_aniso_U_12
    _atom_site_aniso_U_13
    _atom_site_aniso_U_23
    Br1 0.0357(2) 0.0535(3) 0.0647(4) 0.0010(3) 0.0019(2) -0.0076(4)
    O1 0.059(3) 0.059(3) 0.084(4) 0.016(3) 0.013(2) -0.008(3)
    S1 0.0326(5) 0.0560(8) 0.0249(5) -0.0080(6) -0.0050(4) -0.0042(5)
    N1 0.0331(19) 0.029(2) 0.0250(18) -0.0004(14) -0.0079(14) -0.0049(13)
    N2 0.0325(19) 0.0329(19) 0.0245(19) -0.0024(16) -0.0055(15) -0.0013(15)
    N3 0.0296(18) 0.051(3) 0.0252(19) -0.0036(19) -0.0033(15) 0.0017(18)
    N4 0.043(2) 0.043(3) 0.036(2) 0.003(2) -0.0098(18) -0.0099(19)
    C1 0.037(2) 0.042(3) 0.028(2) -0.002(2) -0.0003(17) -0.001(2)
    C2 0.040(2) 0.034(3) 0.035(3) 0.0068(19) -0.002(2) -0.0006(18)
    C3 0.0238(19) 0.031(2) 0.028(2) 0.0050(18) -0.0030(16) -0.0005(18)
    C4 0.038(2) 0.037(3) 0.027(2) -0.0021(19) -0.0028(18) -0.0039(18)
    C5 0.032(2) 0.030(2) 0.029(2) -0.0017(18) -0.0043(18) -0.0047(18)
    C6 0.039(3) 0.046(3) 0.034(3) -0.009(2) 0.000(2) -0.006(2)
    C7 0.031(2) 0.047(3) 0.045(3) -0.003(2) -0.009(2) -0.011(2)
    C8 0.050(3) 0.047(3) 0.030(3) 0.000(2) 0.004(2) -0.004(2)
    C9 0.033(2) 0.037(3) 0.035(2) -0.0021(18) -0.0004(18) -0.0032(18)
    C10 0.038(2) 0.040(3) 0.027(2) -0.007(2) -0.0022(19) 0.0002(19)
    C11 0.044(3) 0.048(3) 0.056(3) 0.005(3) -0.014(3) -0.007(3)
    C12 0.045(3) 0.067(4) 0.084(5) -0.005(4) 0.018(3) -0.031(4)
    C13 0.093(5) 0.061(4) 0.036(3) -0.017(4) 0.026(3) -0.010(3)
    C14 0.103(6) 0.045(3) 0.032(3) -0.007(4) -0.019(3) 0.012(2)
    C15 0.051(3) 0.037(3) 0.046(3) 0.006(2) -0.005(2) -0.003(2)
_geom_special_details
;
 All esds (except the esd in the dihedral angle between two l.s. planes)
 are estimated using the full covariance matrix.  The cell esds are taken
 into account individually in the estimation of esds in distances, angles
 and torsion angles; correlations between esds in cell parameters are only
 used when they are defined by crystal symmetry.  An approximate (isotropic)
 treatment of cell esds is used for estimating esds involving l.s. planes.
;
loop_
    _geom_bond_atom_site_label_1
    _geom_bond_atom_site_label_2
    _geom_bond_site_symmetry_2
    _geom_bond_distance
    _geom_bond_publ_flag
    O1 H1D . 0.9500 ?
    O1 H1C . 0.9500 ?
    S1 C3 . 1.725(4) ?
    S1 C2 . 1.848(5) ?
    N1 C4 . 1.266(6) ?
    N1 N2 . 1.380(5) ?
    N2 C3 . 1.327(6) ?
    N2 C1 . 1.459(6) ?
    N3 C3 . 1.310(6) ?
    N3 H3A . 0.9000 ?
    N3 H3B . 0.9000 ?
    N4 C7 . 1.322(8) ?
    N4 C8 . 1.337(8) ?
    C1 C2 . 1.519(6) ?
    C1 H1A . 0.9700 ?
    C1 H1B . 0.9700 ?
    C2 C10 . 1.529(7) ?
    C2 H2A . 0.9800 ?
    C4 C5 . 1.484(6) ?
    C4 H4A . 0.9300 ?
    C5 C9 . 1.384(7) ?
    C5 C6 . 1.391(7) ?
    C6 C7 . 1.389(7) ?
    C6 H6A . 0.9300 ?
    C7 H7A . 0.9300 ?
    C8 C9 . 1.372(7) ?
    C8 H8A . 0.9300 ?
    C9 H9A . 0.9300 ?
    C10 C11 . 1.374(8) ?
    C10 C15 . 1.384(7) ?
    C11 C12 . 1.367(10) ?
    C11 H11A . 0.9300 ?
    C12 C13 . 1.378(11) ?
    C12 H12A . 0.9300 ?
    C13 C14 . 1.383(11) ?
    C13 H13A . 0.9300 ?
    C14 C15 . 1.376(9) ?
    C14 H14A . 0.9300 ?
    C15 H15A . 0.9300 ?
loop_
    _geom_angle_atom_site_label_1
    _geom_angle_atom_site_label_2
    _geom_angle_atom_site_label_3
    _geom_angle_site_symmetry_1
    _geom_angle_site_symmetry_3
    _geom_angle
    _geom_angle_publ_flag
    H1D O1 H1C . . 106.0 ?
    C3 S1 C2 . . 91.2(2) ?
    C4 N1 N2 . . 117.6(4) ?
    C3 N2 N1 . . 117.5(4) ?
    C3 N2 C1 . . 116.3(4) ?
    N1 N2 C1 . . 125.7(4) ?
    C3 N3 H3A . . 118.3 ?
    C3 N3 H3B . . 123.4 ?
    H3A N3 H3B . . 117.9 ?
    C7 N4 C8 . . 117.3(4) ?
    N2 C1 C2 . . 106.9(4) ?
    N2 C1 H1A . . 110.3 ?
    C2 C1 H1A . . 110.3 ?
    N2 C1 H1B . . 110.3 ?
    C2 C1 H1B . . 110.3 ?
    H1A C1 H1B . . 108.6 ?
    C1 C2 C10 . . 115.6(4) ?
    C1 C2 S1 . . 104.9(3) ?
    C10 C2 S1 . . 109.6(3) ?
    C1 C2 H2A . . 108.8 ?
    C10 C2 H2A . . 108.8 ?
    S1 C2 H2A . . 108.8 ?
    N3 C3 N2 . . 124.7(4) ?
    N3 C3 S1 . . 121.8(4) ?
    N2 C3 S1 . . 113.5(3) ?
    N1 C4 C5 . . 119.3(4) ?
    N1 C4 H4A . . 120.3 ?
    C5 C4 H4A . . 120.3 ?
    C9 C5 C6 . . 118.3(4) ?
    C9 C5 C4 . . 123.1(4) ?
    C6 C5 C4 . . 118.6(4) ?
    C7 C6 C5 . . 118.0(5) ?
    C7 C6 H6A . . 121.0 ?
    C5 C6 H6A . . 121.0 ?
    N4 C7 C6 . . 123.8(5) ?
    N4 C7 H7A . . 118.1 ?
    C6 C7 H7A . . 118.1 ?
    N4 C8 C9 . . 123.4(5) ?
    N4 C8 H8A . . 118.3 ?
    C9 C8 H8A . . 118.3 ?
    C8 C9 C5 . . 119.0(5) ?
    C8 C9 H9A . . 120.5 ?
    C5 C9 H9A . . 120.5 ?
    C11 C10 C15 . . 119.2(5) ?
    C11 C10 C2 . . 124.8(5) ?
    C15 C10 C2 . . 116.0(5) ?
    C12 C11 C10 . . 120.4(6) ?
    C12 C11 H11A . . 119.8 ?
    C10 C11 H11A . . 119.8 ?
    C11 C12 C13 . . 120.5(6) ?
    C11 C12 H12A . . 119.8 ?
    C13 C12 H12A . . 119.8 ?
    C12 C13 C14 . . 119.6(6) ?
    C12 C13 H13A . . 120.2 ?
    C14 C13 H13A . . 120.2 ?
    C15 C14 C13 . . 119.6(6) ?
    C15 C14 H14A . . 120.2 ?
    C13 C14 H14A . . 120.2 ?
    C14 C15 C10 . . 120.5(6) ?
    C14 C15 H15A . . 119.7 ?
    C10 C15 H15A . . 119.7 ?
loop_
    _geom_torsion_atom_site_label_1
    _geom_torsion_atom_site_label_2
    _geom_torsion_atom_site_label_3
    _geom_torsion_atom_site_label_4
    _geom_torsion_site_symmetry_1
    _geom_torsion_site_symmetry_2
    _geom_torsion_site_symmetry_3
    _geom_torsion_site_symmetry_4
    _geom_torsion
    _geom_torsion_publ_flag
    C4 N1 N2 C3 . . . . 173.3(4) ?
    C4 N1 N2 C1 . . . . 1.8(7) ?
    C3 N2 C1 C2 . . . . 22.4(6) ?
    N1 N2 C1 C2 . . . . -166.1(4) ?
    N2 C1 C2 C10 . . . . -148.0(4) ?
    N2 C1 C2 S1 . . . . -27.1(5) ?
    C3 S1 C2 C1 . . . . 21.6(3) ?
    C3 S1 C2 C10 . . . . 146.3(4) ?
    N1 N2 C3 N3 . . . . 0.9(7) ?
    C1 N2 C3 N3 . . . . 173.2(5) ?
    N1 N2 C3 S1 . . . . -177.7(3) ?
    C1 N2 C3 S1 . . . . -5.5(5) ?
    C2 S1 C3 N3 . . . . 171.0(4) ?
    C2 S1 C3 N2 . . . . -10.3(4) ?
    N2 N1 C4 C5 . . . . 178.3(4) ?
    N1 C4 C5 C9 . . . . -3.0(7) ?
    N1 C4 C5 C6 . . . . 176.7(5) ?
    C9 C5 C6 C7 . . . . 0.2(8) ?
    C4 C5 C6 C7 . . . . -179.6(5) ?
    C8 N4 C7 C6 . . . . 0.8(8) ?
    C5 C6 C7 N4 . . . . -0.8(9) ?
    C7 N4 C8 C9 . . . . -0.1(8) ?
    N4 C8 C9 C5 . . . . -0.4(8) ?
    C6 C5 C9 C8 . . . . 0.3(7) ?
    C4 C5 C9 C8 . . . . -179.9(5) ?
    C1 C2 C10 C11 . . . . 27.7(7) ?
    S1 C2 C10 C11 . . . . -90.6(6) ?
    C1 C2 C10 C15 . . . . -152.3(5) ?
    S1 C2 C10 C15 . . . . 89.3(5) ?
    C15 C10 C11 C12 . . . . 5.0(9) ?
    C2 C10 C11 C12 . . . . -175.1(6) ?
    C10 C11 C12 C13 . . . . -3.8(11) ?
    C11 C12 C13 C14 . . . . 0.6(11) ?
    C12 C13 C14 C15 . . . . 1.4(10) ?
    C13 C14 C15 C10 . . . . -0.1(9) ?
    C11 C10 C15 C14 . . . . -3.1(9) ?
    C2 C10 C15 C14 . . . . 177.0(5) ?
loop_
    _geom_hbond_atom_site_label_D
    _geom_hbond_atom_site_label_H
    _geom_hbond_atom_site_label_A
    _geom_hbond_site_symmetry_A
    _geom_hbond_distance_DH
    _geom_hbond_distance_HA
    _geom_hbond_distance_DA
    _geom_hbond_angle_DHA
    O1 H1C Br1 . 0.95 2.39 3.333(4) 169.1
    O1 H1D Br1 1_655 0.95 2.56 3.427(5) 151.8
    N3 H3A Br1 1_545 0.90 2.45 3.333(4) 166.5
    N3 H3B N4 2_747 0.90 1.99 2.840(6) 157.8
    C9 H9A Cg2 2_747 0.93 2.96 3.650(5) 132
    C12 H12A Cg3 2_746 0.93 2.82 3.565(8) 137
    C15 H15A Cg3 2_656 0.93 2.80 3.548(6) 135
_shelx_hkl_file
;
   0   0  -3  172.42    5.39
   0   0   3  149.45    5.62
   0   0   3  145.26    5.10
   0   0  -5  600.53   10.34
   0   0   5  458.03   11.77
   0   0  -6 1313.72   13.11
   0   0   6 1263.63   14.25
   0   0   6 1106.74   11.68
   0   0  -7  273.79    9.58
   0   0   7  262.54   11.10
   0   0   7  211.84    8.58
   0   0  -8   64.53    6.67
   0   0   8   55.14    6.77
   0   0   8   41.56    5.39
   0   0  -9 2447.20   21.06
   0   0   9 1999.27   20.35
   0   0   9 1720.33   17.11
   0   0 -10 3247.07   24.40
   0   0  10 2576.16   23.59
   0   0  10 2598.36   21.40
   0   0 -11 2114.88   21.45
   0   0  11 1954.80   22.07
   0   0  11 1711.18   19.16
   0   0 -12 2882.07   26.50
   0   0  12 2282.45   22.68
   0   0 -13 1111.94   18.82
   0   0  13  936.27   19.16
   0   0  13  921.02   17.54
   0   0 -14 1099.40   19.59
   0   0  14 1041.31   21.21
   0   0  14  990.46   18.92
   0   0 -15 3898.36   33.36
   0   0  15 3227.39   32.31
   0   0  15 3021.56   29.55
   0   0 -16  206.50   15.63
   0   0  16  170.76   18.40
   0   0  16  149.79   15.82
   0   0 -17    9.10    8.39
   0   0  17    9.63   11.58
   0   0  17   21.11   10.15
   0   0 -18   49.37   10.39
   0   0  18   23.59   12.82
   0   0  18   27.83   11.01
   0   0  18   26.21    8.48
   0   0 -19  194.35   18.63
   0   0  19  196.68   23.07
   0   0  19  192.06   20.68
   0   0  19  195.92   18.25
   0   0 -20   79.83   12.82
   0   0  20  128.82   17.25
   0   0  20   71.49   12.87
   0   0  20   90.41   14.58
   0   0  21   56.71   16.68
   0   0  21   58.24   14.34
   0   0  22   73.25   17.39
   0   0  22   48.47   16.01
   0   0  23   39.36   17.97
   0   0  23   -1.10   15.15
   0  -1   0    9.48    2.24
   0  -1   0    7.43    1.95
   0  -1   0    4.38    1.67
   0   1   0    4.81    2.67
   0   1   0    3.29    2.24
   0   1   0    7.34    1.95
   0  -1  -1 1897.33    9.53
   0  -1  -1 1831.23    7.63
   0  -1   1 1944.27    9.10
   0  -1   1 1907.00    8.96
   0   1  -1 3007.74   11.25
   0   1   1 3020.23   12.01
   0   1   1 2893.22    9.53
   0   1   1 2969.04    9.44
   0  -1  -2  834.33    7.82
   0  -1  -2  727.15    3.91
   0  -1  -2  798.11    6.77
   0  -1   2  758.61    6.48
   0   1  -2  663.15    6.67
   0   1   2  718.91    7.82
   0   1   2  355.76    3.05
   0   1   2  717.34    6.62
   0  -1  -3 5169.99   17.97
   0   1   3 5404.56   18.59
   0  -1   4  718.67    9.15
   0   1  -4  673.11    8.86
   0   1   4  457.51    6.34
   0   1   4  542.34    8.24
   0  -1  -5 8400.48   27.64
   0  -1   5 7761.78   25.21
   0  -1   5 6420.57   24.45
   0   1  -5 8534.02   26.12
   0  -1  -6 1299.94   13.96
   0  -1   6 1253.91   13.01
   0  -1   6 1120.52   13.01
   0   1  -6 1528.51   13.73
   0   1   6 1214.21   13.58
   0   1   6 1489.52   13.68
   0  -1  -7 7118.55   30.12
   0  -1   7 6557.67   27.59
   0  -1   7 5907.39   27.31
   0   1  -7 6175.75   26.50
   0   1   7 5534.43   26.74
   0   1   7 4776.11   21.11
   0   1   7 5697.27   25.73
   0  -1  -8  412.81   11.58
   0  -1   8  409.80   11.25
   0  -1   8  385.98   10.72
   0   1  -8  480.10   11.29
   0   1   8  369.58   11.63
   0   1   8  331.27    9.05
   0   1   8  410.80   10.87
   0  -1  -9 2244.27   21.83
   0  -1   9 1936.26   19.49
   0  -1   9 1857.25   18.68
   0   1  -9 1899.66   18.35
   0   1   9 1393.83   18.35
   0   1   9 1530.65   15.39
   0   1   9 1827.51   18.11
   0  -1 -10 1833.75   19.87
   0  -1  10 1472.80   18.40
   0  -1  10 1465.89   18.11
   0   1 -10 1909.58   19.49
   0   1  10 1766.27   20.02
   0   1  10 1702.65   17.06
   0   1  10 2010.13   19.92
   0  -1 -11  673.63   14.82
   0  -1  11  505.98   14.77
   0  -1  11  489.25   13.58
   0   1 -11  604.91   14.11
   0   1  11  657.53   15.63
   0   1  11  603.48   13.25
   0   1  11  736.30   14.96
   0  -1 -12  578.84   18.11
   0  -1  12  581.42   17.82
   0  -1  12  512.31   14.54
   0   1 -12  925.26   16.78
   0   1  12  793.30   17.35
   0   1  12  740.83   14.73
   0   1  12  856.45   19.63
   0  -1 -13   62.14    8.82
   0  -1  13   44.46    9.48
   0  -1  13   30.02    7.39
   0   1 -13  108.90   11.87
   0   1  13   82.92   10.15
   0   1  13   98.60   11.91
   0   1  13  108.66   11.77
   0  -1 -14   33.60    8.72
   0  -1  14   46.08    9.87
   0  -1  14   38.03    8.44
   0   1 -14    6.20    7.48
   0   1  14    8.44    9.34
   0   1  14   10.72    7.63
   0   1  14    1.67    6.10
   0  -1 -15 1804.01   25.35
   0  -1  15 1600.23   26.02
   0  -1  15 1459.79   23.78
   0   1 -15 1886.65   24.73
   0   1  15 1850.48   27.40
   0   1  15 1706.13   23.11
   0   1  15 2002.22   25.31
   0  -1 -16  188.72   16.44
   0  -1  16  139.16   13.44
   0  -1  16  137.21   16.44
   0   1 -16  226.56   14.68
   0   1  16  158.03   18.63
   0   1  16  216.46   16.06
   0   1  16  260.35   15.77
   0  -1 -17   19.16    8.91
   0  -1  17   32.50   12.49
   0  -1  17   27.64   10.63
   0   1 -17   11.10    8.63
   0   1  17   17.73   11.63
   0   1  17   12.49    9.29
   0   1  17   15.39    8.53
   0  -1 -18  245.24   17.59
   0  -1  18  311.87   22.92
   0  -1  18  231.61   19.78
   0   1 -18  206.26   16.49
   0   1  18  178.62   21.59
   0   1  18  206.36   20.64
   0   1  18  212.12   16.35
   0  -1 -19  131.72   13.68
   0  -1  19  112.85   16.01
   0  -1  19   91.41   12.82
   0   1 -19   92.12   10.96
   0   1  19  112.57   15.73
   0   1  19   93.27   12.15
   0   1  19  117.76   11.58
   0  -1 -20  155.03   16.68
   0  -1  20  161.41   16.78
   0  -1  20  126.86   14.68
   0   1 -20  162.27   19.68
   0   1  20  184.96   19.40
   0   1  20  126.15   14.11
   0   1  20  162.51   15.44
   0  -1  21  229.80   28.36
   0  -1  21  208.40   26.93
   0   1  21  241.00   28.36
   0   1  21  217.60   23.21
   0  -1  22  110.28   17.44
   0  -1  22   57.52   15.06
   0   1  22   89.79   17.59
   0   1  22   76.11   15.06
   0  -1  23   77.54   18.21
   0  -1  23   33.31   16.20
   0   1  23   80.06   21.02
   0   1  23   53.85   15.39
   0  -2   0 3896.97   17.87
   0  -2   0 3902.69   15.82
   0  -2   0 3800.09   14.30
   0   2   0 2421.46   22.54
   0   2   0 3016.32   14.39
   0   2   0 2999.02   13.01
   0  -2  -2 5266.64   21.78
   0  -2  -2 5226.04   17.63
   0  -2   2 5464.94   20.64
   0  -2   2 5490.68   20.78
   0   2   2 3939.53   19.44
   0   2   2 4350.53   16.44
   0   2   2 4421.63   16.30
   0  -2  -3 1920.39   14.68
   0  -2  -3 1954.09   12.58
   0  -2   3 2118.36   13.15
   0  -2   3 2224.92   14.34
   0  -2   3 2222.30   14.82
   0   2   3 1630.73   14.34
   0   2   3 1811.31   12.10
   0  -2  -4 2519.02   16.44
   0  -2  -4 1987.35   17.20
   0  -2   4 1984.64   14.20
   0  -2   4 1460.64   13.15
   0  -2   4 2226.26   15.73
   0   2  -4 2059.41   14.15
   0   2   4 1906.57   15.73
   0   2   4 2065.75    8.29
   0   2   4 2198.23   14.20
   0  -2  -5  976.97   12.34
   0  -2  -5  851.01   11.01
   0  -2   5 1097.07   11.91
   0  -2   5  772.76   11.49
   0   2  -5 1128.00   12.15
   0   2   5  841.48   12.58
   0   2   5  876.75    7.39
   0   2   5  928.27   11.29
   0  -2  -6 2816.63   19.68
   0  -2   6 2481.80   17.44
   0  -2   6 1932.74   17.06
   0   2  -6 2559.76   17.63
   0   2   6 2234.65   18.30
   0   2   6 2418.60   12.68
   0   2   6 2647.98   17.68
   0  -2  -7  707.14   12.87
   0  -2   7  753.56   12.39
   0  -2   7  607.91   12.44
   0   2  -7 1059.70   13.63
   0   2   7  844.91   13.87
   0   2   7  700.47   11.53
   0   2   7  885.85   12.68
   0  -2  -8 3257.08   24.16
   0  -2   8 2755.73   20.83
   0  -2   8 2193.90   19.92
   0   2  -8 3321.99   22.07
   0   2   8 2740.72   22.64
   0   2   8 2601.46   16.16
   0   2   8 3164.06   21.68
   0  -2  -9 1055.51   16.25
   0  -2   9 1262.25   16.82
   0  -2   9  943.14   15.54
   0   2  -9 1046.12   15.01
   0   2   9  741.40   15.01
   0   2   9  645.56   10.82
   0   2   9  823.61   13.77
   0  -2 -10 1814.79   20.83
   0  -2  10 1504.73   18.87
   0  -2  10 1319.91   18.44
   0   2 -10 1613.53   18.44
   0   2  10 1327.49   18.68
   0   2  10 1248.86   14.39
   0   2  10 1535.23   18.06
   0  -2  11  299.53   13.53
   0  -2  11  268.83   13.01
   0   2 -11  249.63   11.91
   0   2  11  158.13   12.92
   0   2  11  151.36    9.87
   0   2  11  199.16   11.29
   0  -2 -12  190.20   12.87
   0  -2  12  151.07   13.11
   0  -2  12  161.89   13.06
   0   2 -12  109.71   11.58
   0   2  12   68.91    9.63
   0   2  12   84.11   10.44
   0  -2 -13  935.03   18.59
   0  -2  13  766.57   18.35
   0  -2  13  791.92   18.25
   0   2 -13  770.24   16.78
   0   2  13  672.44   18.59
   0   2  13  689.93   14.92
   0   2  13  847.92   17.63
   0  -2 -14  177.86   15.15
   0  -2  14  151.79   15.35
   0  -2  14  124.58   14.77
   0   2 -14  206.21   13.58
   0   2  14  183.10   16.58
   0   2  14  202.64   13.25
   0   2  14  237.62   14.06
   0  -2 -15 1080.48   21.78
   0  -2  15  969.49   23.83
   0  -2  15  871.36   21.40
   0   2 -15 1039.26   20.44
   0   2  15  971.11   23.07
   0   2  15  939.94   18.44
   0   2  15 1034.83   20.40
   0  -2 -16  473.24   18.06
   0  -2  16  477.52   22.64
   0  -2  16  413.85   19.92
   0   2 -16  457.27   17.11
   0   2  16  385.40   20.92
   0   2  16  389.26   16.63
   0   2  16  444.02   17.39
   0  -2 -17  966.34   23.11
   0  -2  17  918.50   25.12
   0  -2  17  830.62   24.11
   0   2 -17  897.05   21.16
   0   2  17  844.53   25.59
   0   2  17  794.25   20.16
   0   2  17  911.06   21.54
   0  -2 -18  237.05   19.06
   0  -2  18  162.23   15.11
   0  -2  18  182.43   20.87
   0   2 -18  201.92   17.68
   0   2  18  200.06   22.92
   0   2  18  197.92   17.73
   0   2  18  219.46   17.35
   0  -2 -19  195.49   22.07
   0  -2  19  224.42   23.35
   0  -2  19  203.11   23.49
   0   2 -19  227.99   19.02
   0   2  19  222.13   24.26
   0   2  19  209.45   18.78
   0   2  19  231.14   19.44
   0  -2  20  243.39   24.40
   0   2 -20  174.28   15.49
   0   2  20  183.72   17.97
   0   2  20  210.07   20.97
   0   2  20  210.74   22.59
   0  -2  21   39.36   16.35
   0  -2  21   15.44   13.30
   0   2  21   -2.95   12.92
   0  -2  22  243.72   29.60
   0  -2  22  148.79   18.21
   0   2  22  148.98   15.97
   0  -3   0   18.63    4.43
   0  -3   0   19.44    4.24
   0   3   0   19.97    5.24
   0   3   0   16.68    4.81
   0   3   0   23.49    4.10
   0  -3  -1 2542.80   18.49
   0  -3  -1 2550.99   15.82
   0  -3   1 2596.41   18.06
   0  -3   1 2582.78   16.82
   0  -3   1 2170.83   14.20
   0   3  -1 2199.81   17.92
   0   3  -1 2102.78   15.87
   0   3   1 2125.08   18.06
   0   3   1 2129.89   14.96
   0   3   1 2419.36   14.49
   0  -3  -2   39.32    5.58
   0  -3  -2   22.21    4.34
   0  -3  -2   31.88    4.38
   0  -3   2   16.11    4.62
   0  -3   2    9.91    4.53
   0  -3   2    8.34    3.86
   0   3  -2   12.68    5.48
   0   3  -2   14.01    5.00
   0   3   2   35.93    6.05
   0   3   2   32.69    4.81
   0   3   2   32.93    4.43
   0  -3  -3 3350.16   21.97
   0  -3  -3 2999.21   17.06
   0  -3   3 3132.46   17.87
   0  -3   3 3463.01   20.68
   0  -3   3 2205.96   15.35
   0  -3   3 3461.39   20.73
   0   3   3 3148.19   22.02
   0   3   3 3214.33   17.59
   0   3   3 3704.30   18.54
   0  -3  -4   34.98    4.96
   0  -3  -4   40.70    5.19
   0  -3   4   69.10    7.82
   0  -3   4   89.93    8.44
   0  -3   4   52.61    5.24
   0  -3   4   93.31    8.15
   0   3   4   50.75    6.00
   0   3   4   51.37    5.15
   0   3   4   66.43    7.48
   0  -3  -5 2966.33   20.92
   0  -3  -5 2583.40   17.92
   0  -3   5 2440.09   17.68
   0  -3   5 2815.44   19.63
   0  -3   5 1792.72   16.58
   0  -3   5 2752.44   20.49
   0   3   5 3010.50   22.88
   0   3   5 3482.74   19.92
   0  -3  -6  217.03   10.87
   0  -3  -6  256.06    9.96
   0  -3   6  353.71   10.58
   0  -3   6  369.63   10.87
   0  -3   6  276.55   10.53
   0  -3   6  380.54   11.06
   0   3   6  348.18   12.34
   0   3   6  378.73    5.67
   0   3   6  402.80   10.20
   0  -3  -7 4418.49   27.21
   0  -3  -7 3526.11   22.73
   0  -3   7 3300.26   22.26
   0  -3   7 2611.28   21.64
   0  -3   7 3642.87   25.54
   0   3  -7 4159.90   24.35
   0   3   7 3962.65   27.40
   0   3   7 4228.05   15.54
   0   3   7 4522.48   25.12
   0  -3  -8 2709.74   23.11
   0  -3   8 2603.46   21.45
   0  -3   8 1959.66   20.25
   0   3  -8 2999.40   22.26
   0   3   8 2314.66   22.78
   0   3   8 2404.59   13.96
   0   3   8 2685.48   21.16
   0  -3  -9 1163.36   17.44
   0  -3   9  954.91   15.63
   0  -3   9  856.64   16.20
   0   3  -9 1527.46   17.87
   0   3   9 1397.50   19.68
   0   3   9 1283.98   12.15
   0   3   9 1558.06   17.92
   0  -3  10 1444.20   19.16
   0  -3  10 1270.35   19.30
   0   3 -10 1731.15   19.83
   0   3  10 1327.68   20.02
   0   3  10 1206.39   13.06
   0   3  10 1446.82   18.49
   0  -3 -11  922.26   18.40
   0  -3  11  655.24   16.30
   0  -3  11  566.07   16.49
   0   3 -11  760.37   16.30
   0   3  11  730.73   17.78
   0   3  11  683.45   12.15
   0   3  11  830.66   16.06
   0  -3 -12  694.75   17.25
   0  -3  12  715.24   17.78
   0  -3  12  651.71   17.87
   0   3 -12  799.54   20.59
   0   3  12  630.93   17.92
   0   3  12  594.71   12.72
   0   3  12  736.83   15.97
   0  -3 -13  600.19   18.40
   0  -3  13  445.79   17.39
   0  -3  13  463.89   17.68
   0   3 -13  469.57   16.44
   0   3  13  476.95   18.25
   0   3  13  427.29   13.25
   0   3  13  552.63   15.82
   0  -3 -14  460.27   17.59
   0  -3  14  531.04   18.73
   0  -3  14  452.79   18.59
   0   3 -14  550.77   17.87
   0   3  14  410.14   19.11
   0   3  14  378.16   13.87
   0   3  14  473.52   16.44
   0  -3 -15  563.12   18.73
   0  -3  15  505.45   20.25
   0  -3  15  456.98   20.35
   0   3 -15  456.46   17.35
   0   3  15  442.26   19.97
   0   3  15  420.48   15.25
   0   3  15  452.03   17.06
   0  -3 -16  296.48   18.11
   0  -3  16  230.04   18.73
   0  -3  16  214.89   19.63
   0   3 -16  406.04   18.87
   0   3  16  422.62   21.40
   0   3  16  400.56   15.97
   0   3  16  428.91   17.59
   0  -3 -17   93.50   12.34
   0  -3  17   99.17   13.58
   0  -3  17   92.45   13.01
   0   3 -17   91.74   11.06
   0   3  17  117.19   13.92
   0   3  17   93.74   10.53
   0   3  17  107.75   10.91
   0  -3 -18  175.14   21.78
   0  -3  18  195.78   21.92
   0  -3  18  183.24   21.59
   0   3 -18  199.02   19.16
   0   3  18  196.16   22.54
   0   3  18  202.21   17.30
   0   3  18  235.43   17.54
   0  -3 -19   -8.15   17.54
   0  -3  19    0.76   13.34
   0   3 -19   21.54   13.20
   0   3  19    8.86   13.39
   0   3  19   22.07   10.72
   0   3  19   17.54   11.49
   0  -3  20   92.50   15.39
   0  -3  20   75.25   14.92
   0   3 -20   71.20   15.15
   0   3  20  106.85   16.44
   0   3  20   87.02   12.72
   0   3  20   87.16   17.35
   0  -3  21  225.47   26.69
   0  -3  21  151.22   17.01
   0   3  21  192.77   22.07
   0   3  21  151.36   15.06
   0  -3  22  290.71   29.40
   0  -3  22  167.51   19.68
   0   3  22  193.06   19.59
   0   3  22  208.74   23.64
   0  -4   0 6523.46   32.31
   0  -4   0 4546.11   17.63
   0  -4   0 6420.28   28.50
   0  -4   0 5597.91   24.40
   0   4   0 5715.48   31.31
   0   4   0 5480.72   26.93
   0  -4  -1   81.97    9.48
   0  -4  -1   68.86    4.86
   0  -4  -1   89.07    8.29
   0  -4  -1   74.25    7.96
   0  -4   1   50.23    6.24
   0  -4   1   34.55    3.96
   0  -4   1   48.18    6.00
   0  -4   1   42.41    5.24
   0   4  -1   38.79    7.05
   0   4  -1   27.97    6.10
   0   4   1   79.59    7.77
   0   4   1   69.48    8.58
   0   4   1   69.48    7.82
   0  -4  -2 4800.41   28.88
   0  -4  -2 4799.08   24.16
   0  -4  -2 4273.47   21.87
   0  -4   2 4920.84   28.02
   0  -4   2 2944.55   17.59
   0  -4   2 4828.39   26.45
   0  -4   2 4150.32   22.21
   0   4  -2 4366.35   27.45
   0   4  -2 4201.46   25.16
   0   4   2 4301.73   28.36
   0   4   2 4255.21   23.21
   0   4   2 4942.76   23.07
   0  -4  -3  187.67   10.48
   0  -4  -3  178.38    9.29
   0  -4   3  283.04   10.44
   0  -4   3  180.05    8.10
   0  -4   3  300.14   10.53
   0  -4   3  248.10    9.72
   0   4   3  149.60   11.87
   0   4   3  136.82    9.15
   0   4   3  153.27    8.53
   0  -4  -4 2426.27   22.35
   0  -4  -4 2136.57   17.54
   0  -4   4 2261.62   18.40
   0  -4   4 2569.15   21.21
   0  -4   4 1679.72   16.06
   0  -4   4 2508.34   21.02
   0  -4   4 2153.15   18.30
   0   4   4 2117.07   22.02
   0   4   4 2102.97   17.35
   0   4   4 2422.32   18.11
   0  -4  -5   86.35   10.10
   0  -4  -5   81.35    9.63
   0  -4   5  128.72    9.77
   0  -4   5  133.30   10.01
   0  -4   5   91.17    8.72
   0  -4   5  146.45    9.96
   0   4   5   44.18    7.29
   0   4   5   47.09    6.00
   0   4   5   51.28    5.81
   0  -4  -6   35.50    6.39
   0  -4  -6   31.88    6.24
   0  -4   6   36.41    6.20
   0  -4   6   38.89    6.58
   0  -4   6   31.88    5.91
   0  -4   6   36.79    6.29
   0   4   6  142.26   12.58
   0   4   6  134.20    9.58
   0   4   6  164.13    9.72
   0  -4  -7  224.56   11.82
   0  -4  -7  193.87   11.01
   0  -4   7  254.73   11.72
   0  -4   7  275.60   11.63
   0  -4   7  184.24   11.29
   0  -4   7  276.94   12.01
   0   4   7  168.09   13.44
   0   4   7  146.74    9.87
   0   4   7  174.00   10.29
   0  -4  -8 1038.21   17.11
   0  -4  -8  894.76   15.44
   0  -4   8  837.34   15.54
   0  -4   8  929.12   16.01
   0  -4   8  686.84   15.54
   0  -4   8  894.10   17.35
   0   4   8  878.32   18.54
   0   4   8  956.57   15.35
   0  -4  -9  166.04   11.96
   0  -4   9  153.07   12.68
   0  -4   9  167.18   11.53
   0  -4   9  136.82   12.58
   0  -4   9  139.68   12.10
   0   4   9  201.26   15.01
   0   4   9  255.59   11.82
   0  -4 -10  324.07   14.01
   0  -4  10  198.11   13.68
   0  -4  10  215.51   12.39
   0  -4  10  164.18   13.58
   0  -4  10  224.32   13.96
   0   4  10  317.16   16.68
   0   4  10  354.28   13.11
   0  -4 -11  579.23   16.68
   0  -4  11  559.35   16.68
   0  -4  11  479.86   16.82
   0  -4  11  601.20   17.20
   0   4  11  536.86   18.97
   0   4  11  532.95   10.53
   0   4  11  581.66   20.11
   0  -4 -12  915.59   19.73
   0  -4  12  670.44   18.78
   0  -4  12  552.06   18.78
   0  -4  12  696.56   18.68
   0   4 -12  789.97   18.59
   0   4  12  891.33   22.45
   0   4  12  834.33   13.06
   0   4  12  986.41   19.11
   0  -4 -13  413.00   17.73
   0  -4  13  509.84   19.06
   0  -4  13  465.85   19.83
   0  -4  13  520.32   18.06
   0   4 -13  577.99   18.11
   0   4  13  421.91   20.21
   0   4  13  385.69   12.15
   0   4  13  461.66   16.63
   0  -4 -14  699.65   20.21
   0  -4  14  556.83   20.11
   0  -4  14  547.29   21.54
   0  -4  14  662.05   19.87
   0   4 -14  752.94   19.59
   0   4  14  734.73   23.30
   0   4  14  703.42   14.77
   0   4  14  840.05   20.16
   0  -4 -15  118.09   11.63
   0  -4  15  193.01   18.73
   0  -4  15  228.18   20.68
   0  -4  15  216.70   16.20
   0   4 -15  214.84   17.35
   0   4  15  126.53   13.73
   0   4  15  118.95   12.82
   0   4  15  133.49   12.20
   0  -4 -16  201.83   18.68
   0  -4  16  217.51   19.83
   0  -4  16  254.97   21.83
   0  -4  16  232.52   18.59
   0   4 -16  243.72   18.35
   0   4  16  217.46   22.16
   0   4  16  194.06   14.25
   0   4  16  259.21   17.54
   0  -4 -17  188.48   21.64
   0  -4  17  262.59   20.97
   0  -4  17  243.00   22.92
   0  -4  17  295.47   22.59
   0   4 -17  216.13   19.35
   0   4  17  208.45   23.73
   0   4  17  186.82   15.49
   0   4  17  186.43   18.16
   0  -4 -18   -1.62   16.78
   0  -4  18   13.44   12.87
   0  -4  18   20.11   15.44
   0   4 -18   -1.14   11.39
   0   4  18    7.67   13.58
   0   4  18   12.10    9.34
   0   4  18    4.10   10.77
   0  -4  19   45.18   14.34
   0  -4  19   50.95   15.39
   0   4 -19  -11.53   13.39
   0   4  19   25.97   10.77
   0   4  19   34.31   12.96
   0  -4  20   36.03   13.96
   0   4 -20    7.82   23.73
   0   4  20   12.87   16.58
   0   4  20   15.06   11.49
   0  -4  21   11.63   16.82
   0  -4  21   -5.96   17.54
   0   4  21   12.01   17.16
   0   4  21   34.93   13.06
   0  -5   0   18.01    6.96
   0  -5   0    9.01    3.72
   0  -5   0   23.49    6.24
   0  -5   0   17.97    5.53
   0   5   0   14.49    7.58
   0   5   0   19.49    6.72
   0  -5  -1 1118.85    9.63
   0  -5  -1 1275.78   16.20
   0  -5  -1 1140.82   14.82
   0  -5   1 1240.99   18.87
   0  -5   1  917.07   11.39
   0  -5   1 1296.23   16.92
   0  -5   1 1086.44   14.73
   0   5  -1 1354.37   20.49
   0   5  -1 1351.56   17.63
   0   5   1 1404.08   20.87
   0   5   1 1352.27   17.06
   0   5   1 1502.20   15.77
   0  -5  -2  254.92   12.06
   0  -5  -2  233.71   10.63
   0  -5  -2  248.15   10.72
   0  -5   2  362.05   12.92
   0  -5   2  262.11    9.39
   0  -5   2  377.11   12.15
   0  -5   2  323.97   11.01
   0   5  -2  291.71   14.54
   0   5  -2  281.65   12.25
   0   5   2  243.72   14.54
   0   5   2  205.21   11.06
   0   5   2  217.51   10.01
   0  -5  -3 1596.04   20.78
   0  -5  -3 1402.31   16.39
   0  -5   3 1410.46   18.87
   0  -5   3  950.90   13.44
   0  -5   3 1402.88   18.40
   0  -5   3 1204.01   15.77
   0   5   3 1485.05   21.68
   0   5   3 1430.91   17.11
   0   5   3 1593.75   16.44
   0  -5  -4  434.92   14.34
   0  -5  -4  390.41   12.30
   0  -5   4  607.44   13.77
   0  -5   4  658.43   15.25
   0  -5   4  439.54   11.58
   0  -5   4  660.67   14.96
   0  -5   4  567.98   13.34
   0   5   4  398.60   16.20
   0   5   4  367.91   12.25
   0   5   4  418.00   11.87
   0  -5  -5 2225.26   24.59
   0  -5  -5 1914.53   19.30
   0  -5   5 1695.59   19.16
   0  -5   5 1853.20   22.26
   0  -5   5 1339.40   17.16
   0  -5   5 1618.53   18.97
   0   5   5 1708.94   23.64
   0   5   5 1656.23   18.21
   0   5   5 1883.94   18.68
   0  -5  -6  323.64   13.68
   0  -5  -6  298.14   12.63
   0  -5   6  544.63   14.34
   0  -5   6  526.28   22.49
   0  -5   6  404.28   13.34
   0  -5   6  593.38   15.30
   0  -5   6  503.55   14.54
   0   5   6  234.38   16.35
   0   5   6  244.86   11.91
   0   5   6  278.46   11.82
   0  -5  -7 2694.68   25.73
   0  -5  -7 2236.27   21.73
   0  -5   7 2101.97   22.02
   0  -5   7 1655.13   20.97
   0  -5   7 2282.21   24.73
   0   5   7 2165.59   27.02
   0   5   7 2131.42   20.49
   0   5   7 2419.46   21.87
   0  -5  -8  297.29   14.11
   0  -5  -8  233.57   13.39
   0  -5   8  364.86   14.68
   0  -5   8  400.51   14.30
   0  -5   8  288.56   13.87
   0  -5   8  387.45   15.20
   0   5   8  300.57   17.92
   0   5   8  301.38   13.01
   0   5   8  329.22   13.20
   0  -5  -9  779.29   17.87
   0  -5  -9  659.19   16.49
   0  -5   9  645.61   17.16
   0  -5   9  721.82   16.58
   0  -5   9  531.09   16.78
   0  -5   9  682.02   17.92
   0   5   9  541.72   19.87
   0   5   9  530.76   14.82
   0   5   9  579.03   15.49
   0  -5 -10   38.32    8.72
   0  -5  10   80.64    9.63
   0  -5  10   75.54    8.82
   0  -5  10   54.71    8.96
   0  -5  10   73.92    9.10
   0   5  10   18.16    9.91
   0   5  10   10.96    7.53
   0   5  10   18.35    8.53
   0  -5 -11  367.63   15.97
   0  -5  11  319.68   17.06
   0  -5  11  315.73   14.82
   0  -5  11  249.53   17.20
   0  -5  11  316.11   16.82
   0   5  11  351.14   20.25
   0   5  11  367.20   15.15
   0   5  11  396.89   15.63
   0  -5 -12  103.51   10.10
   0  -5  12  116.00   11.44
   0  -5  12  172.38   14.63
   0  -5  12  110.18   11.82
   0  -5  12  122.24   10.87
   0   5  12  169.42   20.02
   0   5  12  134.92   14.20
   0  -5 -13   74.20   10.06
   0  -5  13   53.66   11.58
   0  -5  13   82.83   10.39
   0  -5  13   42.65   10.77
   0  -5  13   50.04   10.72
   0   5  13   79.87   13.82
   0   5  13  111.57   11.25
   0  -5 -14    7.34   10.77
   0  -5  14   19.25   11.91
   0  -5  14   22.92    9.34
   0  -5  14   22.49   10.96
   0  -5  14   25.35   10.48
   0   5  14   33.41   12.87
   0   5  14   27.97    6.43
   0   5  14   29.50    9.34
   0  -5 -15  -15.82   11.06
   0  -5  15   12.30   12.39
   0  -5  15   21.16    9.63
   0  -5  15   30.55   11.25
   0  -5  15    3.00   11.77
   0   5  15   29.21   13.25
   0   5  15   35.74    7.96
   0   5  15   39.70   10.10
   0  -5 -16  240.19   23.78
   0  -5  16  257.02   22.07
   0  -5  16  309.10   18.35
   0  -5  16  260.11   24.35
   0  -5  16  263.78   25.31
   0   5  16  302.62   25.21
   0   5  16  315.20   14.49
   0   5  16  318.64   20.21
   0  -5  17   32.03   13.73
   0  -5  17   45.89   11.49
   0  -5  17   55.81   14.73
   0   5  17   63.77    9.05
   0   5  17   72.20   12.01
   0  -5  18   60.91   14.73
   0  -5  18   71.49   12.44
   0  -5  18   63.38   15.82
   0   5 -18   30.41   13.68
   0   5  18   69.77   16.78
   0   5  18   55.09    9.77
   0   5  18   46.32   13.06
   0  -5  19   17.39   18.49
   0  -5  19   21.68   13.20
   0  -5  19   30.36   16.11
   0   5 -19   -8.77   15.35
   0   5  19   31.83   17.97
   0   5  19   34.79   10.58
   0  -6   0  673.11   17.25
   0  -6   0  533.43    9.91
   0  -6   0  676.40   15.63
   0  -6   0  593.28   14.15
   0   6   0  348.42   18.30
   0   6   0  347.23   14.34
   0  -6  -1  452.31   15.77
   0  -6  -1  459.27   14.11
   0  -6  -1  436.21   13.39
   0  -6   1  341.42   14.96
   0  -6   1  273.36    9.87
   0  -6   1  344.51   16.06
   0  -6   1  311.30   12.77
   0   6  -1  335.94   18.54
   0   6  -1  305.10   14.25
   0   6   1  430.92   19.16
   0   6   1  410.71   14.58
   0  -6  -2  936.03   19.30
   0  -6  -2  853.78   15.63
   0  -6   2  890.95   18.40
   0  -6   2  701.28   12.87
   0  -6   2  889.71   17.30
   0  -6   2  819.13   15.87
   0   6  -2  628.50   19.49
   0   6   2  672.20   20.44
   0   6   2  666.34   15.97
   0   6   2  726.15   14.20
   0  -6  -3   18.59    6.43
   0  -6  -3   18.82    7.24
   0  -6   3   22.30    7.53
   0  -6   3   17.16    5.86
   0  -6   3   30.93    7.82
   0  -6   3   24.69    7.15
   0   6   3   15.82    9.25
   0   6   3   19.97    7.29
   0   6   3   12.68    6.58
   0  -6  -4  614.44   15.30
   0  -6   4  549.77   15.87
   0  -6   4  579.42   16.78
   0  -6   4  429.20   12.82
   0  -6   4  610.77   16.30
   0  -6   4  545.48   14.87
   0   6   4  627.50   20.78
   0   6   4  583.56   15.20
   0   6   4  658.24   14.44
   0  -6  -5  245.53   14.58
   0  -6  -5  232.14   13.58
   0  -6   5  268.31   14.49
   0  -6   5  311.06   14.34
   0  -6   5  231.42   12.34
   0  -6   5  308.96   14.73
   0  -6   5  270.55   14.06
   0   6   5  273.93   18.68
   0   6   5  293.14   13.68
   0   6   5  296.14   12.92
   0  -6  -6  958.96   19.16
   0  -6  -6  822.99   17.35
   0  -6   6  724.53   17.73
   0  -6   6  800.88   18.49
   0  -6   6  584.28   15.82
   0  -6   6  790.11   18.63
   0  -6   6  703.13   17.06
   0   6   6  882.42   23.30
   0   6   6  877.08   16.92
   0   6   6 1003.90   17.35
   0  -6  -7  146.78   14.15
   0  -6  -7  114.19   14.25
   0  -6   7  170.33   15.11
   0  -6   7  211.98   14.63
   0  -6   7  150.93   13.68
   0  -6   7  204.16   14.73
   0  -6   7  165.47   14.58
   0   6   7   88.36   12.39
   0   6   7   79.73    9.25
   0   6   7  102.03   12.25
   0  -6  -8  601.72   18.35
   0  -6  -8  478.81   16.54
   0  -6   8  485.29   17.49
   0  -6   8  523.47   17.44
   0  -6   8  400.84   16.92
   0  -6   8  501.69   17.54
   0  -6   8  429.53   17.16
   0   6   8  495.97   22.30
   0   6   8  499.11   15.87
   0   6   8  533.14   16.35
   0  -6  -9  105.56   10.44
   0  -6  -9   66.24    9.87
   0  -6   9  174.33   16.44
   0  -6   9  146.69   15.44
   0  -6   9   95.70   10.29
   0  -6   9  123.77   14.92
   0  -6   9  130.77   15.92
   0   6   9   53.19   12.92
   0   6   9   62.72    9.20
   0   6   9   72.53    9.29
   0  -6 -10  318.11   16.30
   0  -6  10  261.21   18.01
   0  -6  10  240.29   15.97
   0  -6  10  187.82   17.59
   0  -6  10  224.56   16.87
   0   6  10  218.41   21.83
   0   6  10  265.64   15.39
   0   6  10  268.36   15.63
   0  -6 -11  155.22   15.58
   0  -6  11  166.85   17.82
   0  -6  11  171.09   15.68
   0  -6  11  107.94   12.10
   0  -6  11  134.06   16.58
   0   6  11   99.98   14.63
   0   6  11   77.11   10.39
   0   6  11   87.98   10.91
   0  -6 -12   59.67   11.49
   0  -6  12   38.17   11.68
   0  -6  12   30.55    9.15
   0  -6  12   17.20   10.68
   0  -6  12   29.83   11.29
   0   6  12   25.45   13.25
   0   6  12   31.55    9.82
   0   6  12   28.17   10.06
   0  -6 -13  136.87   13.25
   0  -6  13  145.45   13.82
   0  -6  13  142.30   12.01
   0  -6  13  120.76   13.49
   0  -6  13  142.59   15.58
   0   6  13  114.71   15.92
   0   6  13  102.37   11.63
   0   6  13  106.90   11.68
   0  -6 -14   25.02   13.01
   0  -6  14   -0.57   12.58
   0  -6  14   -0.71   10.34
   0  -6  14    3.05   11.91
   0  -6  14    7.10   14.25
   0   6  14    7.39   22.11
   0   6  14   -3.67   10.77
   0   6  14   -6.48    9.63
   0  -6 -15   17.20   14.73
   0  -6  15   28.78   13.63
   0  -6  15   41.51   11.68
   0  -6  15   44.80   16.92
   0   6  15   36.74   15.39
   0   6  15   38.79   11.63
   0   6  15   48.13   12.72
   0  -6  16    1.53   13.73
   0  -6  16   20.59   11.82
   0  -6  16   22.49   14.58
   0   6  16   13.06   14.96
   0   6  16   29.26   12.15
   0   6  16   -9.63   11.82
   0  -6  17   94.84   16.35
   0  -6  17  103.99   14.15
   0  -6  17  107.47   16.63
   0   6  17  126.01   18.40
   0   6  17  124.53   13.77
   0   6  17  104.46   14.20
   0  -6  18   -3.96   19.25
   0  -6  18   26.21   16.54
   0  -6  18   17.25   16.25
   0   6  18   19.87   17.20
   0   6  18   19.02   17.68
   0  -7   0   24.11    8.77
   0  -7   0   23.97    5.58
   0  -7   0   14.54    8.39
   0  -7   0   50.04    8.63
   0   7   0   39.79   11.91
   0   7   0   14.82    8.72
   0  -7  -1  984.07   21.68
   0  -7  -1  992.79   19.21
   0  -7  -1  936.99   17.87
   0  -7   1  982.12   21.06
   0  -7   1  837.57   13.39
   0  -7   1  990.98   19.97
   0  -7   1  936.46   18.49
   0   7  -1  915.49   25.07
   0   7   1  904.06   25.64
   0   7   1  880.23   19.73
   0  -7  -2   25.26    9.05
   0  -7  -2   40.56    8.44
   0  -7   2   -0.38    8.91
   0  -7   2   17.92    6.43
   0  -7   2    5.96    8.72
   0  -7   2   33.36    8.58
   0   7  -2   19.35   11.53
   0   7   2   25.35   12.01
   0   7   2   29.36    9.53
   0  -7  -3  306.25   16.54
   0  -7  -3  311.44   15.68
   0  -7   3  346.47   17.06
   0  -7   3  321.78   16.01
   0  -7   3  253.92   12.44
   0  -7   3  358.67   16.35
   0  -7   3  315.40   15.49
   0   7   3  326.74   22.78
   0   7   3  332.12   16.16
   0  -7  -4    8.44    9.48
   0  -7  -4    9.25    8.58
   0  -7   4   14.44    9.34
   0  -7   4   11.68    8.34
   0  -7   4    5.86    7.15
   0  -7   4   20.92    9.39
   0  -7   4   29.64    8.44
   0   7   4   25.31   12.25
   0   7   4    0.29    8.77
   0   7   4   10.68    8.15
   0  -7  -5  161.80   15.68
   0  -7  -5  149.17   15.39
   0  -7   5  140.26   11.34
   0  -7   5  135.20   15.54
   0  -7   5  115.52   12.96
   0  -7   5  147.55   14.63
   0  -7   5  154.93   15.44
   0   7   5  192.96   21.78
   0   7   5  158.84   15.25
   0   7   5  170.33   14.30
   0  -7  -6   69.44   10.25
   0  -7  -6   69.29    9.96
   0  -7   6   75.30   11.39
   0  -7   6   88.02   10.39
   0  -7   6   66.48    9.25
   0  -7   6   84.93   10.39
   0  -7   6   73.34   10.06
   0   7   6   47.66   13.01
   0   7   6   42.70    9.20
   0  -7  -7  126.43   15.77
   0  -7  -7  113.61   10.58
   0  -7   7   62.29   10.91
   0  -7   7   65.20    9.87
   0  -7   7   55.85    9.63
   0  -7   7   53.71   10.82
   0  -7   7   57.90   10.39
   0   7   7  116.00   14.96
   0   7   7  127.05   15.06
   0   7   7  134.49   14.49
   0  -7  -8  202.88   16.68
   0  -7  -8  136.16   15.63
   0  -7   8  200.68   17.87
   0  -7   8  176.09   16.35
   0  -7   8  146.93   16.97
   0  -7   8  149.41   17.44
   0  -7   8  181.24   17.30
   0   7   8  150.02   15.73
   0   7   8  159.37   15.68
   0   7   8  190.30   15.58
   0  -7  -9  193.63   16.92
   0  -7  -9  141.07   12.06
   0  -7   9  153.46   18.44
   0  -7   9  104.32   11.77
   0  -7   9   97.51   11.15
   0  -7   9  102.89   12.44
   0  -7   9  111.18   12.72
   0   7   9  197.78   24.16
   0   7   9  201.49   16.44
   0   7   9  173.57   16.06
   0  -7 -10  344.23   18.01
   0  -7  10  389.22   20.83
   0  -7  10  373.58   19.68
   0  -7  10  312.92   20.35
   0  -7  10  324.59   21.73
   0  -7  10  347.99   20.59
   0   7  10  287.33   26.64
   0   7  10  267.50   17.49
   0   7  10  288.61   18.49
   0  -7 -11  245.10   18.92
   0  -7  11  122.76   13.49
   0  -7  11   98.08   11.96
   0  -7  11  102.75   13.63
   0  -7  11  105.04   16.44
   0  -7  11  106.37   13.30
   0   7  11  143.92   19.21
   0   7  11  173.09   17.73
   0   7  11  149.21   18.59
   0  -7 -12  127.48   14.30
   0  -7  12  166.94   14.92
   0  -7  12  161.61   18.54
   0  -7  12  161.75   14.58
   0  -7  12  195.30   23.59
   0  -7  12  177.62   21.40
   0   7  12  137.16   17.39
   0   7  12  136.06   12.49
   0   7  12  148.31   13.49
   0  -7 -13  177.52   19.02
   0  -7  13  125.00   15.01
   0  -7  13  128.10   14.15
   0  -7  13  118.09   14.39
   0  -7  13  129.91   14.77
   0   7  13  156.12   19.25
   0   7  13  185.96   18.92
   0   7  13  169.18   14.15
   0  -7  14  125.53   16.01
   0  -7  14  135.49   16.06
   0  -7  14  117.67   16.11
   0   7  14   95.55   17.78
   0   7  14  109.56   12.92
   0   7  14  124.62   13.11
   0  -7  15  -28.12   14.49
   0  -7  15    9.20   15.97
   0  -7  15   -2.81   13.92
   0   7  15   -5.96   16.92
   0   7  15    2.38   11.58
   0   7  15    0.57   12.92
   0  -8   0   26.78   11.58
   0  -8   0   47.80   10.10
   0  -8   0   43.61    9.53
   0   8   0   96.98   15.54
   0  -8  -1   24.31   12.15
   0  -8  -1   43.56    9.91
   0  -8   1    7.58   11.20
   0  -8   1   21.16    6.43
   0  -8   1   45.51   10.25
   0  -8   1   30.12    9.58
   0   8  -1   14.34   13.92
   0   8   1   49.42   15.25
   0  -8  -2  300.67   17.20
   0  -8   2  276.36   20.11
   0  -8   2  242.48   12.44
   0  -8   2  236.76   17.87
   0  -8   2  311.53   17.06
   0   8   2  282.42   26.45
   0   8   2  247.25   18.54
   0  -8  -3    7.86   14.11
   0  -8  -3   28.74   10.25
   0  -8   3   39.56   11.29
   0  -8   3    5.10   10.44
   0  -8   3   16.11    7.39
   0  -8   3   23.54   10.06
   0  -8   3   33.65   10.01
   0   8   3   12.87   14.30
   0   8   3    3.81   10.53
   0  -8  -4   72.11   12.72
   0  -8  -4   97.13   10.91
   0  -8   4   98.70   12.34
   0  -8   4  101.70   12.77
   0  -8   4   83.26    8.91
   0  -8   4  102.08   11.96
   0  -8   4  106.51   11.49
   0   8   4  115.28   16.92
   0   8   4  147.45   17.97
   0  -8  -5   12.44    9.25
   0  -8  -5    4.67   10.58
   0  -8   5   -1.33   11.58
   0  -8   5    9.15   11.91
   0  -8   5   -8.63    8.44
   0  -8   5   14.25   10.39
   0   8   5    5.67   10.44
   0  -8  -6  103.99   12.01
   0  -8  -6   78.59   11.53
   0  -8   6   60.91   11.91
   0  -8   6   73.25   12.92
   0  -8   6   68.05   10.10
   0  -8   6   34.60   12.87
   0  -8   6   90.07   11.96
   0   8   6   90.45   16.73
   0   8   6   95.03   11.77
   0   8   6   97.79   11.06
   0  -8  -7   51.95   11.29
   0  -8  -7   16.63   11.20
   0  -8   7   24.31   11.91
   0  -8   7   27.02   13.01
   0  -8   7   29.83    9.67
   0  -8   7   17.25   12.92
   0  -8   7   35.27   11.25
   0   8   7    3.76   14.63
   0   8   7    0.48   10.77
   0   8   7  -12.68   10.10
   0  -8  -8  108.52   13.25
   0  -8  -8   70.44   12.25
   0  -8   8   74.58   12.87
   0  -8   8   59.62   13.82
   0  -8   8   61.53   10.96
   0  -8   8   56.90   16.20
   0  -8   8   56.66   11.63
   0   8   8   18.01   14.54
   0   8   8   44.99   11.20
   0   8   8   37.17   11.44
   0  -8  -9   77.73   14.25
   0  -8   9   46.32   13.30
   0  -8   9   29.74   15.30
   0  -8   9   23.35   11.49
   0  -8   9    0.14   18.54
   0  -8   9   24.92   11.29
   0   8   9   63.81   17.16
   0   8   9   50.85   11.25
   0   8   9   55.71   12.06
   0  -8 -10   58.09   16.49
   0  -8  10   39.41   14.15
   0  -8  10   17.82   16.49
   0  -8  10   25.93   11.96
   0  -8  10   23.54   12.92
   0   8  10   49.04   18.49
   0   8  10   41.22   11.63
   0   8  10   66.15   12.63
   0  -8 -11   77.16   32.65
   0  -8  11   94.89   14.96
   0  -8  11   60.29   18.01
   0  -8  11   73.49   14.20
   0  -8  11   65.48   14.30
   0   8  11   81.21   18.35
   0   8  11   56.57   11.63
   0   8  11   32.93   12.63
   0  -8  12   14.96   15.35
   0  -8  12   31.74   23.59
   0  -8  12   24.45   13.30
   0   8  12   47.51   18.49
   0   8  12   39.60   12.39
   0   8  12   44.99   11.91
   0  -9   0   34.89   11.72
   0   9   0   16.20   16.49
   0  -9  -1  186.20   19.59
   0  -9   1  117.24   15.01
   0  -9   1  169.28   20.06
   0   9   1  113.57   18.16
   0  -9  -2   38.94   11.72
   0  -9   2   96.17   14.58
   0  -9   2   51.18    8.10
   0  -9   2   31.69   15.25
   0  -9   2   74.44   13.06
   0   9   2   39.22   17.82
   0  -9  -3  147.40   13.11
   0  -9   3  127.58   15.25
   0  -9   3   81.40    9.10
   0  -9   3   99.17   17.44
   0  -9   3  120.43   13.06
   0   9   3  126.15   19.63
   0  -9  -4   50.80   13.39
   0  -9  -4   33.98   12.01
   0  -9   4   69.87   14.44
   0  -9   4   47.37    9.77
   0  -9   4   38.65   18.44
   0  -9   4   84.73   12.77
   0   9   4   25.54   17.44
   0   9   4   41.89   12.44
   0  -9  -5  108.99   15.87
   0  -9  -5   81.49   13.11
   0  -9   5   35.79   14.01
   0  -9   5   57.00   10.72
   0  -9   5   36.55   19.73
   0  -9   5   47.51   12.77
   0   9   5   69.87   19.35
   0   9   5   60.91   12.53
   0  -9  -6   83.40   17.01
   0  -9  -6   63.24   13.34
   0  -9   6   74.68   15.68
   0  -9   6   67.15   11.39
   0  -9   6   81.68   13.01
   0   9   6   47.23   19.11
   0   9   6   33.55   12.53
  -1   0  23   78.01   17.78
  -1   0  23   68.82   16.25
  -1   0  22  351.85   29.88
  -1   0  22  283.66   26.78
  -1   0  21   77.49   15.06
   1   0 -21   83.02   17.73
  -1   0  20  130.68   16.16
  -1   0  20  128.77   14.68
   1   0 -20   76.06   12.82
  -1   0  19  355.90   23.49
  -1   0  19  349.85   22.26
   1   0 -19  337.65   19.40
  -1   0  18   -2.34   12.63
  -1   0  18    9.67   10.91
   1   0 -18    3.43   10.39
  -1   0  17   36.31   11.53
  -1   0  17   57.76   10.53
   1   0 -17   74.25   11.20
  -1   0  16 1067.09   23.73
  -1   0  16 1026.87   22.49
   1   0 -16 1357.94   24.07
  -1   0  15  531.14   18.92
  -1   0  15  490.73   17.92
   1   0 -15  633.94   18.63
  -1   0  14   28.93    9.10
  -1   0  14   20.49    8.48
   1   0 -14   34.69    8.15
  -1   0  13   56.14    8.86
  -1   0  13   71.82    8.39
   1   0 -13  106.94   13.15
   1   0 -13   50.75    7.05
  -1   0  12   22.35    7.82
  -1   0  12   20.11    7.01
   1   0 -12    6.00    6.72
   1   0 -12   11.68    5.96
  -1   0  11  207.79   12.53
  -1   0  11  211.12   12.01
   1   0 -11  267.93   12.49
   1   0 -11  228.95   10.91
  -1   0  10  241.29   11.96
  -1   0  10  252.68   11.77
   1   0 -10  292.66   12.77
   1   0 -10  303.62   11.01
  -1   0   9  415.95   13.30
  -1   0   9  619.69   13.20
   1   0  -9 1912.29   19.16
   1   0  -9  653.71   12.25
  -1   0   8 4864.70   25.64
  -1   0   8 4684.27   25.78
   1   0  -8 5444.07   27.02
   1   0  -8 4621.46   25.07
  -1   0   7   12.92    5.15
  -1   0   7   15.30    5.05
   1   0  -7   11.53    5.00
   1   0  -7    6.20    4.53
  -1   0   6 1346.89   13.11
  -1   0   6 1344.65   13.73
   1   0  -6 1573.83   13.73
   1   0  -6 1652.23   14.44
  -1   0   5 1572.93   13.63
   1   0  -5 2020.71   13.82
   1   0  -5 2009.66   14.68
  -1   0   4 1790.24    7.96
  -1   0   4 1459.64   13.11
   1   0  -4 1725.76   11.96
   1   0  -4 1755.79   13.20
  -1   0   3 4412.05   18.16
   1   0  -3 4879.95   18.63
  -1   0   2 1155.21   10.01
   1   0  -2 1126.95    5.58
   1   0  -2 1003.14    9.15
  -1   0   1 2808.29   13.11
  -1   0   1 2605.08   11.25
   1   0  -1 2725.66   12.63
   1   0  -1 2629.10   11.01
  -1   0   0  365.15    6.10
   1   0   0  388.45    6.48
   1   0   0  388.93    5.81
  -1   0  -1   15.73    3.19
  -1   0  -1   10.91    2.76
  -1   0  -1   13.34    3.24
   1   0   1   13.44    3.29
   1   0   1    9.91    2.62
   1   0   1   12.30    3.10
  -1   0  -2  669.87    8.29
  -1   0  -2  635.98    6.81
  -1   0  -2  666.96    8.24
   1   0   2  606.87    8.29
   1   0   2  670.39    6.81
   1   0   2  599.05    7.82
  -1   0  -3 1077.39   10.68
  -1   0  -3 1091.21   10.87
   1   0   3 1034.64   11.15
   1   0   3 1108.55    9.01
   1   0   3 1067.28   10.39
  -1   0  -4 3179.16   17.30
  -1   0  -4 2591.60   15.77
   1   0   4 2790.76   16.58
   1   0   4 3121.35   14.54
   1   0   4 3089.52   16.92
  -1   0  -5  212.31    8.58
   1   0   5  208.55    8.82
   1   0   5  224.37    8.44
  -1   0  -6 7048.35   28.50
   1   0   6 6001.28   26.83
   1   0   6 6489.29   27.21
  -1   0  -7  329.45   10.58
  -1   0  -8  566.02   12.58
   1   0   8  472.62   13.06
   1   0   8  485.96   11.68
  -1   0  -9  754.70   14.20
   1   0   9  814.51   16.82
   1   0   9  727.20   13.73
  -1   0 -10 1428.09   18.21
   1   0  10 1278.26   18.63
   1   0  10 1435.24   18.11
  -1   0 -11  178.19   11.53
   1   0  11  166.04   13.11
   1   0  11  166.28   11.25
  -1   0 -12  262.73   12.44
   1   0  12  228.09   14.58
   1   0  12  298.52   12.87
  -1   0 -13 1527.94   21.26
   1   0  13 1289.51   24.31
   1   0  13 1070.95   18.87
   1   0  13 1432.38   20.78
  -1   0 -14   39.84    8.86
   1   0  14   16.92   10.25
   1   0  14   15.49    8.05
   1   0  14   12.53    7.39
  -1   0 -15 1493.62   23.02
   1   0  15 1411.13   26.59
   1   0  15 1194.29   21.59
   1   0  15 1494.53   22.97
   1   0  16  303.72   22.40
   1   0  16  277.65   17.44
   1   0  16  344.80   15.87
  -1   0 -17  666.15   19.68
   1   0  17  602.91   24.64
   1   0  17  607.34   20.97
   1   0  17  703.09   19.54
  -1   0 -18   54.90   10.20
   1   0  18   82.73   14.49
   1   0  18   70.82   11.77
   1   0  18   96.36   11.44
  -1   0 -19  174.19   15.87
   1   0  19  150.88   16.49
   1   0  19  169.18   20.64
   1   0  19  180.72   19.87
  -1   0 -20  233.95   28.83
   1   0  20  190.53   31.64
   1   0  20  206.83   22.30
   1   0  21    6.15   15.63
   1   0  21   -6.24   13.53
   1   0  22  167.90   19.35
   1   0  22  185.96   17.78
   1   0  23   24.31   18.35
   1   0  23   10.10   16.58
  -1  -1  23  320.30   30.69
  -1  -1  23  303.10   30.69
  -1   1  23  311.53   25.83
  -1   1  23  262.69   27.21
  -1  -1  22   13.77   16.82
  -1  -1  22   10.34   15.49
  -1   1  22   20.16   13.53
  -1   1  22    5.10   17.87
  -1  -1  21  100.37   18.11
  -1  -1  21   92.26   16.39
  -1   1  21   92.03   13.96
  -1   1  21   84.07   14.68
   1   1 -21   58.33   14.63
  -1  -1  20  164.61   15.92
  -1  -1  20  150.64   15.44
  -1   1  20  181.43   21.59
  -1   1  20  175.19   14.63
   1  -1 -20  164.85   16.16
   1   1 -20  202.78   19.40
  -1  -1  19   14.11   12.68
  -1  -1  19    1.91   11.96
  -1   1  19   10.15   11.29
   1  -1 -19    1.05   11.06
   1   1 -19   -5.86    9.10
  -1  -1  18  409.71   22.88
  -1  -1  18  354.00   21.87
  -1   1  18  455.70   20.87
   1  -1 -18  477.24   20.78
   1   1 -18  513.79   19.16
  -1  -1  17  675.30   22.64
  -1  -1  17  555.35   21.26
  -1   1  17  531.33   19.92
   1  -1 -17  600.77   20.83
   1   1 -17  652.09   19.59
  -1  -1  16  513.65   20.30
  -1  -1  16  461.99   19.68
  -1   1  16  335.03   20.49
  -1   1  16  369.10   17.25
   1  -1 -16  585.42   20.78
   1   1 -16  495.63   17.49
  -1  -1  15 1282.98   23.07
  -1  -1  15 1131.24   22.64
  -1   1  15 1214.50   24.35
  -1   1  15 1195.43   21.40
   1  -1 -15 1525.27   23.73
   1   1 -15 1304.04   21.35
  -1  -1  14  602.82   17.59
  -1  -1  14  567.26   17.82
  -1   1  14  446.31   18.25
  -1   1  14  411.90   15.63
   1  -1 -14  550.44   16.92
   1   1 -14  536.95   16.16
  -1  -1  13  756.46   17.44
  -1  -1  13  612.49   17.06
  -1   1  13  606.01   18.01
  -1   1  13  636.32   16.06
   1  -1 -13  820.66   18.16
   1  -1 -13  658.67   14.82
   1   1 -13  614.21   23.78
  -1  -1  12 1523.89   20.02
  -1  -1  12 1368.29   20.11
  -1   1  12 1031.25   17.06
   1  -1 -12 1396.40   17.92
   1   1 -12 1479.18   19.21
  -1  -1  11  566.93   14.15
  -1  -1  11  493.73   14.49
  -1   1  11  597.81   14.01
   1  -1 -11  701.85   15.58
   1  -1 -11  649.14   13.06
   1   1 -11  674.16   14.20
   1   1 -11  606.34   13.73
  -1  -1  10  454.36   12.77
  -1  -1  10  413.28   13.15
  -1   1  10  484.39   11.44
  -1   1  10  469.09   12.39
   1  -1 -10  423.39   13.58
   1  -1 -10  487.06   11.53
   1   1 -10  692.08   13.82
   1   1 -10  538.14   12.92
  -1  -1   9 2485.80   20.78
  -1  -1   9 2227.12   20.87
  -1   1   9 2796.67   19.02
  -1   1   9 2717.55   20.64
   1  -1  -9 2979.19   23.45
   1  -1  -9 2848.47   20.49
   1   1  -9 3037.33   21.40
   1   1  -9 2758.78   22.02
  -1  -1   8 3751.53   21.78
  -1  -1   8 3471.83   23.73
  -1   1   8 3525.44   19.87
  -1   1   8 3453.72   21.54
   1  -1  -8 4325.70   25.64
   1  -1  -8 3868.95   22.11
   1   1  -8 4204.46   23.02
   1   1  -8 3481.26   23.16
  -1  -1   7 2685.10   17.35
  -1  -1   7 2543.42   19.78
  -1   1   7 3779.98   19.35
  -1   1   7 3684.23   20.87
   1  -1  -7 3591.21   22.21
   1  -1  -7 3298.59   19.49
   1   1  -7 3686.81   19.78
   1   1  -7 3815.15   22.88
  -1  -1   6 1876.69   13.63
  -1  -1   6 1859.34   16.39
  -1   1   6 2224.73   14.68
  -1   1   6 2126.56   15.54
   1  -1  -6 2190.94   17.01
   1  -1  -6 2316.57   15.82
   1   1  -6 2445.48   15.11
   1   1  -6 2577.40   18.11
  -1  -1   5 5522.99   19.30
  -1  -1   5 4893.01   22.92
  -1   1   5 5987.08   22.54
  -1   1   5 5628.65   22.02
   1  -1  -5 5871.70   22.26
   1   1  -5 5957.77   19.87
  -1  -1   4  376.25    6.77
  -1  -1   4  287.52    8.34
  -1   1   4  512.03    8.48
  -1   1   4  412.81   10.53
   1  -1  -4  393.03    7.58
   1  -1  -4  382.07    7.96
   1   1  -4  464.18    7.05
   1   1  -4  508.31    9.25
  -1  -1   2 3884.82   16.49
  -1  -1   2 3027.14   19.68
  -1   1   2 4046.81   16.06
  -1   1   2 3991.48   16.25
   1  -1  -2 4205.79   16.01
   1  -1  -2 3928.33   15.82
   1   1  -2 3522.01   15.58
  -1  -1   1 2206.15   12.06
  -1  -1   1 2142.57   13.39
  -1   1   1 1133.53   10.58
   1  -1  -1 2245.42   12.44
   1  -1  -1 2250.04   12.34
   1   1  -1 1367.52    9.82
   1   1  -1 1279.50   10.77
  -1  -1  -2 2487.47   11.87
  -1   1  -2 2504.34   17.92
   1  -1   2 2844.23   15.20
   1  -1   2 2494.90   11.20
   1   1   2 2474.36   12.06
   1   1   2 2712.84   15.30
  -1  -1  -3 2692.39   14.15
  -1  -1  -3 2413.22   15.68
  -1   1  -3 3085.56   17.25
  -1   1  -3 2601.13   16.44
   1  -1   3 2720.27   16.58
   1  -1   3 3095.48   16.54
   1  -1   3 2646.69   13.39
   1   1   3 2682.43   14.39
   1   1   3 2736.67   16.35
  -1  -1  -4  233.52    7.91
  -1  -1  -4  192.87    8.82
  -1   1  -4  278.94    9.01
   1  -1   4  281.56    9.34
   1  -1   4  314.97    8.77
   1   1   4  155.46    7.58
   1   1   4  183.91    8.48
  -1  -1  -5 3637.91   19.49
  -1  -1  -5 3625.85   20.87
  -1   1  -5 5237.52   24.40
   1  -1   5 3403.06   20.40
   1  -1   5 4078.55   20.92
   1   1   5 3969.18   20.54
   1   1   5 4959.25   23.69
  -1  -1  -6 2279.78   17.35
  -1  -1  -6 2186.18   18.01
  -1   1  -6 2286.21   18.06
   1  -1   6 2170.16   18.11
   1  -1   6 2553.76   18.06
   1   1   6 1866.92   17.97
   1   1   6 2231.40   17.73
  -1  -1  -7 6776.28   29.98
  -1  -1  -7 6677.96   30.88
  -1   1  -7 7708.93   32.60
   1  -1   7 6515.64   30.60
   1  -1   7 7276.77   30.41
   1   1   7 6842.24   31.36
  -1  -1  -8 2765.31   21.68
  -1   1  -8 3151.52   22.92
   1  -1   8 2867.29   22.54
   1   1   8 2679.67   24.11
   1   1   8 2859.00   21.92
  -1  -1  -9 1733.53   18.87
  -1   1  -9 2168.64   20.73
   1  -1   9 1521.65   18.97
   1   1   9 1856.96   21.02
   1   1   9 2137.71   20.54
  -1  -1 -10 2433.52   22.54
  -1   1 -10 2355.79   22.45
   1   1  10 1955.04   22.73
   1   1  10 2399.92   22.49
  -1  -1 -11  612.06   14.82
  -1   1 -11  536.19   14.58
   1  -1  11  484.91   15.15
   1   1  11  564.21   16.97
   1   1  11  587.95   17.68
  -1  -1 -12 1563.25   21.02
  -1   1 -12 1613.81   21.21
   1  -1  12 1597.42   22.40
   1   1  12 1342.41   21.78
   1   1  12 1135.43   17.11
   1   1  12 1450.97   20.35
  -1  -1 -13  633.75   16.49
  -1   1 -13  503.16   15.49
   1  -1  13  602.82   18.44
   1  -1  13  494.44   16.58
   1   1  13  395.60   17.35
   1   1  13  369.82   13.92
   1   1  13  505.02   15.01
  -1  -1 -14  199.25   14.34
  -1   1 -14  299.10   14.82
   1  -1  14  106.28   11.25
   1  -1  14  105.85   10.10
   1  -1  14  153.03   13.06
   1   1  14  256.54   13.87
   1   1  14  329.41   15.11
  -1  -1 -15   20.11    7.82
  -1   1 -15   26.83    8.34
   1  -1  15   21.06   10.96
   1  -1  15   22.73    8.86
   1  -1  15   16.97    7.15
   1   1  15   40.46   11.58
   1   1  15   30.17    8.72
   1   1  15   54.52    8.34
  -1  -1 -16  723.86   19.49
  -1   1 -16  718.00   19.44
   1  -1  16  671.35   25.73
   1  -1  16  586.85   20.16
   1  -1  16  710.81   18.92
   1   1  16  591.09   22.73
   1   1  16  614.97   18.44
   1   1  16  723.72   19.21
  -1  -1 -17   36.46    9.39
  -1   1 -17   30.36    8.86
   1  -1  17   41.84   13.77
   1  -1  17   32.12   10.39
   1  -1  17   39.89    9.39
   1   1  17   -2.57   12.44
   1   1  17   36.03   10.01
   1   1  17   17.39    8.10
  -1  -1 -18   90.41   11.49
  -1   1 -18  168.37   16.87
   1  -1  18   82.11   15.06
   1  -1  18   51.66   11.82
   1  -1  18   95.36   12.58
   1   1  18  142.30   16.11
   1   1  18  118.67   11.96
   1   1  18  166.85   17.16
  -1  -1 -19  154.17   15.11
  -1   1 -19  221.08   20.25
   1  -1  19  193.11   17.39
   1  -1  19  186.58   21.78
   1  -1  19  191.96   22.11
   1   1  19  196.44   23.78
   1   1  19  168.37   13.92
   1   1  19  180.00   21.40
  -1   1 -20  174.85   27.50
   1  -1  20  201.69   28.98
   1  -1  20  138.97   14.96
   1   1  20  150.88   19.54
   1   1  20  152.84   14.44
   1  -1  21  369.92   28.98
   1  -1  21  321.35   26.40
   1   1  21  356.29   29.31
   1   1  21  315.82   23.40
   1  -1  22  326.45   30.45
   1  -1  22  230.04   27.45
   1   1  22  302.10   31.07
   1   1  22  203.21   21.83
  -1  -2  22   40.27   17.35
  -1  -2  22   -0.91   15.58
  -1   2  22   -2.62   14.87
  -1   2  22    7.58   14.34
  -1  -2  21   23.02   15.25
  -1  -2  21    9.91   14.01
  -1   2  21   14.20   13.39
  -1   2  21   10.25   14.15
   1   2 -21   11.06   13.34
  -1  -2  20   75.77   15.11
  -1  -2  20   56.90   19.49
  -1   2  20   38.41   13.49
  -1   2  20   50.04   13.44
  -1   2  20   38.98   13.39
   1   2 -20   57.33   11.91
  -1  -2  19   31.69   12.39
  -1  -2  19   -3.72   12.82
  -1   2  19   20.97   12.01
  -1   2  19   23.11   11.77
  -1   2  19   51.80   11.63
   1  -2 -19  -13.39   13.25
   1   2 -19    0.29   10.29
  -1  -2  18  150.74   14.44
  -1  -2  18  117.33   13.68
  -1   2  18  158.75   19.16
  -1   2  18  123.48   12.06
  -1   2  18  150.31   16.63
   1  -2 -18  160.08   14.58
   1   2 -18  173.95   16.30
  -1  -2  17  155.74   19.06
  -1  -2  17  143.78   13.30
  -1   2  17   89.21   11.20
  -1   2  17   79.44   10.82
  -1   2  17   91.41   10.10
   1  -2 -17  191.20   18.40
   1   2 -17  107.37   11.53
  -1  -2  16   22.49   10.06
  -1  -2  16   22.45   10.10
  -1   2  16   58.14   10.15
  -1   2  16   45.99    9.34
  -1   2  16   63.10    9.48
   1  -2 -16   52.38   10.10
   1   2 -16   48.61    9.39
  -1  -2  15  624.26   19.63
  -1  -2  15  640.94   20.97
  -1   2  15  768.09   19.21
  -1   2  15  753.03   18.59
  -1   2  15  873.65   19.25
   1  -2 -15  692.84   19.87
   1   2 -15  913.06   18.68
  -1  -2  14 1337.64   21.78
  -1  -2  14 1203.06   22.92
  -1   2  14 1495.63   21.64
  -1   2  14 1484.71   21.06
  -1   2  14 1746.21   22.54
   1  -2 -14 1662.28   25.16
   1   2 -14 1630.88   21.68
  -1  -2  13 1697.98   22.21
  -1  -2  13 1437.15   22.83
  -1   2  13 1499.91   20.73
  -1   2  13 1520.26   19.92
  -1   2  13 1638.93   21.64
   1  -2 -13 1727.57   23.30
   1  -2 -13 1582.46   19.02
   1   2 -13 1813.88   22.02
  -1  -2  12  817.27   16.87
  -1  -2  12  707.71   17.54
  -1   2  12 1059.23   17.68
  -1   2  12 1032.45   16.49
  -1   2  12 1151.97   17.49
   1  -2 -12 1049.41   19.21
   1  -2 -12  971.30   15.20
   1   2 -12  982.83   16.54
  -1  -2  11 1205.92   17.73
  -1  -2  11 1069.90   18.68
  -1   2  11 1164.12   17.25
  -1   2  11 1148.68   15.97
   1  -2 -11 1165.98   22.07
   1  -2 -11 1285.79   15.87
   1   2 -11 1376.34   17.20
  -1  -2  10  803.12   14.92
  -1  -2  10  684.64   15.73
  -1   2  10  996.37   15.77
  -1   2  10  924.98   14.15
   1  -2 -10 1079.01   17.16
   1  -2 -10 1033.68   13.77
   1   2 -10  916.11   14.15
  -1  -2   9  551.35   13.20
  -1  -2   9  492.54   13.73
  -1   2   9  704.99   13.68
  -1   2   9  664.82   12.15
   1  -2  -9  554.82   13.53
   1  -2  -9  560.35   10.96
   1   2  -9  807.74   12.72
   1   2  -9  720.72   13.77
  -1  -2   8  781.91   14.39
  -1  -2   8  639.99   13.82
  -1   2   8 1162.26   15.35
  -1   2   8 1146.20   13.39
   1  -2  -8  916.26   15.25
   1  -2  -8  908.63   11.87
   1   2  -8 1182.76   13.34
   1   2  -8 1048.93   14.87
  -1  -2   7  393.51    9.39
  -1  -2   7  357.19   11.34
  -1   2   7  298.91   10.53
  -1   2   7  276.17    8.96
   1  -2  -7  453.36   11.82
   1  -2  -7  448.93    9.29
   1   2  -7  285.94    8.53
   1   2  -7  257.44    9.96
  -1  -2   6  943.18   12.30
  -1  -2   6 1291.65   10.48
  -1  -2   6  940.42   13.68
  -1   2   6 1255.58   14.49
  -1   2   6 1163.93   11.96
  -1   2   6 1317.48   12.15
   1  -2  -6 1391.54   14.49
   1  -2  -6 1281.17   12.06
   1   2  -6 1285.31   11.49
   1   2  -6 1092.35   13.77
  -1  -2   5  215.98    6.43
  -1  -2   5  208.50    6.58
  -1  -2   5  178.19    9.05
  -1   2   5  113.57    9.05
  -1   2   5  105.08    8.72
  -1   2   5  134.25    6.48
   1  -2  -5  118.81    8.10
   1  -2  -5  129.53    6.81
   1   2  -5  197.21    6.62
   1   2  -5  191.68    8.29
  -1  -2   4 5526.52   16.11
  -1  -2   4 6044.93   18.59
  -1  -2   4 5149.26   23.26
  -1   2   4 5611.30   24.69
  -1   2   4 5910.49   21.16
  -1   2   4 5950.71   17.73
   1  -2  -4 6148.78   25.45
   1  -2  -4 5881.23   20.54
   1   2  -4 6520.88   17.59
   1   2  -4 5764.85   24.16
  -1  -2   3  173.28    4.43
  -1  -2   3  241.76    6.48
  -1  -2   3  207.55    7.72
  -1  -2   3  209.26    9.20
  -1   2   3  336.27    9.72
  -1   2   3  369.34    7.96
  -1   2   3  369.44    5.48
   1  -2  -3  391.41    9.48
   1  -2  -3  400.03    7.63
   1   2  -3  190.82    7.01
   1   2  -3  198.64    7.20
  -1  -2  -1 1325.68    8.53
  -1  -2  -1 1439.29    8.82
  -1  -2  -1 1257.20   12.92
  -1   2  -1 1753.64   14.73
   1  -2   1 2046.02   15.73
   1  -2   1 2100.78   15.58
   1   2   1 1276.07   12.25
   1   2   1 1412.18    8.63
   1   2   1 1476.51   13.53
  -1  -2  -3 1279.17   11.72
  -1  -2  -3 1183.85   13.39
  -1   2  -3  842.86   12.34
   1  -2   3  890.90   12.58
   1  -2   3 1024.77   12.68
   1   2   3 1145.01   13.15
   1   2   3 1344.31    8.24
   1   2   3 1360.56   13.73
  -1  -2  -4 3328.38   17.92
  -1  -2  -4 3113.92   20.21
  -1   2  -4 3130.79   20.40
   1  -2   4 3310.55   20.97
   1  -2   4 3730.32   21.83
   1   2   4 2992.97   17.35
   1   2   4 3570.86   21.02
  -1  -2  -5 1736.82   15.01
  -1  -2  -5 1622.87   16.44
  -1   2  -5 2019.09   17.68
   1  -2   5 1675.29   16.73
   1  -2   5 1872.74   17.25
   1   2   5 1434.48   14.30
   1   2   5 1757.64   16.58
  -1  -2  -6  536.14   11.25
  -1  -2  -6  503.69   12.30
  -1   2  -6  600.00   12.49
   1  -2   6  426.53   12.20
   1  -2   6  476.00   11.44
   1   2   6  566.98   12.01
   1   2   6  743.12   12.92
  -1  -2  -7 1111.65   15.49
  -1  -2  -7  936.65   14.92
  -1   2  -7 1312.34   16.39
   1  -2   7  876.27   15.06
   1  -2   7 1074.10   15.15
   1   2   7  884.37   15.63
   1   2   7 1430.81   16.82
  -1  -2  -8  524.51   12.72
  -1  -2  -8  442.97   12.82
  -1   2  -8  321.92   12.25
   1  -2   8  478.19   13.68
   1  -2   8  502.21   12.53
   1   2   8  266.98   11.91
   1   2   8  375.87   12.10
  -1  -2  -9 1118.08   16.54
  -1   2  -9 1257.39   17.82
   1  -2   9 1173.08   18.16
   1  -2   9 1275.50   17.35
   1   2   9  927.79   16.44
   1   2   9 1227.60   17.39
  -1  -2 -10 1200.58   17.87
  -1   2 -10 1248.62   18.49
   1  -2  10  918.45   17.39
   1  -2  10 1060.66   17.20
   1   2  10 1138.96   18.40
   1   2  10 1029.73   13.73
   1   2  10 1337.88   18.68
  -1  -2 -11  819.89   25.64
  -1   2 -11 1360.09   23.59
   1  -2  11 1180.37   19.92
   1  -2  11 1255.62   19.44
   1   2  11 1177.28   19.68
   1   2  11 1005.85   14.54
   1   2  11 1338.55   19.44
  -1  -2 -12 2122.03   24.21
  -1   2 -12 1883.79   23.26
   1  -2  12 1593.70   23.35
   1  -2  12 1944.22   23.16
   1   2  12 1698.41   23.54
   1   2  12 1636.88   18.59
   1   2  12 2055.50   23.78
  -1  -2 -13  652.66   17.06
  -1   2 -13  873.22   18.92
   1  -2  13  671.63   19.21
   1  -2  13  631.12   18.30
   1   2  13  656.67   18.87
   1   2  13  610.68   14.58
   1   2  13  731.78   17.54
  -1  -2 -14 2621.91   28.74
  -1   2 -14 2556.05   28.40
   1  -2  14 2238.98   29.21
   1  -2  14 1931.88   27.02
   1   2  14 2151.34   28.45
   1   2  14 1987.97   21.97
   1   2  14 2443.91   27.59
  -1  -2 -15  683.64   19.68
  -1   2 -15  633.36   19.06
   1  -2  15  638.13   22.16
   1  -2  15  561.35   20.64
   1   2  15  477.19   21.49
   1   2  15  495.25   15.68
   1   2  15  595.10   18.40
  -1  -2 -16  220.51   16.35
  -1   2 -16  187.96   16.54
   1  -2  16  186.96   19.54
   1  -2  16  157.08   18.49
   1   2  16  202.73   20.97
   1   2  16  202.69   15.30
   1   2  16  230.52   15.92
  -1  -2 -17    9.34    9.05
  -1   2 -17    1.05   10.34
   1  -2  17   22.35   13.30
   1  -2  17   17.16   10.96
   1   2  17   10.48   12.87
   1   2  17    7.34    9.10
   1   2  17   14.34    8.72
  -1  -2 -18   59.00   11.87
  -1   2 -18   53.57   12.25
   1  -2  18   59.95   14.25
   1  -2  18   41.51   12.53
   1   2  18   54.04   14.34
   1   2  18   46.23   10.68
  -1  -2 -19   93.60   14.49
  -1   2 -19   91.98   14.01
   1  -2  19   76.73   15.77
   1  -2  19   75.82   14.20
   1  -2  19  108.94   14.87
   1   2  19   92.55   16.87
   1   2  19   71.20   12.15
   1   2  19   91.26   14.15
   1  -2  20  164.75   18.97
   1  -2  20  135.49   15.35
   1  -2  20  165.75   18.40
   1   2  20  141.21   18.11
   1   2  20  130.49   14.30
   1  -2  21   50.23   16.87
   1  -2  21   38.08   15.49
   1   2  21   61.14   17.44
   1   2  21   60.57   13.96
   1  -2  22   81.21   18.01
   1  -2  22   41.18   16.73
   1   2  22   52.52   18.92
   1   2  22   54.90   14.58
  -1  -3  22   76.97   17.25
  -1  -3  22   56.28   18.06
  -1   3  22   43.56   14.68
  -1  -3  21  102.18   17.54
  -1  -3  21   76.78   16.35
  -1   3  21   64.86   14.63
  -1   3  21   58.81   14.39
   1   3 -21   41.70   14.34
  -1  -3  20  195.73   23.59
  -1  -3  20   99.56   16.11
  -1   3  20  101.37   15.68
  -1   3  20   66.82   12.96
  -1   3  20   73.30   12.39
   1   3 -20   97.13   13.20
  -1  -3  19   64.24   14.20
  -1  -3  19   26.93   23.78
  -1   3  19   37.41   13.82
  -1   3  19   49.52   12.30
  -1   3  19   52.23   11.72
   1   3 -19   16.39   10.96
  -1  -3  18  171.52   21.02
  -1  -3  18  104.85   14.30
  -1   3  18   85.35   13.06
  -1   3  18   61.24   11.39
  -1   3  18   72.20   12.30
   1  -3 -18   73.25   13.73
   1   3 -18  106.13   11.82
  -1  -3  17   46.51   12.20
  -1  -3  17   30.88   12.87
  -1   3  17   42.32   11.91
  -1   3  17   44.04   10.34
  -1   3  17   82.40   10.96
   1  -3 -17   44.04   11.44
   1   3 -17   55.33   11.63
  -1  -3  16  741.07   21.68
  -1  -3  16  674.44   24.02
  -1   3  16  644.71   21.49
  -1   3  16  640.18   18.44
  -1   3  16  696.32   19.40
   1  -3 -16  719.91   22.07
   1   3 -16  761.80   20.21
  -1  -3  15  309.20   18.21
  -1  -3  15  242.72   19.40
  -1   3  15  303.15   17.87
  -1   3  15  295.57   15.11
  -1   3  15  320.35   15.77
   1  -3 -15  277.41   17.20
   1   3 -15  333.98   16.39
  -1  -3  14   12.10    9.05
  -1  -3  14    3.76    9.10
  -1   3  14   21.92   10.15
  -1   3  14   34.69    7.91
  -1   3  14   36.36    7.63
   1  -3 -14   12.87    8.29
   1   3 -14   29.55    8.44
  -1  -3  13   89.17    9.67
  -1  -3  13   67.77   10.06
  -1   3  13   98.60   10.06
  -1   3  13  110.52   11.87
  -1   3  13  106.42   11.96
   1  -3 -13   95.08    9.82
   1  -3 -13   96.17   10.20
   1   3 -13   67.82    8.91
  -1  -3  12  327.60   15.30
  -1  -3  12  301.15   16.06
  -1   3  12  565.79   17.16
  -1   3  12  528.38   13.87
  -1   3  12  594.71   14.63
   1  -3 -12  459.61   16.01
   1  -3 -12  365.63   11.44
   1   3 -12  546.20   14.63
  -1  -3  11  638.27   14.73
  -1  -3  11  516.13   16.68
  -1   3  11  660.72   17.01
  -1   3  11  644.23   13.30
  -1   3  11  726.39   14.54
   1  -3 -11  797.92   17.30
   1  -3 -11  698.32   12.49
   1   3 -11  711.33   14.58
  -1  -3  10  199.83   11.06
  -1  -3  10  158.70   12.96
  -1   3  10  309.87   14.20
  -1   3  10  305.72   10.96
  -1   3  10  338.03   11.44
   1  -3 -10  267.93   12.82
   1  -3 -10  238.91    9.39
   1   3 -10  342.42   11.63
  -1  -3   9 1321.68   15.54
  -1  -3   9 1579.55   15.15
  -1  -3   9 1019.05   17.59
  -1   3   9 1129.76   17.87
  -1   3   9 1059.75   13.49
  -1   3   9 1167.79   14.96
   1  -3  -9 1512.54   23.59
   1  -3  -9 1492.86   14.39
   1   3  -9 1215.54   15.20
  -1  -3   8 1016.34   13.49
  -1  -3   8 1195.62   13.25
  -1  -3   8  908.87   16.06
  -1   3   8  656.72   14.87
  -1   3   8  675.30   11.20
  -1   3   8  758.75   11.96
   1  -3  -8  911.68   16.01
   1  -3  -8  838.77   11.10
   1   3  -8 1074.19   13.63
  -1  -3   7 3905.31   20.49
  -1  -3   7 4668.78   22.21
  -1  -3   7 3668.17   25.40
  -1   3   7 3826.73   26.55
  -1   3   7 3852.27   19.40
  -1   3   7 4249.59   21.54
   1  -3  -7 4967.83   29.17
   1  -3  -7 4717.92   20.92
   1   3  -7 4249.54   21.21
  -1  -3   6 1628.35   13.30
  -1  -3   6 1830.70   14.77
  -1  -3   6 1426.24   16.54
  -1   3   6 1299.42   17.25
  -1   3   6 1170.46   11.82
  -1   3   6 1364.38   12.53
   1  -3  -6 1453.50   17.16
   1  -3  -6 1419.14   12.06
   1   3  -6 1812.88   13.87
   1   3  -6 1302.23   15.35
  -1  -3   5 2013.42   15.97
  -1  -3   5 2512.06   16.58
  -1  -3   5 1950.61   17.54
  -1   3   5 2061.17   19.73
  -1   3   5 2279.54   13.87
   1  -3  -5 2694.87   21.35
   1  -3  -5 2720.94   15.01
   1   3  -5 1665.09   16.06
  -1  -3   4  700.80    8.72
  -1  -3   4  730.63   10.87
  -1  -3   4  605.63   11.25
  -1  -3   4  641.42   13.11
  -1   3   4  455.32   11.53
  -1   3   4  517.75    7.39
   1  -3  -4  522.32   12.06
   1  -3  -4  531.38    8.44
   1   3  -4  631.17   10.87
   1   3  -4  591.95   10.53
  -1  -3   3 1493.67   10.15
  -1  -3   3 1478.23   13.53
  -1  -3   3 1274.83   12.96
  -1  -3   3 1288.79   15.39
  -1   3   3 1450.88   16.82
  -1   3   3 1406.55   15.58
  -1   3   3 1589.46    9.39
   1  -3  -3 1461.17   16.20
   1  -3  -3 1495.86   11.53
   1   3  -3 1454.26   14.01
   1   3  -3 1342.93   12.87
  -1  -3   2   37.17    4.96
  -1  -3   2   36.84    4.15
  -1  -3   2   34.03    4.72
  -1  -3   2   30.17    5.91
  -1   3   2   93.22   10.29
  -1   3   2   82.02    9.15
   1  -3  -2  113.47    9.48
   1  -3  -2   82.92    6.39
   1   3  -2   25.73    5.10
   1   3  -2   26.55    4.05
  -1  -3   1 4375.55   21.78
  -1  -3   1 3893.69   18.06
  -1  -3   1 4486.97   19.02
  -1  -3   1 3880.87   22.73
  -1   3   1 4164.24   25.12
  -1   3   1 4231.43   24.02
   1  -3  -1 4781.40   26.02
   1  -3  -1 4699.09   24.59
   1   3  -1 4029.75   21.59
   1   3  -1 3774.64   16.63
   1   3  -1 4506.84   23.88
  -1  -3   0 3112.44   19.25
  -1  -3   0 3098.43   13.73
  -1  -3   0 3141.23   14.92
  -1  -3   0 2713.36   19.49
  -1   3   0 2772.12   21.21
  -1   3   0 2700.26   19.92
   1  -3   0 3159.43   20.83
   1   3   0 2815.97   19.25
   1   3   0 2692.15   12.72
   1   3   0 3175.92   20.40
  -1  -3  -1  302.15    6.86
  -1  -3  -1  353.47    5.77
  -1  -3  -1  333.31    6.58
  -1  -3  -1  298.57   10.39
  -1   3  -1  621.88   12.39
   1  -3   1  403.75   11.25
   1  -3   1  403.23   10.29
   1  -3   1  386.12    6.20
   1   3   1  527.85   11.68
   1   3   1  547.15    6.20
   1   3   1  594.62   11.77
  -1  -3  -2  515.27    8.63
  -1  -3  -2  470.19   11.53
  -1   3  -2  493.68   11.77
   1  -3   2  702.32   12.77
   1  -3   2  667.01   12.06
   1   3   2  425.53   11.68
   1   3   2  471.04    6.72
   1   3   2  503.50   11.10
  -1  -3  -3 5083.54   21.78
  -1  -3  -3 4674.69   25.54
  -1   3  -3 4635.66   26.69
   1  -3   3 5028.17   27.21
   1  -3   3 4931.90   26.97
   1   3   3 4753.33   26.64
   1   3   3 5355.95   15.73
   1   3   3 5457.70   27.02
  -1  -3  -4  292.52    9.39
  -1  -3  -4  306.48   11.44
  -1   3  -4  516.70   12.58
   1  -3   4  531.43   12.87
   1  -3   4  571.60   12.20
   1  -3   4  604.44   12.72
   1   3   4  270.79   11.44
   1   3   4  327.36    6.15
   1   3   4  327.64   10.72
  -1  -3  -5 5364.43   26.59
  -1  -3  -5 5050.85   28.07
   1  -3   5 4950.91   28.31
   1  -3   5 5758.70   30.88
   1   3   5 4694.14   28.50
   1   3   5 5189.82   17.01
   1   3   5 5361.62   28.31
  -1  -3  -6   85.50    9.63
  -1  -3  -6   64.48    7.10
   1  -3   6  172.28   11.44
   1  -3   6  201.49   11.10
   1   3   6   39.32    6.86
   1   3   6   39.36    6.39
  -1  -3  -7 2567.91   21.40
  -1  -3  -7 2380.14   22.02
   1  -3   7 2406.31   22.49
   1  -3   7 2722.37   23.78
   1   3   7 1940.98   21.45
   1   3   7 1888.03   11.34
   1   3   7 2293.60   21.11
  -1  -3  -8  756.70   14.44
  -1  -3  -8  714.29   15.49
  -1   3  -8 1029.78   17.01
   1  -3   8  778.81   16.30
   1  -3   8  860.35   16.16
   1   3   8  814.41   15.39
   1   3   8  663.96   10.77
   1   3   8  977.31   16.16
  -1  -3  -9 2496.04   23.02
  -1  -3  -9 2326.72   23.64
  -1   3  -9 2394.20   23.49
   1  -3   9 2319.47   24.16
   1  -3   9 2698.59   26.93
   1   3   9 2016.57   21.83
   1   3   9 1837.04   13.87
   1   3   9 2369.32   23.07
  -1  -3 -10   15.39    7.53
  -1  -3 -10   18.01    7.86
  -1   3 -10   53.61    9.58
   1  -3  10   33.07    8.58
   1  -3  10   34.31    7.48
   1   3  10   36.89    8.20
   1   3  10   37.79    5.15
   1   3  10   32.36    8.53
  -1  -3 -11  384.02   14.06
  -1   3 -11  484.63   15.92
   1  -3  11  359.91   16.49
   1  -3  11  409.80   14.77
   1   3  11  381.26   15.49
   1   3  11  382.26   10.77
   1   3  11  467.66   15.68
  -1  -3 -12  157.70   13.39
  -1   3 -12  204.35   14.11
   1  -3  12  111.61   11.06
   1  -3  12  128.91   13.58
   1   3  12  179.95   15.35
   1   3  12  184.58   10.58
   1   3  12  232.52   14.44
  -1  -3 -13   88.98    9.96
  -1   3 -13  197.87   15.25
   1  -3  13   82.54   11.06
   1  -3  13   61.53   10.10
   1  -3  13   88.21    9.91
   1   3  13  152.22   16.30
   1   3  13  164.70   11.44
   1   3  13  229.99   15.39
  -1  -3 -14  152.98   15.73
  -1   3 -14  101.61   10.48
   1  -3  14  184.00   18.92
   1  -3  14   88.45   11.10
   1  -3  14  144.02   15.06
   1   3  14   81.78   12.68
   1   3  14  100.99   11.96
   1   3  14  104.89   10.34
  -1  -3 -15 1135.48   23.02
  -1   3 -15 1442.30   25.21
   1  -3  15 1081.72   25.54
   1  -3  15  975.40   24.69
   1  -3  15 1255.62   24.26
   1   3  15 1236.37   26.26
   1   3  15 1170.46   19.11
   1   3  15 1413.99   24.26
  -1  -3 -16  138.49   11.96
  -1   3 -16  179.95   17.25
   1  -3  16  158.32   15.35
   1  -3  16  127.82   13.15
   1  -3  16  140.02   12.34
   1   3  16  140.11   15.11
   1   3  16  147.83   14.30
   1   3  16  177.90   16.82
  -1  -3 -17   24.92   11.06
  -1   3 -17   17.11   10.29
   1  -3  17   16.06   13.39
   1  -3  17   13.58   10.72
   1  -3  17   24.88   11.29
   1   3  17   23.35   13.15
   1   3  17   29.36    9.20
   1   3  17   10.82   10.10
  -1  -3 -18  136.73   14.77
  -1   3 -18  177.62   20.25
   1  -3  18  163.89   15.73
   1  -3  18  159.56   15.49
   1  -3  18  171.28   20.97
   1   3  18  193.15   17.73
   1   3  18  148.60   16.68
   1   3  18  179.95   14.39
  -1   3 -19   84.73   15.39
   1  -3  19   78.63   20.06
   1  -3  19   86.16   14.30
   1   3  19  107.94   17.35
   1   3  19   96.70   11.77
   1   3  19   89.07   14.96
   1  -3  20  164.94   17.97
   1  -3  20  143.40   16.11
   1   3  20  179.52   18.63
   1   3  20  199.21   20.54
   1  -3  21  102.65   17.92
   1  -3  21   68.39   16.06
   1   3  21   93.93   13.87
  -1  -4  21  120.86   18.11
  -1   4  21  104.51   17.68
  -1   4  21  116.00   14.11
   1   4 -21  150.31   21.68
  -1  -4  20   76.54   15.87
  -1  -4  20   42.46   15.87
  -1   4  20   71.96   27.93
  -1   4  20   64.62   11.91
  -1   4  20   57.95   13.77
   1   4 -20   73.58   13.30
  -1  -4  19  321.11   23.78
  -1  -4  19  256.16   26.64
  -1   4  19  310.11   24.54
  -1   4  19  310.11   19.97
  -1   4  19  326.79   20.68
   1   4 -19  310.44   22.11
  -1  -4  18   25.07   12.77
  -1  -4  18   19.87   16.06
  -1   4  18   14.15   14.01
  -1   4  18   20.78   10.82
  -1   4  18   -3.48   10.44
   1   4 -18   40.03   12.30
  -1  -4  17  216.84   19.87
  -1  -4  17  176.05   15.49
  -1   4  17  167.85   14.63
  -1   4  17  171.14   16.63
  -1   4  17  180.48   17.20
   1  -4 -17  162.03   16.30
   1   4 -17  175.14   19.83
  -1  -4  16    3.72   11.10
  -1  -4  16    6.15   12.30
  -1   4  16   11.20   12.34
  -1   4  16   13.39    8.72
  -1   4  16   -2.48    8.82
   1  -4 -16    0.57    9.72
   1   4 -16   -0.95   10.39
  -1  -4  15  229.14   17.97
  -1  -4  15  278.84   14.54
  -1  -4  15  219.70   21.49
  -1   4  15  358.38   21.06
  -1   4  15  357.91   15.39
  -1   4  15  375.78   16.35
   1  -4 -15  329.41   18.16
   1   4 -15  367.48   17.73
  -1  -4  14   77.68   10.77
  -1  -4  14   85.45    8.58
  -1  -4  14   66.05   11.39
  -1   4  14   33.26   10.72
  -1   4  14   44.46    8.10
  -1   4  14   47.66    8.44
   1  -4 -14   62.34   10.34
   1   4 -14  102.89   10.20
  -1  -4  13  293.95   15.97
  -1  -4  13  402.46   14.01
  -1  -4  13  267.55   18.25
  -1   4  13  208.50   17.78
  -1   4  13  215.08   13.15
  -1   4  13  220.51   13.87
   1  -4 -13  318.97   16.25
  -1  -4  12  198.78   13.58
  -1  -4  12  227.99   12.53
  -1  -4  12  138.06   16.39
  -1   4  12  227.23   16.82
  -1   4  12  211.74   12.01
  -1   4  12  220.03   13.11
   1  -4 -12  237.81   14.82
   1  -4 -12  196.11    9.87
   1   4 -12  235.90   13.63
  -1  -4  11  583.32   14.96
  -1  -4  11  691.03   14.01
  -1  -4  11  516.65   17.97
  -1   4  11  386.83   17.35
  -1   4  11  384.36   11.87
  -1   4  11  430.68   13.53
   1  -4 -11  541.72   16.92
   1  -4 -11  473.19   10.77
   1   4 -11  574.65   14.73
  -1  -4  10 1352.99   17.59
  -1  -4  10 1642.70   18.16
  -1  -4  10 1154.69   20.68
  -1   4  10 1542.14   23.16
  -1   4  10 1460.07   15.25
  -1   4  10 1607.00   18.30
   1  -4 -10 1684.16   23.21
   1  -4 -10 1424.76   13.96
   1   4 -10 1689.21   18.73
  -1  -4   9  196.97   11.34
  -1  -4   9  161.65   10.82
  -1  -4   9  129.15   12.96
  -1   4   9   52.95    8.91
  -1   4   9   49.99    5.81
  -1   4   9   64.91    6.96
   1  -4  -9  110.71   12.10
   1  -4  -9   98.27    7.48
  -1  -4   8  975.64   13.96
  -1  -4   8 1141.15   15.15
  -1  -4   8  791.54   16.63
  -1   4   8 1084.25   19.73
  -1   4   8 1068.57   12.01
  -1   4   8 1193.00   14.68
   1  -4  -8 1267.06   19.59
   1  -4  -8 1174.42   11.96
  -1  -4   7  447.02   10.96
  -1  -4   7  524.56   12.10
  -1  -4   7  422.81   13.58
  -1   4   7  361.48   14.92
  -1   4   7  310.34   12.77
  -1   4   7  366.48    9.91
   1  -4  -7  336.17    7.96
  -1  -4   6 2542.65   17.20
  -1  -4   6 2981.48   21.26
  -1  -4   6 2255.42   20.92
  -1  -4   6 2917.52   23.45
  -1  -4   6 2584.45   23.92
  -1   4   6 2908.52   26.35
  -1   4   6 2730.37   23.26
  -1   4   6 3139.65   18.30
   1  -4  -6 3340.24   27.02
   1  -4  -6 3187.74   16.20
  -1  -4   5  394.36    9.48
  -1  -4   5  470.42   11.77
  -1  -4   5  375.25   11.34
  -1  -4   5  465.32   11.87
  -1  -4   5  381.83   13.15
  -1   4   5  342.37   14.06
  -1   4   5  315.59   12.30
  -1   4   5  388.17    8.53
   1  -4  -5  309.06   12.58
   1  -4  -5  307.44    7.53
  -1  -4   4 1426.57   12.53
  -1  -4   4 1599.42   16.54
  -1  -4   4 1339.45   15.25
  -1  -4   4 1592.08   16.87
  -1  -4   4 1377.48   17.87
  -1   4   4 1685.06   20.78
  -1   4   4 1627.83   18.40
  -1   4   4 1835.09   12.63
   1  -4  -4 1853.05   20.44
   1  -4  -4 1834.32   12.82
   1  -4  -4 1520.22   13.73
   1   4  -4 1404.36   16.58
  -1  -4   3  371.54   10.34
  -1  -4   3  441.64   11.20
  -1  -4   3  388.36    9.67
  -1  -4   3  441.50   11.20
  -1  -4   3  380.02   12.63
  -1   4   3  347.33   13.53
  -1   4   3  349.99   11.87
  -1   4   3  393.98    7.24
   1  -4  -3  398.65   12.63
   1  -4  -3  380.88    8.15
   1  -4  -3  418.86    7.58
   1   4  -3  399.46   12.34
  -1  -4   2 3650.21   23.40
  -1  -4   2 3005.21   17.78
  -1  -4   2 3616.75   21.40
  -1  -4   2 3130.89   23.40
  -1   4   2 2508.29   23.54
  -1   4   2 2423.18   21.26
   1  -4  -2 3863.14   27.16
   1  -4  -2 3689.28   18.06
   1  -4  -2 3554.37   14.49
   1   4  -2 2388.63   20.44
  -1  -4   1  240.72    9.96
  -1  -4   1  211.84    6.96
  -1  -4   1  245.63    8.96
  -1  -4   1  195.06   10.96
  -1   4   1  151.93   12.25
  -1   4   1  150.36   10.72
   1  -4  -1  175.24   10.82
   1  -4  -1  166.37    9.48
   1  -4  -1  153.22    5.77
   1   4  -1  200.92   11.25
   1   4  -1  189.29   10.20
  -1  -4   0 1633.93   17.06
  -1  -4   0 1574.69   10.91
  -1  -4   0 1625.11   13.92
  -1  -4   0 1417.61   17.01
  -1   4   0 1676.10   19.97
  -1   4   0 1640.60   18.40
   1  -4   0 1447.73   18.25
   1  -4   0 1407.36   16.82
   1  -4   0 1358.47   10.06
   1   4   0 1899.14   19.44
   1   4   0 2096.87   19.06
  -1  -4  -1 1017.72   14.58
  -1  -4  -1 1030.73    8.01
  -1  -4  -1 1029.73   11.29
  -1  -4  -1  898.15   14.58
  -1   4  -1  900.53   15.25
   1  -4   1  934.03   15.54
   1  -4   1  898.48   14.39
   1  -4   1  876.56    9.34
   1   4   1  921.17   15.77
   1   4   1 1039.16   14.77
  -1  -4  -2 3106.82   18.63
  -1  -4  -2 3115.92   16.44
  -1  -4  -2 2715.93   21.92
  -1   4  -2 2038.15   20.68
   1  -4   2 3253.08   25.02
   1  -4   2 3206.85   24.26
   1   4   2 2066.56   20.92
   1   4   2 1838.28   16.68
   1   4   2 2339.30   20.25
  -1  -4  -3  888.66   12.58
  -1  -4  -3  754.46   14.49
  -1   4  -3  959.72   16.16
   1  -4   3 1046.84   16.20
   1  -4   3 1031.92   15.97
   1   4   3  811.32   15.77
   1   4   3  774.00   16.01
   1   4   3  900.01   14.68
  -1  -4  -4 2128.46   17.92
  -1  -4  -4 1873.59   19.92
  -1   4  -4 1549.86   19.44
   1  -4   4 1719.61   19.87
   1  -4   4 1859.15   20.25
   1  -4   4 1913.34   20.59
   1   4   4 1885.03   21.40
   1   4   4 1928.73   15.82
   1   4   4 2116.88   20.16
  -1  -4  -5  573.74   12.06
  -1  -4  -5  520.89   14.15
   1  -4   5  739.40   15.87
   1  -4   5  807.22   15.30
   1  -4   5  794.68   15.39
   1   4   5  531.09   15.30
   1   4   5  582.47   13.87
  -1  -4  -6 1489.14   17.11
  -1  -4  -6 1376.48   18.59
   1  -4   6 1261.15   18.92
   1  -4   6 1390.06   18.63
   1   4   6 1328.78   20.30
   1   4   6 1181.33   13.73
   1   4   6 1441.92   18.30
  -1  -4  -7  144.78   10.96
  -1  -4  -7  138.35   12.63
   1  -4   7  222.42   13.77
   1  -4   7  218.79   13.34
   1  -4   7  248.96   12.82
   1   4   7   80.06    9.34
   1   4   7   64.19    7.58
   1   4   7   93.69    7.96
  -1  -4  -8 1499.15   19.25
  -1  -4  -8 1426.81   20.35
   1  -4   8 1359.66   20.54
   1  -4   8 1563.35   21.45
   1   4   8 1463.69   22.30
   1   4   8 1439.10   13.87
   1   4   8 1647.51   20.59
  -1  -4  -9  217.51   14.20
   1  -4   9  309.82   15.58
   1  -4   9  338.99   14.68
   1   4   9  201.97   15.73
   1   4   9  213.89   12.82
  -1  -4 -10  254.63   13.30
  -1  -4 -10  222.13   14.96
   1  -4  10  208.69   15.63
   1  -4  10  222.13   14.63
   1   4  10  203.78   16.63
   1   4  10  208.79    7.43
   1   4  10  221.27   13.44
  -1  -4 -11  291.95   14.30
  -1  -4 -11  273.74   16.68
   1  -4  11  380.35   18.35
   1  -4  11  417.48   16.35
   1   4  11  187.77   17.59
   1   4  11  194.82    8.39
   1   4  11  230.14   14.34
  -1  -4 -12  174.66   14.34
   1  -4  12  196.40   17.73
   1  -4  12  148.12   16.97
   1  -4  12  189.29   14.96
   1   4  12  121.76   12.63
   1   4  12  107.61    9.53
   1   4  12  132.49   14.34
  -1  -4 -13  364.15   16.63
  -1   4 -13  422.58   18.25
   1  -4  13  423.86   19.97
   1  -4  13  360.81   19.68
   1  -4  13  464.47   17.44
   1   4  13  355.33   21.64
   1   4  13  326.40   11.87
   1   4  13  374.73   17.01
  -1  -4 -14  102.99   11.20
  -1   4 -14   53.85   10.15
   1  -4  14   82.73   12.77
   1  -4  14   66.67   11.20
   1  -4  14  102.32   11.15
   1   4  14   47.09   12.39
   1   4  14   49.42    7.20
   1   4  14   57.47    9.82
  -1  -4 -15  602.20   21.06
  -1   4 -15  655.62   21.73
   1  -4  15  580.13   24.16
   1  -4  15  519.61   23.07
   1  -4  15  605.06   21.92
   1   4  15  654.24   25.40
   1   4  15  599.43   15.25
   1   4  15  714.05   21.45
  -1  -4 -16  225.04   19.59
  -1   4 -16  170.47   18.59
   1  -4  16  229.14   22.88
   1  -4  16  219.41   22.35
   1  -4  16  204.88   20.49
   1   4  16  199.45   23.45
   1   4  16  163.99   14.01
   1   4  16  172.90   17.16
  -1  -4 -17  240.67   23.16
  -1   4 -17  236.05   21.02
   1  -4  17  204.78   23.35
   1  -4  17  232.76   24.59
   1  -4  17  247.29   23.97
   1   4  17  232.47   25.64
   1   4  17  217.13   15.30
   1   4  17  221.08   20.83
  -1  -4 -18   82.11   21.21
  -1   4 -18   67.29   14.06
   1  -4  18   81.59   15.54
   1  -4  18   82.21   14.25
   1   4  18  105.47   21.06
   1   4  18   88.74   10.15
   1   4  18   79.92   14.11
   1  -4  19   85.02   16.92
   1  -4  19   76.20   14.30
   1   4  19   63.57   17.06
   1   4  19   74.30   10.72
   1  -4  20  102.94   17.54
   1  -4  20  101.46   15.49
   1   4  20  119.71   18.06
   1   4  20  101.89   12.30
  -1  -5  19   25.35   14.15
  -1  -5  19  -16.35   10.91
  -1  -5  19   18.21   15.35
  -1   5  19    9.63   15.63
  -1   5  19   17.63   11.10
  -1   5  19  -12.87   12.96
   1   5 -19   23.07   13.68
  -1  -5  18   37.03   13.63
  -1  -5  18   34.31   10.91
  -1  -5  18   26.02   14.06
  -1   5  18   36.36   17.63
  -1   5  18   39.32   10.20
  -1   5  18   43.37   12.34
   1   5 -18   58.57   13.20
  -1  -5  17  127.63   14.44
  -1  -5  17  150.12   16.11
  -1  -5  17  114.19   16.44
  -1   5  17  101.75   15.35
  -1   5  17  111.18   10.39
  -1   5  17   95.12   12.96
   1   5 -17   97.36   12.82
  -1  -5  16   48.47   12.58
  -1  -5  16   50.99    9.63
  -1  -5  16   41.03   13.30
  -1  -5  16   40.89   16.20
  -1   5  16    9.29   13.44
  -1   5  16   40.56    8.67
  -1   5  16   34.93   11.29
   1  -5 -16   41.51   14.01
   1   5 -16   51.14   11.87
  -1  -5  15   94.98   12.20
  -1  -5  15  118.81   14.82
  -1  -5  15   78.01   12.34
  -1  -5  15   99.56   12.96
  -1   5  15  128.29   14.77
  -1   5  15  118.33   13.63
  -1   5  15  153.03   16.49
   1  -5 -15  118.67   14.68
  -1  -5  14  367.25   17.78
  -1  -5  14  462.32   16.16
  -1  -5  14  373.73   22.21
  -1  -5  14  389.07   19.11
  -1   5  14  292.33   22.35
  -1   5  14  293.57   13.39
  -1   5  14  304.24   17.44
   1  -5 -14  369.53   19.83
  -1  -5  13  294.38   16.68
  -1  -5  13  366.15   17.35
  -1  -5  13  292.57   20.83
  -1  -5  13  362.77   18.01
  -1   5  13  360.91   21.83
  -1   5  13  355.57   13.11
  -1   5  13  379.54   16.11
   1  -5 -13  513.89   19.44
  -1  -5  12  555.73   17.30
  -1  -5  12  673.82   16.63
  -1  -5  12  538.14   21.06
  -1  -5  12  691.70   19.59
  -1   5  12  517.99   22.54
  -1   5  12  508.03   12.72
  -1   5  12  463.66   25.54
   1  -5 -12  619.26   19.06
  -1  -5  11   69.53    9.63
  -1  -5  11   71.20    8.15
  -1  -5  11   45.32   10.20
  -1  -5  11   51.85    9.44
  -1   5  11  133.82   12.63
  -1   5  11  134.35   15.30
  -1   5  11  135.06   12.25
   1  -5 -11  138.21   14.68
  -1  -5  10  454.65   14.54
  -1  -5  10  518.99   14.54
  -1  -5  10  350.61   17.01
  -1  -5  10  471.76   16.25
  -1   5  10  423.24   19.54
  -1   5  10  408.76   16.73
  -1   5  10  510.79   14.11
   1  -5 -10  494.11   17.25
   1  -5 -10  391.17    9.05
  -1  -5   9  113.57   11.39
  -1  -5   9  120.14   12.15
  -1  -5   9   98.22    9.87
  -1  -5   9  110.56    9.82
  -1   5   9  252.73   18.59
  -1   5   9  235.52   14.82
  -1   5   9  254.97   11.58
   1  -5  -9  187.25   14.06
   1  -5  -9  146.74    7.34
  -1  -5   8  680.40   13.77
  -1  -5   8  803.17   15.63
  -1  -5   8  584.85   16.58
  -1  -5   8  789.73   17.01
  -1  -5   8  662.72   18.30
  -1   5   8  680.59   20.49
  -1   5   8  628.55   17.11
  -1   5   8  721.10   13.34
   1  -5  -8  724.77   18.16
   1  -5  -8  665.01    9.01
  -1  -5   7  476.24   12.63
  -1  -5   7  602.96   14.49
  -1  -5   7  457.79   14.92
  -1  -5   7  597.38   15.68
  -1  -5   7  500.78   16.73
  -1   5   7  766.09   20.16
  -1   5   7  736.59   16.97
  -1   5   7  788.49   12.82
   1  -5  -7  711.62   17.82
   1  -5  -7  630.08    8.63
  -1  -5   6   84.31    7.39
  -1  -5   6  106.18   11.58
  -1  -5   6  109.13   11.72
  -1  -5   6  106.99   11.96
  -1  -5   6   85.21    9.44
  -1   5   6   51.95    9.34
  -1   5   6   48.18    8.01
  -1   5   6   77.68    8.63
   1  -5  -6  104.08   12.58
   1  -5  -6   82.30    6.24
  -1  -5   5  558.07   12.10
  -1  -5   5  625.41   14.20
  -1  -5   5  527.90   13.20
  -1  -5   5  620.83   14.68
  -1  -5   5  556.97   15.82
  -1   5   5  837.43   19.73
  -1   5   5  784.91   16.54
  -1   5   5  873.08   11.72
   1  -5  -5  720.10   16.82
   1  -5  -5  666.34    9.01
   1  -5  -5  598.38   10.91
  -1  -5   4   35.12    6.05
  -1  -5   4   52.80    6.86
  -1  -5   4   39.84    6.10
  -1  -5   4   44.56    7.05
  -1  -5   4   34.46    7.63
  -1   5   4   42.27    8.72
  -1   5   4   53.09    8.48
  -1   5   4   53.80    5.19
   1  -5  -4   29.50    6.96
   1  -5  -4   34.17    4.29
   1  -5  -4   38.98    5.10
   1   5  -4   59.38    8.20
  -1  -5   3 1306.86   14.30
  -1  -5   3 1484.90   18.59
  -1  -5   3 1209.68   14.54
  -1  -5   3 1469.27   17.78
  -1  -5   3 1269.73   18.73
  -1   5   3 1246.47   21.49
  -1   5   3 1223.84   18.54
  -1   5   3 1345.55   11.96
   1  -5  -3 1405.65   20.49
   1  -5  -3 1403.65   12.34
   1  -5  -3 1224.17   12.01
   1   5  -3 1251.43   18.97
  -1  -5   2   50.28    6.67
  -1  -5   2   41.08    5.29
  -1  -5   2   52.47    6.72
  -1  -5   2   37.17    7.24
  -1   5   2   50.14    9.25
  -1   5   2   44.42    8.15
   1  -5  -2   43.32    7.43
   1  -5  -2   42.13    4.81
   1  -5  -2   55.38    7.58
   1   5  -2   53.38    8.05
  -1  -5   1 2074.56   21.26
  -1  -5   1 1776.14   13.96
  -1  -5   1 2081.28   18.49
  -1  -5   1 1817.64   20.73
  -1   5   1 1800.06   23.83
  -1   5   1 1724.05   20.97
   1  -5  -1 2209.96   24.16
   1  -5  -1 2160.30   21.87
   1  -5  -1 1782.85   19.68
   1   5  -1 1707.51   21.35
  -1  -5   0  127.72   10.58
  -1  -5   0  136.87    9.63
  -1  -5   0  115.85   12.20
  -1   5   0  106.90    9.87
  -1   5   0  109.90   12.44
   1  -5   0  123.62   12.06
   1  -5   0  122.57   10.87
   1  -5   0   83.88    7.01
   1   5   0  137.78   13.34
   1   5   0  128.77   11.06
  -1  -5  -1 1947.99   22.64
  -1  -5  -1 1904.00   16.49
  -1  -5  -1 1663.04   19.97
  -1   5  -1 1578.45   20.87
   1  -5   1 2048.59   23.26
   1  -5   1 1989.78   21.73
   1  -5   1 1733.96   13.82
   1   5   1 1558.29   21.35
   1   5   1 1710.65   19.54
  -1  -5  -2  101.75   10.01
  -1  -5  -2   75.97    8.39
  -1  -5  -2   52.85    7.82
  -1   5  -2   32.79    7.82
   1  -5   2   58.38    7.43
   1  -5   2   54.47    5.43
   1   5   2   68.20    8.58
   1   5   2   70.34    6.20
   1   5   2   68.53    7.53
  -1  -5  -3  915.16   14.01
  -1  -5  -3  818.08   16.63
  -1   5  -3  972.92   18.35
   1  -5   3  911.92   17.63
   1  -5   3  845.39   16.54
   1  -5   3  787.20   12.06
   1   5   3  953.62   19.11
   1   5   3  956.72   12.53
   1   5   3 1039.12   17.06
  -1  -5  -4   28.88    6.39
  -1  -5  -4   17.06    7.58
  -1   5  -4    8.96    7.53
   1  -5   4   16.87    8.20
   1  -5   4   10.25    6.86
   1  -5   4   11.72    7.01
   1  -5   4   11.68    5.43
   1   5   4   17.87    8.10
   1   5   4   22.97    5.48
   1   5   4   33.22    7.10
  -1  -5  -5 1022.53   15.87
  -1  -5  -5  907.34   18.21
   1  -5   5  822.32   18.11
   1  -5   5  924.31   17.73
   1  -5   5  916.59   17.92
   1   5   5 1088.54   20.73
   1   5   5 1090.11   12.87
   1   5   5 1233.03   18.59
  -1  -5  -6   67.05    7.67
  -1  -5  -6   50.09    8.29
   1  -5   6   89.12    9.87
   1  -5   6  105.61   12.30
   1  -5   6  124.15   12.82
   1   5   6   89.36   10.58
   1   5   6   71.72    8.77
   1   5   6   94.08    8.72
  -1  -5  -7  706.23   15.49
  -1  -5  -7  626.41   17.39
   1  -5   7  567.17   17.97
   1  -5   7  620.45   16.11
   1  -5   7  668.68   17.59
   1   5   7  754.03   20.25
   1   5   7  761.13   12.34
   1   5   7  832.52   17.59
  -1  -5  -8 1019.15   18.30
  -1  -5  -8 1017.00   20.21
   1  -5   8 1148.68   21.49
   1  -5   8 1235.08   20.87
   1  -5   8 1292.84   22.21
   1   5   8  923.02   22.26
   1   5   8  899.20   13.39
   1   5   8 1022.20   19.02
  -1  -5  -9  491.20   15.92
  -1  -5  -9  483.43   17.87
   1  -5   9  356.43   18.40
   1  -5   9  398.37   16.16
   1  -5   9  428.39   16.97
   1   5   9  456.08   20.44
   1   5   9  465.13   12.10
   1   5   9  485.91   15.92
  -1  -5 -10  341.32   16.20
  -1  -5 -10  345.90   17.92
   1  -5  10  424.63   19.30
   1  -5  10  532.14   17.16
   1  -5  10  328.36   17.39
   1  -5  10  466.75   17.59
   1   5  10  338.94   20.35
   1   5  10  356.38   12.44
   1   5  10  367.91   16.58
  -1  -5 -11  471.00   16.97
  -1  -5 -11  481.77   19.21
   1  -5  11  382.12   20.30
   1  -5  11  424.34   16.73
   1  -5  11  307.53   18.49
   1  -5  11  364.91   17.39
   1   5  11  454.03   22.16
   1   5  11  435.44   13.68
   1   5  11  504.40   17.59
  -1  -5 -12  257.06   15.97
   1  -5  12  324.59   20.54
   1  -5  12  343.27   16.82
   1  -5  12  267.55   19.30
   1  -5  12  324.78   18.01
   1   5  12  270.74   22.07
   1   5  12  257.02   13.15
   1   5  12  295.62   17.39
  -1  -5 -13  472.57   18.49
   1  -5  13  384.59   21.64
   1  -5  13  347.23   21.02
   1  -5  13  407.71   19.87
   1   5  13  475.62   24.54
   1   5  13  473.71   18.92
  -1  -5 -14  155.31   17.25
   1  -5  14  251.87   21.73
   1  -5  14  209.88   21.45
   1  -5  14  283.04   20.64
   1   5  14  220.61   24.78
   1   5  14  232.47   18.63
  -1  -5 -15  100.27   13.30
   1  -5  15   93.46   14.68
   1  -5  15   78.30   12.96
   1  -5  15   96.65   15.87
   1   5  15  169.28   16.97
   1   5  15  147.93   11.53
   1   5  15  162.46   14.06
  -1  -5 -16    8.86   14.49
   1  -5  16   19.59   14.25
   1  -5  16   14.73   26.12
   1   5  16   77.97   21.45
   1   5  16   70.58    8.48
   1   5  16   56.62   12.15
   1  -5  17    3.57   14.58
   1  -5  17   24.50   13.44
   1   5  17   16.30   15.35
   1   5  17   29.64    8.82
   1   5  17    7.15   12.96
   1  -5  18   38.13   16.63
   1  -5  18   44.18   15.73
   1   5  18   90.98   17.73
   1   5  18   91.93   10.10
   1  -5  19   45.37   17.16
   1  -5  19   53.52   16.97
   1   5  19   72.30   18.63
   1   5  19   78.01   10.82
  -1  -6  18   51.61   14.68
  -1  -6  18   51.52   12.82
  -1  -6  18   31.41   16.39
  -1   6  18    9.77   17.35
  -1   6  18   29.50   10.39
  -1  -6  17   45.70   13.63
  -1  -6  17   12.34   11.68
  -1  -6  17   21.59   15.87
  -1   6  17   11.53   16.20
  -1   6  17   43.42   14.34
  -1   6  17   17.73   11.82
  -1  -6  16  170.95   20.73
  -1  -6  16  187.15   17.92
  -1  -6  16  175.09   16.92
  -1   6  16  216.22   20.06
  -1   6  16  215.22   22.88
  -1   6  16  202.59   19.40
  -1  -6  15  117.19   12.82
  -1  -6  15  155.74   16.78
  -1  -6  15  127.67   16.35
  -1   6  15   98.60   18.87
  -1   6  15  110.47   14.58
  -1   6  15   93.93   12.39
  -1  -6  14  174.00   18.25
  -1  -6  14  211.26   16.35
  -1  -6  14  167.47   15.44
  -1  -6  14  191.11   18.21
  -1   6  14  293.66   25.54
  -1   6  14  275.60   21.73
  -1   6  14  282.27   19.11
   1  -6 -14  303.24   25.21
  -1  -6  13  146.93   12.39
  -1  -6  13  191.53   15.39
  -1  -6  13  143.07   14.06
  -1  -6  13  196.25   20.35
  -1   6  13  127.34   15.68
  -1   6  13  144.45   13.53
  -1   6  13  159.56   16.11
   1  -6 -13  185.29   21.06
  -1  -6  12  108.47   11.06
  -1  -6  12  123.53   11.25
  -1  -6  12   97.32   12.53
  -1  -6  12  129.25   12.01
  -1   6  12  178.76   16.20
  -1   6  12  227.61   18.97
  -1   6  12  197.87   15.58
   1  -6 -12  217.98   18.59
  -1  -6  11   60.38    9.77
  -1  -6  11   81.78    9.10
  -1  -6  11   60.72   11.49
  -1  -6  11   65.20   11.29
  -1  -6  11   68.39   11.96
  -1   6  11  111.23   14.30
  -1   6  11   99.51   12.49
  -1   6  11  115.47   13.77
   1  -6 -11   69.06   11.44
  -1  -6  10  303.96   15.15
  -1  -6  10  325.83   15.39
  -1  -6  10  248.82   17.63
  -1  -6  10  337.84   17.11
  -1  -6  10  313.58   20.06
  -1   6  10  329.26   22.78
  -1   6  10  371.68   18.92
  -1   6  10  390.93   14.58
   1  -6 -10  443.78   18.78
  -1  -6   9  215.55   13.82
  -1  -6   9  279.94   14.82
  -1  -6   9  238.48   16.82
  -1  -6   9  258.59   15.63
  -1  -6   9  236.19   18.44
  -1   6   9  167.75   20.83
  -1   6   9  173.23   16.68
  -1   6   9  168.94   12.44
   1  -6  -9  224.61   16.30
  -1  -6   8   82.69    8.67
  -1  -6   8  112.85   13.68
  -1  -6   8   91.84    9.91
  -1  -6   8   96.03   10.06
  -1  -6   8  102.27   10.96
  -1   6   8  119.91   12.63
  -1   6   8  118.67   10.82
  -1   6   8  163.51   11.72
   1  -6  -8  124.53   15.35
  -1  -6   7   21.30    7.72
  -1  -6   7   34.93    7.72
  -1  -6   7   36.36    8.48
  -1  -6   7   26.31    8.91
  -1  -6   7   19.02    9.25
  -1   6   7   95.84   12.92
  -1   6   7   81.16   10.01
  -1   6   7   86.93    7.34
   1  -6  -7   65.34    9.87
  -1  -6   6  309.30   13.44
  -1  -6   6  354.33   14.49
  -1  -6   6  290.42   14.01
  -1  -6   6  352.85   15.25
  -1  -6   6  319.11   17.06
  -1   6   6  286.47   19.30
  -1   6   6  265.83   16.20
  -1   6   6  286.47   11.29
   1  -6  -6  330.50   16.06
  -1  -6   5  133.30   12.10
  -1  -6   5  166.13   13.11
  -1  -6   5  158.36   12.20
  -1  -6   5  172.52   13.87
  -1  -6   5  132.82   15.25
  -1   6   5   46.66   10.77
  -1   6   5   55.28    9.39
  -1   6   5   66.86    6.29
   1  -6  -5   59.05    8.63
   1  -6  -5   69.15    7.05
  -1  -6   4  743.36   14.54
  -1  -6   4  839.05   17.59
  -1  -6   4  729.54   14.39
  -1  -6   4  747.84   18.87
  -1   6   4  756.84   22.88
  -1   6   4  768.76   18.44
  -1   6   4  845.25   12.30
   1  -6  -4  816.80   19.30
   1  -6  -4  821.75   10.01
   1  -6  -4  725.01   12.87
   1   6  -4  801.55   19.87
  -1  -6   3  129.82   11.63
  -1  -6   3  167.09   12.92
  -1  -6   3  141.26   10.20
  -1  -6   3  155.17   12.87
  -1  -6   3  157.89   14.63
  -1   6   3   82.83   11.63
  -1   6   3   79.59    9.58
   1  -6  -3  106.37   10.10
   1  -6  -3   90.69    8.01
   1  -6  -3  111.33    9.63
   1   6  -3  133.06   16.01
  -1  -6   2 1429.33   21.02
  -1  -6   2 1189.24   14.68
  -1  -6   2 1414.37   19.06
  -1  -6   2 1254.05   20.97
  -1   6   2 1360.66   25.31
  -1   6   2 1321.96   21.30
   1  -6  -2 1315.81   22.21
   1  -6  -2 1276.07   13.44
   1  -6  -2 1174.51   13.58
   1   6  -2 1442.63   23.30
  -1  -6   1  149.26   11.82
  -1  -6   1  136.01    8.72
  -1  -6   1  161.08   11.63
  -1  -6   1  144.88   14.58
  -1   6   1  267.69   18.68
  -1   6   1  267.55   15.30
   1  -6  -1  275.98   15.44
   1  -6  -1  274.12   14.01
   1  -6  -1  261.16    9.77
   1   6  -1  120.10   10.91
  -1  -6   0 1171.41   19.87
  -1  -6   0 1158.88   16.73
  -1  -6   0 1028.87   19.40
  -1   6   0 1178.37   24.26
  -1   6   0 1136.86   21.06
   1  -6   0 1080.29   21.06
   1  -6   0 1117.32   19.25
   1  -6   0  947.38   12.92
   1   6   0 1182.18   22.40
  -1  -6  -1  174.81   13.25
  -1  -6  -1  173.00   11.63
  -1  -6  -1  162.80   14.73
  -1   6  -1   66.58    9.44
   1  -6   1   80.78    8.82
   1  -6   1   55.19    8.20
   1  -6   1   41.32    6.48
   1   6   1  168.47   16.54
  -1  -6  -2 1150.06   20.44
  -1  -6  -2 1022.20   19.68
  -1   6  -2 1146.92   21.49
   1  -6   2 1213.73   21.68
   1  -6   2 1143.20   20.30
   1  -6   2 1061.66   14.49
   1   6   2 1099.88   22.59
  -1  -6  -3  101.51   11.49
  -1  -6  -3   59.67    9.67
  -1   6  -3   89.36   10.44
   1  -6   3  111.42   10.53
   1  -6   3  114.52   13.44
   1  -6   3  114.00   10.39
   1   6   3   54.57   10.44
   1   6   3   64.81    7.01
   1   6   3   58.81    9.48
  -1  -6  -4  300.72   13.25
  -1  -6  -4  229.28   16.06
  -1   6  -4  220.75   16.16
   1  -6   4  246.29   16.63
   1  -6   4  235.28   14.44
   1  -6   4  245.63   14.49
   1  -6   4  210.17   11.25
   1   6   4  245.24   17.92
   1   6   4  227.47   11.44
   1   6   4  250.92   14.34
  -1  -6  -5  249.25   12.72
  -1  -6  -5  189.20   16.06
   1  -6   5  277.46   17.06
   1  -6   5  325.21   15.68
   1  -6   5  304.72   15.44
   1  -6   5  272.74   12.49
   1   6   5  193.54   18.49
   1   6   5  196.35   11.20
   1   6   5  203.93   14.25
  -1  -6  -6  216.60   16.06
   1  -6   6  184.91   17.06
   1  -6   6  211.60   14.68
   1  -6   6  168.09   15.01
   1  -6   6  166.23   12.10
   1   6   6  123.43   12.25
   1   6   6  133.06   10.91
   1   6   6  146.12   14.25
  -1  -6  -7   67.15    8.63
  -1  -6  -7   50.23   10.48
   1  -6   7   59.76   10.58
   1  -6   7   36.36    8.82
   1  -6   7   47.13    9.96
   1  -6   7   46.28    8.72
   1   6   7   62.96   12.15
   1   6   7   57.67    7.29
   1   6   7   76.06    9.05
  -1  -6  -8  114.90   13.34
  -1  -6  -8  110.04   11.44
   1  -6   8   67.63   11.25
   1  -6   8   60.05    9.05
   1  -6   8   40.27    9.20
   1  -6   8   51.37   10.01
   1   6   8  141.59   13.01
   1   6   8  167.80   11.58
   1   6   8  175.04   15.49
  -1  -6  -9  309.25   16.16
  -1  -6  -9  270.31   18.54
   1  -6   9  355.33   19.83
   1  -6   9  359.29   16.92
   1  -6   9  275.51   17.97
   1  -6   9  338.65   18.30
   1   6   9  322.40   22.02
   1   6   9  300.48   12.68
   1   6   9  343.66   17.49
  -1  -6 -10  257.30   16.16
  -1  -6 -10  222.46   18.35
   1  -6  10  170.33   19.63
   1  -6  10  183.48   16.11
   1  -6  10  134.68   12.34
   1  -6  10  175.09   17.06
   1   6  10  309.77   22.73
   1   6  10  300.67   13.39
   1   6  10  332.55   17.68
  -1  -6 -11  152.93   16.20
  -1  -6 -11  158.32   13.96
   1  -6  11  184.58   20.97
   1  -6  11  193.92   16.82
   1  -6  11  152.17   13.15
   1  -6  11  187.48   19.16
   1   6  11  221.37   23.26
   1   6  11  206.93   13.44
   1   6  11  203.59   18.21
  -1  -6 -12  179.48   16.54
   1  -6  12  174.47   15.49
   1  -6  12  154.46   17.82
   1  -6  12  137.11   13.20
   1  -6  12  144.88   14.68
   1   6  12  238.14   24.97
   1   6  12  243.53   14.30
   1   6  12  254.35   18.30
  -1  -6 -13   46.80   10.96
   1  -6  13  102.99   15.35
   1  -6  13  124.19   11.58
   1  -6  13   84.83   13.34
   1  -6  13   79.68   15.58
   1   6  13   72.82   18.78
   1   6  13   84.21    8.96
   1   6  13   72.82   12.25
  -1  -6 -14   67.72   12.68
   1  -6  14   75.82   15.20
   1  -6  14   67.91   12.96
   1  -6  14   74.73   13.34
   1   6  14   65.39   15.73
   1   6  14   94.79   10.34
   1   6  14  102.03   12.44
  -1  -6 -15   33.26   15.92
   1  -6  15   66.77   15.35
   1  -6  15   72.82   14.96
   1  -6  15   56.81   14.39
   1   6  15   16.78   16.54
   1   6  15   33.98   10.06
   1   6  15    2.67   12.87
   1  -6  16   69.34   19.40
   1  -6  16   78.78   18.68
   1  -6  16   61.76   15.82
   1   6  16   95.50   18.11
   1   6  16   89.83   10.91
   1   6  16   59.95   14.25
   1  -6  17   46.89   17.63
   1  -6  17   64.86   15.30
   1   6  17   49.23   18.35
   1   6  17   40.32   11.58
  -1  -7  15  -26.50   12.77
  -1  -7  15   -2.10   11.82
  -1  -7  15   -0.10   14.34
  -1  -7  15    3.15   15.54
  -1   7  15   17.73   16.63
  -1   7  15   19.92   14.30
  -1   7  15    1.19   12.39
  -1  -7  14    9.01   12.34
  -1  -7  14   -3.48   11.10
  -1  -7  14   12.39   16.25
  -1  -7  14   11.34   14.44
  -1   7  14   30.74   16.39
  -1   7  14   24.83   14.44
  -1   7  14   37.17   12.25
  -1  -7  13   -5.48   11.68
  -1  -7  13  -19.30   10.34
  -1  -7  13   -5.67   12.25
  -1  -7  13   14.92   13.77
  -1   7  13   19.21   15.87
  -1   7  13   30.36   13.44
  -1   7  13   14.06   11.91
  -1  -7  12  -10.06   11.68
  -1  -7  12   16.63   10.15
  -1  -7  12   15.11   12.25
  -1  -7  12   10.06   13.77
  -1  -7  12  -10.06   13.06
  -1   7  12   -8.05   15.92
  -1   7  12    0.57   12.72
  -1   7  12   -0.14   10.10
  -1  -7  11  174.00   17.39
  -1  -7  11  187.86   18.01
  -1  -7  11  193.49   20.59
  -1  -7  11  171.14   20.97
  -1  -7  11  194.35   21.97
  -1   7  11  190.72   21.35
  -1   7  11  205.45   21.40
  -1   7  11  196.49   16.68
   1  -7 -11  263.59   24.40
  -1  -7  10   62.43   10.72
  -1  -7  10   60.14    9.91
  -1  -7  10   51.18   11.87
  -1  -7  10   71.01   11.25
  -1  -7  10   71.58   13.63
  -1   7  10   48.42   15.77
  -1   7  10   25.12   11.72
  -1   7  10   24.69    9.91
   1  -7 -10   70.01   12.15
  -1  -7   9  131.25   11.01
  -1  -7   9  170.04   16.35
  -1  -7   9  157.32   18.16
  -1  -7   9  224.56   17.97
  -1  -7   9  177.24   20.40
  -1   7   9  144.93   15.63
  -1   7   9  131.96   13.25
  -1   7   9  148.60   14.63
   1  -7  -9  266.74   19.02
  -1  -7   8   79.44   10.15
  -1  -7   8  100.22   10.91
  -1  -7   8   94.50   10.87
  -1  -7   8  107.47   11.53
  -1  -7   8   83.64   12.53
  -1   7   8   36.08   14.25
  -1   7   8   55.28   10.96
  -1   7   8   55.71    8.67
   1  -7  -8   40.65   10.29
  -1  -7   7  388.45   16.20
  -1  -7   7  477.91   17.20
  -1  -7   7  383.93   17.01
  -1  -7   7  435.16   19.11
  -1  -7   7  418.33   20.40
  -1   7   7  439.64   25.12
  -1   7   7  419.43   19.16
  -1   7   7  450.69   14.15
   1  -7  -7  435.97   20.21
  -1  -7   6  287.47   14.82
  -1  -7   6  352.95   16.82
  -1  -7   6  304.34   15.15
  -1  -7   6  335.32   17.68
  -1  -7   6  293.47   19.21
  -1   7   6  158.75   15.82
  -1   7   6  164.66   17.35
  -1   7   6  160.56   11.68
  -1  -7   5  211.17   14.15
  -1  -7   5  267.07   15.63
  -1  -7   5  235.09   14.25
  -1  -7   5  243.62   16.68
  -1  -7   5  237.43   18.11
  -1   7   5  308.01   24.26
  -1   7   5  268.17   18.54
   1  -7  -5  338.60   18.11
   1  -7  -5  315.68   12.82
  -1  -7   4  272.65   14.39
  -1  -7   4  288.61   15.44
  -1  -7   4  268.31   12.92
  -1  -7   4  291.80   15.92
  -1  -7   4  275.65   17.78
  -1   7   4  200.54   22.40
  -1   7   4  181.34   17.20
   1  -7  -4  193.39   16.78
   1  -7  -4  202.16   12.20
  -1  -7   3   61.62    8.86
  -1  -7   3   73.20    9.01
  -1  -7   3   69.06    7.39
  -1  -7   3   64.24    9.25
  -1  -7   3   67.86   10.53
  -1   7   3  141.54   14.96
  -1   7   3  138.40   16.92
   1  -7  -3   98.84   10.10
   1  -7  -3  139.97   11.77
   1   7  -3  108.23   14.11
  -1  -7   2  111.95   13.49
  -1  -7   2   99.37   10.39
  -1  -7   2  120.33   13.73
  -1  -7   2  124.67   11.20
  -1   7   2   89.88   13.77
  -1   7   2   84.78   11.72
   1  -7  -2   79.54   10.72
   1  -7  -2   64.00    6.10
   1  -7  -2  126.72   11.25
   1   7  -2  131.06   12.63
  -1  -7   1  393.74   16.11
  -1  -7   1  368.77   10.48
  -1  -7   1  388.55   17.97
  -1   7   1  422.19   23.54
  -1   7   1  411.95   19.40
   1  -7  -1  467.76   18.16
   1  -7  -1  431.82   11.58
   1  -7  -1  441.50   12.68
   1   7  -1  362.29   21.35
  -1  -7   0   82.92   10.48
  -1  -7   0   99.75    9.34
  -1  -7   0   87.26   10.82
  -1   7   0   86.55   11.49
   1  -7   0   79.97   11.01
   1  -7   0   85.02    9.25
   1  -7   0   83.50    7.53
   1   7   0   91.45   12.82
  -1  -7  -1  172.04   14.77
  -1  -7  -1  198.02   13.01
  -1  -7  -1  190.44   17.06
  -1   7  -1  164.80   17.44
   1  -7   1  160.22   15.73
   1  -7   1  174.23   15.06
   1  -7   1  128.58   11.49
   1   7   1  197.54   20.06
  -1  -7  -2   70.29    8.24
  -1  -7  -2   76.63   10.72
  -1   7  -2  122.72   12.39
   1  -7   2  118.71   11.77
   1  -7   2  109.95   10.58
   1  -7   2   93.46   11.68
   1   7   2   59.29   12.53
   1   7   2   56.47    9.29
  -1  -7  -3  655.81   19.06
  -1  -7  -3  609.96   20.11
  -1   7  -3  502.97   20.64
   1  -7   3  542.53   19.78
   1  -7   3  411.57   14.82
   1  -7   3  514.08   18.49
   1  -7   3  459.99   14.30
   1   7   3  563.31   23.45
   1   7   3  604.63   18.06
  -1  -7  -4  149.69   13.53
  -1  -7  -4  100.18   11.82
   1  -7   4  183.29   18.68
   1  -7   4  166.32   16.58
   1  -7   4  136.20   13.20
   1  -7   4  189.58   16.25
   1  -7   4  159.51   12.92
   1   7   4   88.21   13.11
   1   7   4   91.45   10.53
  -1  -7  -5  851.87   17.87
  -1  -7  -5  757.27   21.40
   1  -7   5  646.42   22.59
   1  -7   5  702.80   21.02
   1  -7   5  510.12   17.11
   1  -7   5  700.70   20.54
   1  -7   5  621.50   15.39
   1   7   5  670.82   25.12
   1   7   5  643.56   15.44
   1   7   5  740.02   19.83
  -1  -7  -6   47.99    8.82
  -1  -7  -6   16.73   11.39
   1  -7   6   52.57   12.10
   1  -7   6   35.41    9.72
   1  -7   6   31.93    8.96
   1  -7   6   21.54   10.44
   1  -7   6   30.88    8.20
   1   7   6   15.30   12.58
   1   7   6    9.91    8.01
   1   7   6   17.11    9.29
  -1  -7  -7  620.21   18.40
  -1  -7  -7  547.77   21.30
   1  -7   7  593.57   22.54
   1  -7   7  537.62   20.06
   1  -7   7  460.42   19.02
   1  -7   7  559.45   21.26
   1  -7   7  540.38   16.92
   1   7   7  609.34   26.59
   1   7   7  545.63   14.92
   1   7   7  568.55   19.83
  -1  -7  -8   32.84    8.91
  -1  -7  -8   18.01   10.58
   1  -7   8   31.36   12.53
   1  -7   8   17.25   10.20
   1  -7   8   25.26   10.01
   1  -7   8    2.48   11.77
   1  -7   8   12.01    9.20
   1   7   8   61.53   14.39
   1   7   8   30.88    8.10
   1   7   8   36.84   11.20
  -1  -7  -9  407.09   17.78
  -1  -7  -9  340.75   21.11
   1  -7   9  388.88   23.11
   1  -7   9  430.20   20.68
   1  -7   9  305.63   20.16
   1  -7   9  369.44   24.02
   1  -7   9  362.91   17.87
   1   7   9  266.02   26.02
   1   7   9  266.74   13.87
   1   7   9  277.32   19.25
  -1  -7 -10   63.24   11.29
  -1  -7 -10   67.20   13.44
   1  -7  10  121.10   15.44
   1  -7  10   71.39   12.96
   1  -7  10   77.44   13.06
   1  -7  10   81.83   15.82
   1  -7  10   73.77   11.77
   1   7  10   46.32   28.88
   1   7  10   49.09    8.67
   1   7  10   54.85   11.29
  -1  -7 -11  131.30   13.15
  -1  -7 -11  126.34   14.87
   1  -7  11  144.40   15.49
   1  -7  11  112.42   14.54
   1  -7  11   97.51   13.25
   1   7  11   95.93   16.01
   1   7  11  116.81   13.96
   1   7  11  126.86   13.39
  -1  -7 -12    1.48   12.25
   1  -7  12  -10.82   13.92
   1  -7  12  -21.64   14.82
   1  -7  12    5.00   11.63
   1   7  12   -4.91   15.20
   1   7  12    9.34    8.77
   1   7  12   -4.10   11.63
  -1  -7 -13  -12.53   15.82
   1  -7  13   41.99   15.11
   1  -7  13   35.27   17.25
   1   7  13   32.55   17.87
   1   7  13   44.70    9.01
   1   7  13   49.28   12.49
  -1  -7 -14  122.57   26.31
   1  -7  14  170.18   19.21
   1  -7  14  155.36   17.35
   1   7  14  152.50   18.49
   1   7  14  142.92   16.68
   1   7  14   84.07   15.49
   1  -7  15   53.57   17.73
   1  -7  15   78.21   15.97
   1   7  15   86.88   18.25
   1   7  15  105.61   11.44
  -1  -8  12   14.87   13.11
  -1  -8  12   36.51   14.87
  -1  -8  12   45.70   14.96
  -1  -8  12   45.75   15.54
  -1   8  12   60.19   19.44
  -1   8  12   49.09   14.63
  -1   8  12   41.51   12.58
  -1  -8  11   30.36   12.10
  -1  -8  11   56.86   14.11
  -1  -8  11   62.29   13.77
  -1  -8  11   67.39   18.30
  -1   8  11   43.03   18.25
  -1   8  11   56.95   13.73
  -1   8  11   48.23   12.06
  -1  -8  10   35.65   11.53
  -1  -8  10   62.19   13.30
  -1  -8  10   43.13   12.44
  -1  -8  10   55.28   19.35
  -1  -8  10   52.33   14.01
  -1   8  10   37.89   17.39
  -1   8  10   53.61   14.20
  -1  -8   9   21.45   10.91
  -1  -8   9   32.41   12.49
  -1  -8   9   49.99   11.91
  -1  -8   9   56.76   17.16
  -1  -8   9   47.94   14.39
  -1   8   9   22.49   16.39
  -1   8   9   37.22   13.20
  -1   8   9   23.16   10.39
   1  -8  -9   56.38   19.11
  -1  -8   8  203.21   18.06
  -1  -8   8  261.07   20.40
  -1  -8   8  260.11   19.54
  -1  -8   8  268.98   23.35
  -1  -8   8  281.99   22.73
  -1   8   8  324.26   29.36
  -1   8   8  305.67   23.02
  -1   8   8  345.85   16.35
   1  -8  -8  304.48   27.83
  -1  -8   7  177.38   17.44
  -1  -8   7  229.42   19.44
  -1  -8   7  220.08   18.44
  -1  -8   7  196.63   20.30
  -1  -8   7  189.77   22.07
  -1   8   7  170.61   18.68
  -1   8   7  137.97   14.34
  -1  -8   6  272.98   17.73
  -1  -8   6  306.48   18.92
  -1  -8   6  282.89   17.54
  -1  -8   6  278.41   19.97
  -1  -8   6  302.91   21.40
  -1   8   6  298.95   28.69
  -1   8   6  290.18   21.68
  -1  -8   5  111.37   11.25
  -1  -8   5  112.28   12.25
  -1  -8   5  105.66    9.87
  -1  -8   5  116.38   12.68
  -1  -8   5   99.94   13.25
  -1   8   5  151.03   17.35
  -1   8   5  132.68   14.20
  -1  -8   4  283.99   17.06
  -1  -8   4  327.07   17.92
  -1  -8   4  288.42   14.87
  -1  -8   4  329.98   18.44
  -1  -8   4  323.69   21.54
  -1   8   4  266.26   25.93
  -1   8   4  285.99   21.92
   1  -8  -4  328.50   14.30
  -1  -8   3    3.05    9.39
  -1  -8   3   -5.43    8.91
  -1  -8   3   -3.81    7.10
  -1  -8   3   -6.00    9.67
  -1  -8   3   26.12   11.49
  -1   8   3   32.93   12.10
   1  -8  -3   44.94   16.92
   1  -8  -3   38.79    8.01
  -1  -8   2  220.13   16.82
  -1  -8   2  215.55   17.35
  -1  -8   2  198.87   11.91
  -1  -8   2  255.01   17.35
  -1  -8   2  231.90   20.21
  -1   8   2  180.05   18.87
  -1   8   2  146.64   13.73
   1  -8  -2  166.80   16.35
   1  -8  -2  236.71   13.53
   1   8  -2  175.81   16.30
  -1  -8   1   27.21   11.34
  -1  -8   1   33.36   10.10
  -1  -8   1   34.69   11.87
  -1   8   1   46.47   13.20
   1  -8  -1   58.48   15.63
   1  -8  -1   42.13    6.91
   1  -8  -1   42.51    6.43
   1  -8  -1   61.86    8.10
   1   8  -1   26.40   13.11
  -1  -8   0  251.53   19.44
  -1  -8   0  202.88   15.92
  -1  -8   0  217.32   19.92
  -1   8   0  166.42   15.39
   1  -8   0  205.55   23.35
   1  -8   0  162.65   12.39
   1  -8   0  193.01   18.49
   1  -8   0  223.94   13.39
   1   8   0  175.00   16.30
  -1  -8  -1   48.85    9.48
  -1  -8  -1   23.30   11.53
  -1  -8  -1   28.12   11.82
  -1   8  -1   21.11   11.96
   1  -8   1   15.97   13.44
   1  -8   1   20.97    7.53
   1  -8   1   -7.10    8.91
   1  -8   1   18.73    7.91
   1   8   1   29.93   14.30
  -1  -8  -2  188.67   14.92
  -1  -8  -2  174.81   20.06
   1  -8   2  120.14   15.97
   1  -8   2  112.66    9.67
   1  -8   2  115.19   11.68
   1  -8   2  114.47   13.15
   1   8   2  138.59   16.35
  -1  -8  -3   77.44   10.06
  -1  -8  -3   49.80   12.49
   1  -8   3   50.95   13.53
   1  -8   3   97.32   15.44
   1  -8   3   53.52    9.34
   1  -8   3   60.76   12.06
   1  -8   3   55.23    8.91
   1   8   3   54.47   15.01
  -1  -8  -4  349.09   16.82
  -1  -8  -4  302.38   21.26
   1  -8   4  215.41   22.45
   1  -8   4  221.84   24.88
   1  -8   4  200.54   16.58
   1  -8   4  238.76   20.64
   1  -8   4  210.26   15.25
   1   8   4  339.41   26.26
   1   8   4  302.00   18.97
  -1  -8  -5   28.45    9.77
  -1  -8  -5   15.44   12.01
   1  -8   5    3.38   12.92
   1  -8   5    4.24   14.73
   1  -8   5    8.39    9.20
   1  -8   5   10.06   13.68
   1  -8   5   -4.19    8.77
   1   8   5  -15.15   10.72
  -1  -8  -6  151.03   16.39
  -1  -8  -6   75.54   13.96
   1  -8   6  100.70   14.20
   1  -8   6   54.76   16.68
   1  -8   6   55.33   10.34
   1  -8   6   69.72   15.92
   1  -8   6   43.23    9.87
   1   8   6   74.20   16.82
   1   8   6   33.26   11.82
  -1  -8  -7  159.51   16.44
  -1  -8  -7  108.47   13.68
   1  -8   7  158.03   15.49
   1  -8   7  139.02   27.16
   1  -8   7  121.43   12.30
   1  -8   7  143.21   20.83
   1  -8   7  120.29   11.53
   1   8   7   90.26   16.82
   1   8   7   78.06    9.25
   1   8   7   94.22   12.87
  -1  -8  -8  367.68   19.25
  -1  -8  -8  372.73   23.30
   1  -8   8  349.37   25.73
   1  -8   8  291.33   21.73
   1  -8   8  299.14   18.82
   1   8   8  437.68   30.36
   1   8   8  393.17   16.30
   1   8   8  409.85   21.45
  -1  -8  -9  103.51   12.87
  -1  -8  -9  123.15   15.25
   1  -8   9  210.07   25.40
   1  -8   9  147.26   14.30
   1  -8   9  138.78   13.06
   1   8   9  133.15   19.68
   1   8   9  120.10    9.87
   1   8   9   99.98   14.25
  -1  -8 -10   45.42   14.25
  -1  -8 -10   64.62   14.68
   1  -8  10   53.19   16.44
   1  -8  10   41.37   13.49
   1  -8  10   52.14   12.01
   1   8  10   60.72   17.68
   1   8  10   57.90    9.48
   1   8  10   43.65   13.01
  -1  -8 -11   71.72   18.11
  -1  -8 -11   75.16   15.73
   1  -8  11  100.70   16.82
   1  -8  11   67.20   17.35
   1  -8  11   87.78   13.53
   1   8  11   91.74   18.35
   1   8  11   65.96   10.06
   1   8  11   95.60   13.82
  -1  -9   6   29.07   12.10
  -1  -9   6   41.89   10.87
  -1  -9   6   22.21   19.30
  -1  -9   6   41.32   15.73
  -1   9   6   41.84   18.21
  -1   9   6   39.17   14.58
  -1  -9   5   48.66   12.49
  -1  -9   5   34.79    9.20
  -1  -9   5   21.49   16.44
  -1  -9   5   55.52   15.54
  -1   9   5   42.94   19.06
  -1   9   5   57.28   15.25
  -1  -9   4    6.91   12.34
  -1  -9   4   19.59    8.24
  -1  -9   4  -33.41   14.06
  -1  -9   4   23.11   14.06
  -1   9   4   33.46   17.59
  -1   9   4   -0.38   13.63
  -1  -9   3   71.53   12.96
  -1  -9   3   61.76    8.72
  -1  -9   3   58.00   14.06
  -1  -9   3   83.59   15.30
  -1   9   3   91.84   19.97
  -1   9   3   86.55   14.92
  -1  -9   2   46.61   12.87
  -1  -9   2    4.72   13.01
  -1  -9   2   47.61   14.68
  -1   9   2    8.91   13.96
   1  -9  -2   43.80    9.20
  -1  -9   1  135.11   13.25
  -1  -9   1   66.53   12.82
  -1  -9   1  127.53   15.63
  -1   9   1  117.86   15.11
   1   9  -1  108.42   17.87
  -1  -9   0   56.95   10.91
  -1  -9   0   45.66   14.11
  -1   9   0   14.39   14.44
   1  -9   0    9.58    7.63
   1  -9   0    6.20    6.86
   1  -9   0   27.97    9.15
   1   9   0   38.79   16.35
  -1  -9  -1  162.94   17.59
  -1  -9  -1   76.59   14.30
   1  -9   1   85.78    8.63
   1  -9   1   57.00    9.05
   1  -9   1  121.29   14.87
   1   9   1   78.06   17.25
  -1  -9  -2   50.18   11.25
  -1  -9  -2   33.17   13.58
   1  -9   2   -0.19   15.01
   1  -9   2    6.96    8.63
   1  -9   2   11.39   29.74
   1  -9   2   -1.19    8.67
   1   9   2   22.64   17.35
  -1  -9  -3  149.93   18.44
  -1  -9  -3   62.24   14.54
   1  -9   3   37.08   15.58
   1  -9   3   43.32    9.77
   1  -9   3   40.84    9.96
   1   9   3   37.46   18.21
  -1  -9  -4   41.37   12.06
  -1  -9  -4    6.67   13.92
   1  -9   4   19.06   15.20
   1  -9   4    7.67   10.25
   1  -9   4   -6.67    9.15
   1   9   4   -5.67   18.30
  -1  -9  -5   69.06   12.20
  -1  -9  -5   34.93   15.15
   1  -9   5   20.73   15.01
   1  -9   5   12.87   11.10
   1  -9   5   -3.67    9.82
   1   9   5   25.02   18.01
  -2   0  23  226.09   22.11
  -2   0  23  203.97   19.54
  -2   0  22   20.21   12.06
  -2   0  22   22.64   15.68
  -2   0  21   18.06   10.96
  -2   0  21    3.43   15.68
   2   0 -21  -21.73   15.82
  -2   0  20    0.71    9.91
  -2   0  20    7.43   12.96
   2   0 -20  -12.30   12.06
  -2   0  19   25.16    9.01
  -2   0  19   38.27   13.34
   2   0 -19   43.99   12.01
  -2   0  18   91.98    9.44
  -2   0  18   78.30   13.11
   2   0 -18  163.56   19.68
  -2   0  17   45.32    8.44
  -2   0  17   36.27   11.15
   2   0 -17   65.81   10.96
   2   0 -17   55.81    8.67
  -2   0  16  768.09   15.58
  -2   0  16  784.25   22.45
   2   0 -16  911.92   21.54
   2   0 -16  750.08   19.40
  -2   0  15  694.51   14.01
  -2   0  15  658.81   20.40
   2   0 -15  856.35   21.64
   2   0 -15  785.82   18.40
  -2   0  14  578.37   12.68
  -2   0  14  579.94   18.54
   2   0 -14  681.21   18.25
   2   0 -14  667.06   16.92
  -2   0  13 1112.18   14.01
  -2   0  13 1077.81   20.54
   2   0 -13 1279.40   20.02
   2   0 -13 1288.51   20.16
  -2   0  12 1016.91   12.49
  -2   0  12 1064.95   19.21
   2   0 -12 1231.84   19.78
   2   0 -12 1189.71   18.63
  -2   0  11  953.10   11.15
  -2   0  11  876.70   17.44
   2   0 -11 1048.79   17.16
   2   0 -11 1045.79   20.54
  -2   0  10  543.01   14.63
   2   0 -10  632.08   13.82
   2   0 -10  621.88   13.87
  -2   0   9   24.16    3.96
  -2   0   9   14.54    6.20
   2   0  -9  -14.63    5.77
   2   0  -9    2.81    5.43
  -2   0   8 5063.00   16.63
  -2   0   8 4203.51   27.21
   2   0  -8 5185.05   26.83
   2   0  -8 4860.70   28.45
  -2   0   7  118.19    5.34
  -2   0   7  113.52   10.58
   2   0  -7   59.71    6.48
   2   0  -7  127.29    9.53
  -2   0   6 1452.11    8.48
  -2   0   6 1344.60   16.16
   2   0  -6 1485.52   14.20
   2   0  -6 1332.92   15.49
  -2   0   5   84.69    9.53
   2   0  -5   84.54    8.82
  -2   0   4 7897.99   31.26
   2   0  -4 9587.19   33.84
  -2   0   3  298.52    8.77
   2   0  -3  385.17   10.01
  -2   0   2 5532.24   25.16
  -2   0   2 5252.34   21.68
   2   0  -2 5801.93   25.35
   2   0  -2 5717.48   22.35
  -2   0   1  773.38   11.82
  -2   0   1  781.24   10.48
   2   0  -1  885.90   11.91
   2   0  -1  856.07   10.44
  -2   0  -1  557.02    9.82
   2   0   1  585.99    9.87
   2   0   1  658.00   11.10
   2   0   1  653.00   10.34
  -2   0  -2 4024.74   20.40
   2   0   2 4389.89   21.02
   2   0   2 4665.64   19.06
   2   0   2 5122.96   22.49
  -2   0  -3   29.60    5.15
  -2   0  -3   18.92    5.39
  -2   0  -3   25.40    5.29
   2   0   3   23.83    5.34
   2   0   3   27.21    4.19
   2   0   3   34.03    4.91
  -2   0  -4 5744.50   26.02
  -2   0  -4 4858.51   24.40
   2   0   4 4737.60   24.21
   2   0   4 5405.04   21.59
   2   0   4 5248.10   25.02
  -2   0  -5  655.52   12.49
  -2   0  -5  580.61   12.20
   2   0   5  576.08   12.58
   2   0   5  595.10    9.91
   2   0   5  586.85   11.91
  -2   0  -6  517.08   12.10
  -2   0  -6  407.23   11.58
   2   0   6  458.80   12.87
   2   0   6  490.25    9.77
   2   0   6  521.56   12.10
  -2   0  -7 4060.01   26.02
  -2   0  -7 3483.98   24.59
   2   0   7 3597.54   25.16
   2   0   7 4376.74   22.83
   2   0   7 4276.95   26.50
  -2   0  -8 1304.66   17.30
   2   0   8 1114.13   17.20
   2   0   8 1287.17   14.77
   2   0   8 1230.51   16.73
  -2   0  -9 1998.07   21.16
   2   0   9 1817.64   21.40
   2   0   9 1958.66   18.01
   2   0   9 2082.00   21.21
   2   0  10  820.18   17.78
   2   0  10  930.08   14.58
   2   0  10  918.31   20.21
  -2   0 -11  905.30   17.30
   2   0  11  735.68   18.54
   2   0  11  891.57   15.35
   2   0  11  880.18   16.87
  -2   0 -12 1461.17   21.54
   2   0  12 1353.70   22.92
   2   0  12 1574.93   19.30
   2   0  12 1476.09   21.45
  -2   0 -13  171.47   14.39
   2   0  13  171.76   16.97
   2   0  13  172.23   15.11
   2   0  13  188.20   13.92
  -2   0 -14 2122.13   26.78
   2   0  14 1852.48   28.07
   2   0  14 2056.45   23.69
   2   0  14 2016.71   26.21
  -2   0 -15   88.02   10.25
   2   0  15   74.25   13.11
   2   0  15   56.95    9.10
   2   0  15   70.82    9.77
  -2   0 -16   -6.15    9.10
   2   0  16   24.59   14.15
   2   0  16    1.91    9.53
   2   0  16   -8.29    8.01
  -2   0 -17   -2.38    9.44
   2   0  17   23.02   14.11
   2   0  17   18.82   11.06
   2   0  17    7.82    9.44
   2   0  17    2.91    9.05
  -2   0 -18   -6.15   11.34
   2   0  18   11.68   14.15
   2   0  18   -2.95   11.58
   2   0  18   11.20    9.20
   2   0  18   -6.15   12.39
  -2   0 -19  230.23   30.02
   2   0  19  168.04   32.07
   2   0  19  175.52   21.87
   2   0  19  202.26   18.82
   2   0  19  210.60   21.40
   2   0  20  132.92   18.87
   2   0  20  101.51   15.35
   2   0  20  114.00   13.87
   2   0  21   19.87   17.63
   2   0  21   15.49   14.96
   2   0  21   35.74   14.01
   2   0  22   33.55   18.11
   2   0  22   13.06   15.68
  -2  -1  22   25.40   11.01
  -2  -1  22    5.91   16.06
  -2   1  22    8.20   12.20
  -2   1  22    6.20   15.82
  -2  -1  21   52.18   10.77
  -2  -1  21   22.45   14.82
  -2   1  21   34.93   12.44
  -2   1  21   48.42   15.15
   2   1 -21   24.92   13.87
  -2   1  20  108.52   12.30
  -2   1  20  104.37   15.11
   2  -1 -20  122.76   16.82
   2   1 -20  118.86   14.25
  -2  -1  19    0.76   12.10
  -2   1  19   -4.10    9.96
  -2   1  19   -9.15   11.49
   2  -1 -19  -23.73   11.87
   2   1 -19   -7.72   10.58
  -2  -1  18  513.89   23.35
  -2   1  18  426.72   17.01
  -2   1  18  414.28   22.11
   2  -1 -18  569.55   22.21
   2  -1 -18  480.96   18.44
   2   1 -18  548.68   20.59
  -2  -1  17  145.59   13.73
  -2   1  17  208.02   15.11
  -2   1  17  194.20   19.02
   2  -1 -17  188.72   18.49
   2  -1 -17  154.27   15.25
   2   1 -17  256.49   17.87
   2   1 -17  194.68   15.01
  -2  -1  16  213.31   18.78
  -2   1  16  306.63   14.63
  -2   1  16  310.06   18.59
   2  -1 -16  302.81   17.73
   2  -1 -16  239.52   15.01
   2   1 -16  366.20   17.68
   2   1 -16  294.76   15.39
  -2  -1  15  181.19   17.39
  -2   1  15  336.51   13.92
  -2   1  15  309.72   17.63
   2  -1 -15  298.05   18.73
   2  -1 -15  270.31   14.49
   2   1 -15  398.13   17.78
   2   1 -15  235.57   14.87
  -2  -1  14  407.52   18.01
  -2   1  14  625.50   14.54
  -2   1  14  590.71   18.35
   2  -1 -14  598.19   18.73
   2  -1 -14  526.56   15.63
   2   1 -14  603.44   17.44
   2   1 -14  556.68   17.06
  -2  -1  13  269.88   15.87
  -2   1  13  342.61   12.30
  -2   1  13  303.81   15.15
   2  -1 -13  355.76   15.25
   2  -1 -13  348.85   13.63
   2   1 -13  370.01   14.82
   2   1 -13  350.42   14.49
  -2  -1  12  743.55   18.30
  -2   1  12 1004.99   14.77
  -2   1  12  905.20   18.16
   2  -1 -12  946.04   18.25
   2   1 -12 1121.71   17.92
   2   1 -12  990.32   17.97
  -2  -1  11 1099.93   19.30
  -2   1  11 1252.34   14.96
  -2   1  11 1161.69   18.63
   2  -1 -11 1397.07   19.68
   2  -1 -11 1441.72   18.73
   2   1 -11 1291.27   17.68
   2   1 -11 1182.85   18.25
  -2  -1  10  718.38   16.39
  -2   1  10  758.65   12.10
  -2   1  10  707.09   15.58
   2  -1 -10  956.81   16.16
   2  -1 -10  909.87   15.35
   2   1 -10  790.35   13.96
   2   1 -10  820.23   15.54
  -2  -1   9 1110.98   17.49
  -2   1   9  861.78   11.96
  -2   1   9  817.23   15.39
   2  -1  -9 1517.02   18.35
   2  -1  -9 1549.57   17.87
   2   1  -9  923.74   13.96
   2   1  -9  833.95   14.87
  -2  -1   8 1752.50   19.63
  -2   1   8 1597.80   13.82
  -2   1   8 1570.26   18.01
   2  -1  -8 1872.83   18.82
   2  -1  -8 1943.89   18.97
   2   1  -8 2000.79   17.87
   2   1  -8 1835.04   19.16
  -2  -1   7 1965.00   19.63
  -2   1   7 1921.63   14.20
  -2   1   7 1897.57   18.68
   2  -1  -7 2323.33   15.11
   2  -1  -7 2143.33   18.87
   2   1  -7 2146.19   16.39
   2   1  -7 2061.74   19.35
  -2  -1   6 2199.81   19.78
  -2   1   6 1793.15   13.58
  -2   1   6 1721.04   17.54
   2  -1  -6 2338.01   14.58
   2  -1  -6 2358.89   19.11
   2   1  -6 2057.74   14.87
   2   1  -6 1840.90   17.78
  -2  -1   5 2344.30   19.54
  -2   1   5 2318.43   19.25
  -2   1   5 2476.74   19.35
   2  -1  -5 3169.35   16.30
   2  -1  -5 3233.35   21.11
   2   1  -5 2571.63   14.20
   2   1  -5 2370.32   18.97
  -2  -1   4  976.59   13.82
  -2  -1   4  851.30   13.01
  -2   1   4  766.85   12.68
   2  -1  -4  931.84   10.39
   2  -1  -4  914.16   12.82
   2   1  -4  964.30    8.91
   2   1  -4  883.71   12.87
  -2  -1   3 5465.23   25.83
  -2  -1   3 4911.83   24.54
  -2   1   3 5254.87   25.40
  -2   1   3 5322.31   19.06
   2  -1  -3 5705.80   21.40
   2  -1  -3 6069.52   26.69
   2   1  -3 5489.82   25.50
  -2  -1   2  133.20    8.86
  -2  -1   2  165.37    9.29
  -2   1   2  241.00    9.63
  -2   1   2  265.31    7.15
   2  -1  -2  269.83    8.05
   2  -1  -2  252.92    9.20
   2   1  -2  187.82    8.58
   2   1  -2  156.46    8.77
  -2  -1   1 6238.94   25.73
  -2  -1   1 7061.27   28.17
  -2   1   1 7061.22   27.78
   2  -1  -1 7499.48   28.98
   2  -1  -1 7148.96   20.16
   2   1  -1 7867.82   28.40
   2   1  -1 7312.90   28.21
  -2  -1   0  472.04   10.15
  -2  -1   0  489.11   10.96
  -2   1   0  405.61    9.82
  -2   1   0  475.09    7.72
   2  -1   0  543.58   10.77
   2  -1   0  505.02    7.63
   2   1   0  555.02    7.63
   2   1   0  542.34   10.20
   2   1   0  564.88   10.87
  -2  -1  -1 4829.01   15.49
  -2  -1  -1 4351.77   22.97
  -2   1  -1 4447.22   22.16
  -2   1  -1 4630.66   18.01
   2  -1   1 4884.38   22.97
   2  -1   1 5003.76   18.44
   2   1   1 4654.01   17.59
   2   1   1 4889.39   22.35
   2   1   1 4575.23   23.16
  -2  -1  -2 1160.12   10.96
  -2  -1  -2 1133.76    8.24
  -2  -1  -2 1010.90   13.58
  -2   1  -2 1009.52   12.58
   2  -1   2 1170.70   14.44
   2  -1   2 1202.06   13.11
   2  -1   2 1292.80   11.34
   2   1   2 1003.80   12.01
   2   1   2 1006.04   13.30
  -2  -1  -3 5728.63   22.73
  -2  -1  -3 5701.18   16.39
  -2  -1  -3 5019.02   25.88
  -2   1  -3 4917.84   23.83
  -2   1  -3 4961.73   21.26
   2  -1   3 4847.74   25.40
   2  -1   3 5918.35   25.69
   2  -1   3 5456.89   22.11
   2   1   3 5279.41   22.16
   2   1   3 5614.54   16.06
   2   1   3 6154.21   27.97
  -2  -1  -4  551.77   10.39
  -2  -1  -4  541.39   12.34
  -2   1  -4  563.21   11.34
  -2   1  -4  571.17   10.39
   2  -1   4  498.30   12.49
   2  -1   4  632.60   11.20
   2  -1   4  572.98   10.44
   2   1   4  576.99   10.82
   2   1   4  638.65    7.48
   2   1   4  679.88   12.34
  -2  -1  -5 5503.40   25.83
  -2  -1  -5 4792.55   27.31
  -2   1  -5 5521.13   28.64
  -2   1  -5 4674.17   24.78
   2  -1   5 5396.98   28.88
   2  -1   5 6025.63   27.59
   2  -1   5 6012.76   26.50
   2   1   5 4463.95   24.07
   2   1   5 5114.00   17.82
   2   1   5 5285.94   28.02
  -2  -1  -6  213.89    9.96
  -2   1  -6  219.60   11.06
   2  -1   6  110.99   11.20
   2  -1   6  122.24    9.15
   2  -1   6  125.24    9.05
   2   1   6  381.26   12.87
   2   1   6  334.12    7.63
   2   1   6  318.06   11.34
  -2  -1  -7 6508.59   31.45
  -2  -1  -7 6135.00   33.07
  -2   1  -7 6545.81   33.60
   2  -1   7 5752.03   32.31
   2  -1   7 6863.59   31.64
   2  -1   7 6497.29   30.93
   2   1   7 5753.94   30.55
   2   1   7 6585.94   23.78
   2   1   7 6914.20   34.36
  -2  -1  -8 2107.16   20.40
  -2  -1  -8 1859.25   20.87
  -2   1  -8 2516.78   23.16
   2  -1   8 1748.64   20.87
   2  -1   8 2113.02   19.63
   2  -1   8 2029.62   19.73
   2   1   8 2027.62   21.11
   2   1   8 2427.23   16.49
   2   1   8 2618.24   23.40
  -2  -1  -9 1532.51   18.78
  -2  -1  -9 1333.92   19.25
  -2   1  -9 1425.52   19.54
   2  -1   9 1327.11   19.83
   2  -1   9 1592.23   18.59
   2  -1   9 1550.19   18.68
   2   1   9  988.93   17.39
   2   1   9 1233.32   13.68
   2   1   9 1295.61   18.54
  -2  -1 -10  403.61   13.96
  -2   1 -10  520.08   14.96
   2  -1  10  372.01   12.96
   2  -1  10  387.02   13.15
   2   1  10  451.60   15.58
   2   1  10  516.75   11.39
   2   1  10  541.34   14.77
  -2  -1 -11  780.53   16.78
  -2   1 -11  871.51   18.06
   2  -1  11  608.11   17.68
   2  -1  11  737.97   15.54
   2  -1  11  689.31   15.82
   2   1  11  801.64   19.44
   2   1  11  877.70   17.44
  -2  -1 -12  627.12   16.68
  -2   1 -12  749.03   17.87
   2  -1  12  586.95   18.59
   2  -1  12  699.32   16.01
   2  -1  12  657.95   16.49
   2   1  12  604.25   21.30
   2   1  12  612.63   16.97
  -2  -1 -13  128.10   13.15
  -2   1 -13  218.13   14.34
   2  -1  13   89.17   10.96
   2  -1  13  104.80   12.92
   2  -1  13  121.81   13.01
   2   1  13  247.82   20.92
   2   1  13  195.06   13.49
  -2  -1 -14  874.56   19.54
  -2   1 -14  834.81   19.78
   2  -1  14  868.89   23.35
   2  -1  14  939.94   19.35
   2  -1  14  887.09   19.54
   2   1  14  793.87   24.54
   2   1  14  720.48   18.63
  -2  -1 -15  313.92   16.06
  -2   1 -15  335.70   16.73
   2  -1  15  258.44   20.44
   2  -1  15  297.48   15.35
   2  -1  15  262.16   15.54
   2   1  15  313.49   22.40
   2   1  15  315.40   15.77
  -2  -1 -16  750.51   20.35
  -2   1 -16  709.57   20.73
   2  -1  16  769.14   25.21
   2  -1  16  750.51   20.54
   2  -1  16  777.96   20.87
   2   1  16  648.28   26.07
   2   1  16  524.42   19.25
   2   1  16  644.61   19.68
  -2  -1 -17   49.80   10.58
  -2   1 -17   31.07   11.34
   2  -1  17   55.62   15.11
   2  -1  17   31.79   11.34
   2  -1  17   34.41   10.53
   2  -1  17   43.13   10.91
   2   1  17   31.69   14.11
   2   1  17   30.93   10.87
   2   1  17   41.41   11.20
  -2  -1 -18  171.57   20.97
  -2   1 -18  186.77   22.59
   2  -1  18  166.94   17.25
   2  -1  18  190.15   21.92
   2  -1  18  174.00   18.11
   2  -1  18  187.20   21.21
   2   1  18  207.93   24.88
   2   1  18  143.40   13.96
   2   1  18  187.25   21.68
   2  -1  19  186.10   21.02
   2  -1  19  152.22   15.92
   2  -1  19  161.89   14.49
   2  -1  19  184.67   20.49
   2   1  19  166.99   29.31
   2   1  19  144.21   14.06
   2  -1  20  111.57   17.73
   2  -1  20   66.91   14.77
   2  -1  20   83.92   15.25
   2   1  20  134.15   17.35
   2   1  20  155.17   15.49
   2  -1  21   78.11   17.92
   2  -1  21   64.05   15.77
   2   1  21  110.52   18.54
   2   1  21  102.51   16.25
   2   1  21  101.94   13.34
   2  -1  22  182.34   21.16
   2  -1  22  135.25   17.87
   2   1  22  179.76   22.26
   2   1  22  151.12   17.01
   2   1  22  166.13   16.63
  -2  -2  22  107.18   18.30
  -2   2  22  121.57   15.11
  -2   2  22  116.14   27.12
  -2  -2  21  264.93   27.07
  -2  -2  21  196.49   18.78
  -2   2  21  188.72   15.77
  -2   2  21  177.24   16.78
   2   2 -21  192.30   21.49
  -2  -2  20   37.89   13.68
  -2  -2  20   15.82   14.87
  -2   2  20   22.30   11.68
  -2   2  20   21.68   13.63
  -2   2  20   48.90   12.49
   2   2 -20   36.93   11.87
  -2  -2  19  246.82   23.16
  -2  -2  19  167.75   17.59
  -2   2  19  236.14   19.25
  -2   2  19  193.73   21.35
   2  -2 -19  236.52   23.59
   2   2 -19  211.74   19.54
  -2  -2  18   43.46   12.10
  -2  -2  18   41.46   13.20
  -2   2  18   25.16   10.72
  -2   2  18   17.49   11.58
   2  -2 -18    2.00   11.10
   2  -2 -18   21.02    8.63
   2   2 -18   20.02   10.39
  -2  -2  17   49.37   12.01
  -2  -2  17   28.59   11.77
  -2   2  17  103.03   11.29
  -2   2  17   98.51   11.49
   2  -2 -17   49.47   11.49
   2  -2 -17   37.17    8.44
   2   2 -17  105.85   10.87
  -2  -2  16  210.45   17.39
  -2  -2  16  157.13   19.63
  -2   2  16  182.81   15.87
  -2   2  16  183.48   17.39
   2  -2 -16  171.71   14.01
   2  -2 -16  178.91   14.87
   2   2 -16  230.76   15.58
  -2  -2  15  194.16   16.30
  -2  -2  15  141.40   12.77
  -2   2  15  192.77   14.87
  -2   2  15  215.65   16.44
   2  -2 -15  215.70   16.97
   2  -2 -15  184.58   13.77
   2   2 -15  188.34   14.54
   2   2 -15  119.95   13.15
  -2  -2  14   29.17    8.77
  -2  -2  14   23.88    9.87
  -2   2  14   12.72    7.96
  -2   2  14    2.57    9.05
   2  -2 -14   38.89    9.15
   2  -2 -14   33.93    7.29
   2   2 -14   -7.72    6.34
  -2  -2  13   15.11    7.77
  -2  -2  13   21.73    8.72
  -2   2  13   -0.05    7.39
  -2   2  13    5.77    7.91
   2  -2 -13    3.15    8.82
   2  -2 -13    9.44    6.43
   2   2 -13    5.96    6.86
   2   2 -13    2.43    6.86
  -2  -2  12   55.33    8.01
  -2  -2  12   43.61    8.44
  -2   2  12   92.50   11.53
  -2   2  12   64.72    8.44
   2  -2 -12   65.91    8.34
   2  -2 -12   61.62    7.63
   2   2 -12   90.22   11.10
   2   2 -12   60.43    7.34
  -2  -2  11   80.68    7.77
  -2  -2  11   93.50    9.20
  -2   2  11   31.69    7.10
  -2   2  11   39.70    7.63
   2  -2 -11   46.23    8.10
   2  -2 -11   76.97    7.58
   2   2 -11   63.77    7.34
   2   2 -11   49.42    6.81
  -2  -2  10 1411.03   16.30
  -2  -2  10 1393.35   20.54
  -2   2  10 1663.57   18.49
  -2   2  10 1571.59   19.49
   2  -2 -10 1564.06   24.69
   2  -2 -10 1778.14   19.30
   2   2 -10 1606.48   16.63
   2   2 -10 1621.49   20.59
  -2  -2   9  680.07   12.25
  -2  -2   9  707.09   16.06
  -2   2   9  731.63   13.63
  -2   2   9  732.44   14.73
   2  -2  -9  722.34   15.39
   2  -2  -9  729.44   13.49
   2   2  -9  866.22   12.53
   2   2  -9  823.94   15.30
  -2  -2   8 3203.71   25.88
  -2   2   8 3426.60   22.68
  -2   2   8 3335.81   23.97
   2  -2  -8 4176.72   24.16
   2  -2  -8 4106.19   25.45
   2   2  -8 3497.94   19.16
   2   2  -8 3760.68   26.83
  -2  -2   7  746.31   14.73
  -2   2   7  625.55   12.44
  -2   2   7  610.58   13.15
   2  -2  -7  732.40   12.30
   2  -2  -7  721.48   12.96
   2   2  -7  907.01   10.68
   2   2  -7  797.59   14.15
  -2  -2   6 2495.66   21.40
  -2   2   6 2576.49   19.35
  -2   2   6 2432.28   19.63
   2  -2  -6 3117.78   20.30
   2  -2  -6 2854.76   20.49
   2   2  -6 2400.64   13.11
   2   2  -6 2399.97   20.49
  -2  -2   5 1802.63   18.01
  -2  -2   5 1811.93   19.16
  -2   2   5 2102.68   17.73
  -2   2   5 1989.07   17.87
   2  -2  -5 2052.74   16.87
   2  -2  -5 1991.07   17.30
   2   2  -5 2416.74   11.29
   2   2  -5 2196.71   19.06
  -2  -2   4  772.33   13.20
  -2  -2   4  763.23   13.96
  -2   2   4  673.87   12.20
  -2   2   4  614.87   12.06
   2  -2  -4 1009.81   13.11
   2  -2  -4  988.89   13.15
   2   2  -4  659.86    6.86
   2   2  -4  631.31   11.87
  -2  -2   3  502.07   11.29
  -2  -2   3  499.92   12.44
  -2   2   3  566.60    6.24
   2  -2  -3  560.11   11.15
   2  -2  -3  527.47   11.01
   2   2  -3  616.40    7.72
   2   2  -3  583.47   10.91
  -2  -2   2   29.45    5.29
  -2  -2   2   31.64    5.96
  -2   2   2   86.21    9.63
   2  -2  -2   41.03    5.48
   2  -2  -2   39.36    5.34
   2   2  -2   82.64    6.43
   2   2  -2   89.79    8.01
   2   2  -2   87.59    9.20
  -2  -2   1   89.64    8.20
  -2  -2   1   76.11    9.48
  -2   2   1  103.18    9.05
   2  -2  -1  122.15    9.05
   2  -2  -1  100.70    8.72
   2   2  -1   90.50    7.58
   2   2  -1  100.13    9.01
  -2  -2   0  273.12    8.91
  -2  -2   0  264.74   11.01
  -2   2   0  378.21   10.82
   2  -2   0  313.54   10.34
   2  -2   0  284.66   10.15
   2   2   0  419.00    9.29
   2   2   0  463.99   11.49
  -2  -2  -1 1051.75    8.58
  -2  -2  -1  936.89   14.39
  -2   2  -1 1022.91   14.30
   2  -2   1 1153.64   14.49
   2  -2   1 1095.45    8.29
   2   2   1  996.23    9.39
   2   2   1 1018.86   11.53
   2   2   1 1052.99   14.44
  -2  -2  -2 1074.81   10.06
  -2  -2  -2  955.34   14.63
  -2   2  -2  720.62   12.96
   2  -2   2  893.14   13.44
   2  -2   2  946.61    9.05
   2   2   2  913.21   11.20
   2   2   2  925.03   11.20
   2   2   2  976.92   14.44
  -2  -2  -3  263.97    8.10
  -2  -2  -3  224.66   11.29
  -2   2  -3  293.38   10.68
   2  -2   3  319.02   10.68
   2  -2   3  321.69    7.86
   2   2   3  289.33    8.44
   2   2   3  306.20   11.15
  -2  -2  -4 2340.06   16.35
  -2  -2  -4 2192.52   20.64
  -2   2  -4 1809.78   18.49
   2  -2   4 2101.87   20.44
   2  -2   4 2149.05   19.35
   2  -2   4 2219.25   15.25
   2   2   4 2677.24   19.44
   2   2   4 2339.92   15.97
   2   2   4 2316.95   20.30
  -2  -2  -5  308.48    9.87
  -2  -2  -5  271.41   12.34
  -2   2  -5  426.25   12.20
   2  -2   5  352.42   13.01
   2  -2   5  378.73   11.72
   2  -2   5  340.27    9.20
   2   2   5  344.99   12.77
   2   2   5  426.10   12.25
  -2  -2  -6 2668.85   20.06
  -2  -2  -6 2454.68   22.68
  -2   2  -6 2564.77   22.21
   2  -2   6 2438.71   22.88
   2  -2   6 2716.41   22.45
   2  -2   6 2785.51   19.54
   2   2   6 2591.88   21.87
   2   2   6 2980.86   23.88
  -2  -2  -7 1051.36   14.96
  -2  -2  -7  957.19   17.01
  -2   2  -7  958.91   16.49
   2  -2   7 1153.68   18.35
   2  -2   7 1235.94   17.25
   2  -2   7 1124.66   14.63
   2   2   7  789.77   15.63
   2   2   7  917.16   15.92
  -2  -2  -8  560.83   13.20
  -2  -2  -8  453.74   14.68
  -2   2  -8  533.19   14.25
   2  -2   8  472.00   15.20
   2  -2   8  508.07   13.63
   2  -2   8  474.57   11.91
   2   2   8  479.96   14.82
   2   2   8  569.31    8.58
   2   2   8  587.85   14.44
  -2  -2  -9   68.77    7.82
  -2  -2  -9   57.76    8.86
  -2   2  -9   47.37    7.67
   2  -2   9   86.59    9.25
   2  -2   9   99.60   11.39
   2  -2   9   93.69   10.20
   2   2   9   27.45    8.05
   2   2   9   23.40    6.29
  -2  -2 -10  500.40   17.44
  -2   2 -10  568.74   15.92
   2  -2  10  484.39   17.30
   2  -2  10  507.55   15.01
   2  -2  10  487.15   14.01
   2   2  10  486.29   17.54
   2   2  10  561.31   15.25
  -2  -2 -11  192.63   12.72
  -2  -2 -11  183.15   15.06
  -2   2 -11  218.94   13.44
   2  -2  11  175.95   16.01
   2  -2  11  184.58   13.44
   2  -2  11  177.09   12.20
   2   2  11  176.09   15.54
   2   2  11  187.10   13.44
  -2  -2 -12  124.43   12.72
  -2   2 -12  119.48   14.25
   2  -2  12   94.55   10.77
   2  -2  12  119.57   13.49
   2  -2  12  108.09   12.25
   2   2  12  117.09   12.20
   2   2  12  118.19   13.68
  -2  -2 -13  720.77   18.01
  -2   2 -13  729.54   19.06
   2  -2  13  573.32   20.59
   2  -2  13  657.14   18.11
   2  -2  13  700.23   18.25
   2   2  13  620.07   20.78
   2   2  13  752.65   19.16
  -2  -2 -14  162.46   15.35
  -2   2 -14  132.58   14.73
   2  -2  14  198.11   20.30
   2  -2  14  190.39   14.87
   2  -2  14  182.53   14.44
   2   2  14   80.64   13.30
   2   2  14  113.76   10.53
  -2  -2 -15  512.74   18.35
  -2   2 -15  701.32   20.92
   2  -2  15  542.48   23.78
   2  -2  15  526.47   18.68
   2  -2  15  559.69   18.35
   2   2  15  583.04   23.54
   2   2  15  583.28   17.78
   2   2  15  723.86   20.68
  -2  -2 -16   70.15   10.87
  -2   2 -16   84.97   11.25
   2  -2  16   52.23   14.11
   2  -2  16   70.01   11.25
   2  -2  16   45.32   10.25
   2   2  16   79.11   13.63
   2   2  16   66.39   10.53
   2   2  16   91.79   11.82
  -2  -2 -17  471.23   20.78
  -2   2 -17  526.95   23.30
   2  -2  17  472.76   25.78
   2  -2  17  409.85   23.59
   2  -2  17  466.52   20.11
   2  -2  17  496.30   20.68
   2   2  17  462.94   24.88
   2   2  17  413.33   19.21
   2   2  17  509.84   21.59
  -2  -2 -18  197.06   18.59
  -2   2 -18  191.11   22.97
   2  -2  18  142.21   17.25
   2  -2  18  120.14   14.68
   2  -2  18  108.80   13.20
   2  -2  18  150.74   15.77
   2   2  18  163.89   17.39
   2   2  18  138.49   12.96
   2   2  18  141.88   15.63
   2  -2  19   49.28   16.54
   2  -2  19   33.88   12.87
   2  -2  19   10.58   12.87
   2   2  19   22.16   15.92
   2   2  19   36.70   11.96
   2  -2  20  101.46   18.59
   2  -2  20   82.59   15.15
   2   2  20  131.49   18.40
   2   2  20  122.19   14.92
   2  -2  21    3.91   18.16
   2  -2  21    3.48   15.20
   2   2  21   20.44   18.92
   2   2  21    0.14   13.68
  -2  -3  21   73.49   16.16
  -2  -3  21   47.66   16.82
  -2   3  21   59.91   15.15
  -2   3  21   74.06   15.25
  -2   3  21   83.88   25.50
   2   3 -21   71.68   14.96
  -2  -3  20   69.20   14.68
  -2  -3  20   65.91   16.30
  -2   3  20   60.72   13.87
  -2   3  20   76.97   14.58
  -2   3  20   81.40   13.34
   2   3 -20   78.16   13.73
  -2  -3  19   20.40   12.87
  -2  -3  19   13.82   13.82
  -2   3  19   22.64   13.01
  -2   3  19   17.06   12.49
  -2   3  19   20.83   10.15
   2   3 -19   22.68   12.01
  -2  -3  18  262.88   21.16
  -2  -3  18  154.41   16.44
  -2   3  18  223.89   19.78
  -2   3  18  259.11   20.64
  -2   3  18  264.83   19.35
   2  -3 -18  208.02   23.35
   2   3 -18  273.70   19.11
  -2  -3  17  244.05   19.83
  -2  -3  17  151.31   15.35
  -2   3  17  213.89   18.68
  -2   3  17  218.84   19.30
  -2   3  17  229.33   17.68
   2  -3 -17  213.03   20.49
   2  -3 -17  191.20   14.73
   2   3 -17  217.79   17.39
  -2  -3  16  699.37   21.16
  -2  -3  16  758.04   13.82
  -2  -3  16  588.04   23.54
  -2   3  16  472.57   19.49
  -2   3  16  475.95   19.68
  -2   3  16  561.97   18.40
   2  -3 -16  646.37   21.92
   2  -3 -16  589.85   17.59
   2   3 -16  581.85   18.35
  -2  -3  15  338.03   17.68
  -2  -3  15  370.44   11.25
  -2  -3  15  288.75   20.68
  -2   3  15  373.82   18.35
  -2   3  15  382.59   17.82
  -2   3  15  419.53   16.54
   2  -3 -15  458.84   19.63
   2  -3 -15  461.37   15.49
   2   3 -15  318.21   15.54
  -2  -3  14  697.32   18.73
  -2  -3  14  840.39   12.63
  -2  -3  14  617.07   21.83
  -2   3  14  540.53   18.49
  -2   3  14  552.92   18.06
  -2   3  14  602.10   16.87
   2  -3 -14  738.50   19.63
   2  -3 -14  664.63   16.16
   2   3 -14  690.70   16.73
  -2  -3  13  234.33   14.20
  -2  -3  13  265.02    9.44
  -2  -3  13  197.54   17.06
  -2   3  13  281.75   16.35
  -2   3  13  270.93   15.35
  -2   3  13  272.03   16.06
   2  -3 -13  341.23   16.44
   2   3 -13  230.57   12.82
   2   3 -13  188.67   13.92
  -2  -3  12  789.54   15.87
  -2  -3  12  987.22   11.63
  -2  -3  12  790.39   20.59
  -2   3  12  666.10   17.87
  -2   3  12  665.63   16.63
  -2   3  12  722.96   15.15
   2  -3 -12  786.96   18.92
   2  -3 -12  821.80   15.68
   2   3 -12  846.92   15.30
   2   3 -12  694.75   17.06
  -2  -3  11  293.85   12.25
  -2  -3  11  331.27    8.44
  -2  -3  11  260.78   15.58
  -2   3  11  371.44   15.20
  -2   3  11  350.85   14.15
  -2   3  11  385.78   12.25
   2  -3 -11  445.93   15.58
   2  -3 -11  415.52   12.92
   2   3 -11  305.48   11.53
   2   3 -11  286.23   13.53
  -2  -3  10 1408.79   15.97
  -2  -3  10 1782.66   12.82
  -2  -3  10 1544.38   22.11
  -2   3  10 1402.41   20.06
  -2   3  10 1315.29   18.01
  -2   3  10 1420.09   16.25
   2  -3 -10 1633.50   22.02
   2  -3 -10 1600.57   18.25
   2   3 -10 1606.29   15.97
   2   3 -10 1441.68   20.64
  -2  -3   9  699.13   11.77
  -2  -3   9  855.92    9.67
  -2  -3   9  673.92   16.58
  -2   3   9 1135.43   18.16
  -2   3   9 1138.15   16.54
  -2   3   9 1225.22   14.44
   2  -3  -9  940.51   16.25
   2  -3  -9  940.90   14.63
   2   3  -9 1198.34   13.30
   2   3  -9  991.65   17.44
  -2  -3   8  337.41    8.96
  -2  -3   8  378.73    7.63
  -2  -3   8  312.92   13.73
  -2   3   8  376.73   13.87
  -2   3   8  382.26   12.34
  -2   3   8  413.57    9.77
   2  -3  -8  329.31   12.20
   2  -3  -8  311.25   10.96
   2   3  -8  524.61    9.67
   2   3  -8  449.79   12.87
  -2  -3   7  837.57   10.25
  -2  -3   7  907.39    9.44
  -2  -3   7  799.12   15.77
  -2  -3   7  768.47   16.97
  -2   3   7 1241.37   17.73
  -2   3   7 1190.29   15.73
  -2   3   7 1268.54   12.20
   2  -3  -7 1031.97   15.97
   2  -3  -7 1007.14   14.25
   2   3  -7 1235.04   10.91
   2   3  -7 1068.76   16.16
  -2  -3   6  230.28    7.01
  -2  -3   6  197.35   11.39
  -2  -3   6  200.21   12.63
  -2   3   6  186.10   12.06
  -2   3   6  183.58   10.34
  -2   3   6  195.82    6.72
   2  -3  -6  171.09   10.58
   2  -3  -6  164.66    9.67
   2   3  -6  275.65   10.72
  -2  -3   5 2395.34   14.30
  -2  -3   5 2085.76   19.68
  -2  -3   5 2137.28   21.97
  -2   3   5 2342.21   21.68
  -2   3   5 2304.94   22.16
   2  -3  -5 2787.66   22.40
   2  -3  -5 2562.81   19.40
   2   3  -5 2365.42   20.11
  -2  -3   4  172.71    9.96
  -2  -3   4  168.18   12.06
  -2   3   4   68.58    7.53
  -2   3   4   55.43    7.53
   2  -3  -4  121.43   10.20
   2  -3  -4  104.46    8.96
   2   3  -4  130.96    7.48
   2   3  -4  150.02    9.10
  -2  -3   3 4042.66   23.78
  -2  -3   3 4219.47   28.07
  -2   3   3 4167.91   26.97
  -2   3   3 3992.34   27.26
   2  -3  -3 4968.98   28.55
   2  -3  -3 4611.02   24.69
   2   3  -3 4233.67   20.25
   2   3  -3 4368.02   23.97
  -2  -3   2  677.35   11.96
  -2  -3   2  650.43   14.44
  -2   3   2  665.34   14.20
   2  -3  -2  806.65   14.39
   2  -3  -2  804.26   12.92
   2   3  -2  636.51   10.77
   2   3  -2  690.89   11.39
   2   3  -2  724.10   14.20
  -2  -3   1 8546.98   30.31
  -2  -3   1 8226.58   37.27
  -2   3   1 7505.96   35.70
   2  -3  -1 9956.68   39.60
   2  -3  -1 9999.00   35.93
   2   3  -1 7198.19   28.40
   2   3  -1 7619.81   28.26
   2   3  -1 7918.62   36.03
  -2  -3   0 1158.78   12.82
  -2  -3   0 1191.33   17.20
  -2   3   0  728.25   14.63
   2  -3   0  839.20   14.82
   2  -3   0  833.52   14.77
   2   3   0 1179.90   14.39
   2   3   0 1283.50   12.82
   2   3   0 1335.45   17.01
  -2  -3  -1 3135.37   17.68
  -2  -3  -1 3038.19   24.07
  -2   3  -1 3391.90   25.31
   2  -3   1 3739.23   25.88
   2  -3   1 3692.57   25.73
   2   3   1 3343.77   22.16
   2   3   1 3657.88   18.63
   2   3   1 3888.30   26.21
  -2  -3  -2  417.43    7.72
  -2  -3  -2  370.39   13.20
  -2   3  -2  506.64   13.25
   2  -3   2  635.03   13.87
   2  -3   2  581.75   13.11
   2  -3   2  575.37    6.96
   2   3   2  364.96   11.44
   2   3   2  399.13    8.44
   2   3   2  380.83   12.25
  -2  -3  -3 1464.89   12.68
  -2  -3  -3 1430.91   18.49
  -2   3  -3 1287.36   17.59
   2  -3   3 1473.37   11.10
   2   3   3 1298.23   12.30
   2   3   3 1487.43   12.34
   2   3   3 1565.97   18.54
  -2  -3  -4  146.59    8.53
  -2  -3  -4  138.30   11.87
  -2   3  -4  130.87   11.39
   2  -3   4  180.33   12.68
   2  -3   4  189.15   11.10
   2  -3   4  191.96    7.53
   2   3   4   76.68    8.44
   2   3   4  104.75    6.86
   2   3   4  102.89   10.82
  -2  -3  -5 1297.37   14.54
  -2  -3  -5 1242.18   18.63
  -2   3  -5 1367.05   18.97
   2  -3   5 1272.97   19.30
   2  -3   5 1474.56   18.78
   2  -3   5 1277.64   13.06
   2   3   5 1397.21   15.25
   2   3   5 1653.94   13.15
   2   3   5 1651.75   19.63
  -2  -3  -6  567.36   12.20
  -2  -3  -6  578.75   15.63
  -2   3  -6  598.67   14.87
   2  -3   6  687.84   16.68
   2  -3   6  791.35   15.87
   2  -3   6  680.88   11.77
   2   3   6  459.75   12.10
   2   3   6  541.67    9.77
   2   3   6  561.64   14.58
  -2  -3  -7 1409.13   16.92
  -2  -3  -7 1430.72   20.54
   2  -3   7 1262.58   20.40
   2  -3   7 1482.71   26.78
   2  -3   7 1310.24   15.44
   2   3   7 1466.22   17.82
  -2  -3  -8  785.63   14.87
  -2  -3  -8  787.44   18.11
   2  -3   8  875.61   19.06
   2  -3   8  989.41   17.87
   2  -3   8  834.52   14.11
   2   3   8  636.37   15.11
   2   3   8  825.18   16.92
  -2  -3  -9  888.71   16.35
  -2  -3  -9  869.08   19.25
   2  -3   9  732.01   18.92
   2  -3   9  900.10   18.16
   2  -3   9  779.48   14.68
   2   3   9  771.57   17.06
   2   3   9  945.09   18.49
  -2  -3 -10  844.77   20.30
  -2  -3 -10  948.33   20.49
   2  -3  10 1080.01   21.83
   2  -3  10 1111.37   19.87
   2  -3  10 1063.09   17.11
   2   3  10  769.95   18.01
   2   3  10  902.39   18.54
  -2  -3 -11  773.76   17.30
  -2  -3 -11  779.19   20.44
  -2   3 -11  591.00   18.01
   2  -3  11  634.70   20.44
   2  -3  11  774.43   18.82
   2  -3  11  616.35   15.15
   2   3  11  580.18   18.49
   2   3  11  712.09   17.97
  -2  -3 -12  481.67   16.16
  -2  -3 -12  450.74   19.49
  -2   3 -12  601.77   18.92
   2  -3  12  563.40   21.30
   2  -3  12  601.81   18.44
   2  -3  12  574.60   16.11
   2   3  12  409.09   18.35
   2   3  12  503.16   17.16
  -2  -3 -13   95.46   10.87
  -2   3 -13   51.47    9.72
   2  -3  13   64.38   12.39
   2  -3  13   58.09    9.53
   2  -3  13   64.29    9.20
   2   3  13   56.86   11.29
   2   3  13   46.08    7.91
   2   3  13   80.45    9.72
  -2  -3 -14  447.88   17.59
  -2   3 -14  448.41   19.44
   2  -3  14  505.79   22.92
   2  -3  14  549.53   19.44
   2  -3  14  509.60   17.68
   2   3  14  283.99   20.44
   2   3  14  313.92   14.49
   2   3  14  354.52   17.82
  -2  -3 -15  242.67   17.06
  -2   3 -15  184.58   17.63
   2  -3  15  195.39   22.07
   2  -3  15  186.82   16.97
   2  -3  15  193.35   15.92
   2   3  15  181.81   20.40
   2   3  15  185.24   14.49
   2   3  15  209.83   16.44
  -2  -3 -16  294.62   19.21
  -2   3 -16  385.55   20.87
   2  -3  16  270.36   24.07
   2  -3  16  250.58   19.40
   2  -3  16  261.49   17.97
   2   3  16  356.43   23.49
   2   3  16  311.49   16.73
  -2  -3 -17   58.71   12.82
  -2   3 -17   86.74   13.44
   2  -3  17   45.99   15.97
   2  -3  17   40.22   13.49
   2  -3  17   63.62   12.10
   2  -3  17   64.15   11.96
   2   3  17   93.46   15.25
   2   3  17   73.92   10.44
   2   3  17   90.45   13.01
  -2  -3 -18   97.79   16.78
   2  -3  18  104.61   19.54
   2  -3  18   90.45   15.01
   2  -3  18   81.35   15.01
   2  -3  18  111.14   15.49
   2   3  18   95.46   21.54
   2   3  18   90.69   11.96
   2  -3  19   77.78   16.92
   2  -3  19   87.40   16.06
   2   3  19  101.22   17.25
   2   3  19   82.21   12.53
   2  -3  20   57.19   17.44
   2  -3  20   98.08   17.49
   2   3  20   65.96   18.11
   2   3  20  102.56   14.01
  -2  -4  20   41.13   14.96
  -2  -4  20   12.49    9.48
  -2  -4  20    7.34   16.44
  -2   4  20   -4.15   15.25
  -2   4  20   -0.10   13.20
  -2   4  20    0.52   13.34
   2   4 -20  -10.34   13.06
  -2  -4  19   44.70   13.25
  -2  -4  19   -2.19    7.86
  -2  -4  19    4.81   14.73
  -2   4  19    5.29   14.20
  -2   4  19   20.02   13.01
  -2   4  19   11.72   11.10
   2   4 -19   13.20   12.20
  -2  -4  18  114.71   14.15
  -2  -4  18   82.83    8.53
  -2  -4  18   55.09   15.15
  -2   4  18  101.99   14.49
  -2   4  18   89.50   12.87
  -2   4  18   95.03   12.25
   2   4 -18  105.70   13.39
  -2  -4  17   72.68   12.20
  -2  -4  17   52.14    7.72
  -2  -4  17   43.89   16.49
  -2   4  17   41.32   13.82
  -2   4  17   36.74   11.63
  -2   4  17   36.51   10.53
   2  -4 -17   44.85   20.83
   2  -4 -17   34.60    9.20
   2   4 -17   55.62   11.10
  -2  -4  16  164.23   18.25
  -2  -4  16  112.09   11.53
  -2  -4  16   79.59   13.53
  -2   4  16  125.05   13.63
  -2   4  16  129.53   11.96
  -2   4  16  156.89   16.01
   2  -4 -16  190.06   21.16
   2  -4 -16  132.96   13.96
   2   4 -16  108.23   11.72
  -2  -4  15  621.45   18.92
  -2  -4  15  654.05   13.34
  -2  -4  15  448.12   23.02
  -2   4  15  644.37   23.11
  -2   4  15  634.98   19.11
  -2   4  15  722.39   19.06
   2  -4 -15  625.64   22.07
   2  -4 -15  568.79   16.58
   2   4 -15  773.29   19.35
  -2  -4  14  499.73   17.11
  -2  -4  14  544.29   12.58
  -2  -4  14  365.82   21.87
  -2   4  14  640.51   21.59
  -2   4  14  666.34   18.16
  -2   4  14  678.45   17.39
   2  -4 -14  596.00   19.78
   2   4 -14  613.78   17.30
  -2  -4  13  400.32   15.20
  -2  -4  13  421.38   11.58
  -2  -4  13  339.65   20.16
  -2   4  13  429.25   19.87
  -2   4  13  406.28   16.01
  -2   4  13  433.01   14.44
   2  -4 -13  419.24   17.78
   2  -4 -13  359.00   13.58
   2   4 -13  500.45   15.44
  -2  -4  12  408.90   14.54
  -2  -4  12  477.62   11.63
  -2  -4  12  356.90   18.54
  -2   4  12  541.72   19.78
  -2   4  12  559.83   16.01
  -2   4  12  576.13   14.44
   2  -4 -12  582.32   17.97
   2  -4 -12  579.46   14.39
   2   4 -12  503.02   14.15
  -2  -4  11  713.95   14.34
  -2  -4  11  855.49   12.77
  -2  -4  11  726.68   20.25
  -2   4  11  722.96   20.11
  -2   4  11  774.67   16.30
  -2   4  11  810.46   14.34
   2  -4 -11  738.21   18.59
   2  -4 -11  760.56   15.06
   2   4 -11  954.10   15.15
   2   4 -11  725.49   17.44
  -2  -4  10  239.38   11.53
  -2  -4  10  258.83    9.91
  -2  -4  10  211.03   15.54
  -2   4  10  271.69   16.35
  -2   4  10  257.83   12.92
  -2   4  10  293.14   10.68
   2  -4 -10  337.37   15.49
   2  -4 -10  358.86   11.77
   2   4 -10  204.40   10.48
   2   4 -10  183.15   13.06
  -2  -4   9   95.17    9.25
  -2  -4   9   98.03    8.44
  -2  -4   9   71.82    8.82
  -2  -4   9   74.39    9.67
  -2   4   9  124.81   10.77
  -2   4   9  133.06   11.68
  -2   4   9  146.93    9.05
   2  -4  -9   96.93    9.34
   2  -4  -9   82.64   10.01
   2   4  -9  133.54   11.96
  -2  -4   8  566.17   10.06
  -2  -4   8  670.87   11.34
  -2  -4   8  546.48   16.06
  -2  -4   8  589.14   18.06
  -2   4   8  592.71   17.54
  -2   4   8  595.19   17.25
  -2   4   8  657.62   10.82
   2  -4  -8  702.37   16.54
   2  -4  -8  677.73   13.25
   2   4  -8  572.55   14.68
  -2  -4   7  255.35    9.20
  -2  -4   7  228.42   13.34
  -2  -4   7  217.98   14.92
  -2   4   7  100.70    9.67
  -2   4   7   97.32    9.63
  -2   4   7  118.43    7.24
   2  -4  -7  168.23   12.44
   2  -4  -7  161.65    9.82
   2   4  -7  126.05   10.77
  -2  -4   6 1013.33   12.82
  -2  -4   6  909.16   16.39
  -2  -4   6  933.65   18.78
  -2   4   6  884.71   18.73
  -2   4   6  904.15   17.92
   2  -4  -6 1086.44   14.49
   2   4  -6  871.65   15.11
  -2  -4   5  193.96    8.96
  -2  -4   5  189.15   11.44
  -2  -4   5  177.52   13.58
  -2   4   5   69.77    8.82
  -2   4   5   69.20    8.44
   2  -4  -5   58.14   11.44
   2  -4  -5   81.59    9.20
   2   4  -5  176.86   10.25
   2   4  -5  178.43   10.20
  -2  -4   4 2574.25   18.82
  -2  -4   4 2261.95   20.25
  -2  -4   4 2323.72   24.31
  -2   4   4 2537.55   25.40
  -2   4   4 2530.17   24.83
   2  -4  -4 2768.45   26.45
   2  -4  -4 2674.00   20.06
   2   4  -4 2596.12   19.83
   2   4  -4 2530.12   20.59
  -2  -4   3  178.86   10.34
  -2  -4   3  206.78    9.48
  -2  -4   3  166.66   13.11
  -2   4   3   77.82    8.91
  -2   4   3   77.68    8.15
   2  -4  -3   93.03    8.29
   2  -4  -3   90.79    9.10
   2   4  -3  198.68   10.68
   2   4  -3  208.98    9.29
  -2  -4   2 3174.64   20.97
  -2  -4   2 3561.18   19.97
  -2  -4   2 3216.72   27.02
  -2   4   2 3833.54   29.21
   2  -4  -2 3545.36   27.93
   2  -4  -2 3584.30   23.16
   2   4  -2 3843.88   24.31
   2   4  -2 3853.27   22.21
  -2  -4   1  531.90   11.20
  -2  -4   1  608.73   10.06
  -2  -4   1  530.42   15.49
  -2   4   1  237.33   13.30
   2  -4  -1  270.84   12.82
   2  -4  -1  258.21   12.01
   2   4  -1  575.51   13.53
   2   4  -1  571.60   10.44
   2   4  -1  596.67   14.96
  -2  -4   0 5489.15   23.83
  -2  -4   0 6294.37   21.16
  -2  -4   0 5558.49   33.98
  -2   4   0 6085.39   35.84
   2  -4   0 6794.29   37.84
   2  -4   0 6854.29   37.22
   2   4   0 5877.13   31.07
   2   4   0 6092.21   24.54
   2   4   0 6835.75   36.55
  -2  -4  -1  359.86    7.20
  -2  -4  -1  382.07    9.10
  -2  -4  -1  359.53   14.44
  -2   4  -1  235.19   13.15
   2  -4   1  239.19   14.77
   2  -4   1  216.03   12.63
   2   4   1  392.27   13.06
   2   4   1  395.13    8.72
   2   4   1  389.45   13.39
  -2  -4  -2 1229.70   11.44
  -2  -4  -2 1314.72   19.68
  -2   4  -2 1457.93   20.06
   2   4   2 1388.73   18.73
   2   4   2 1464.36   11.96
   2   4   2 1514.93   19.87
  -2  -4  -3   30.36    4.96
  -2  -4  -3   20.54    7.63
  -2   4  -3   50.04    8.39
   2  -4   3   60.10    7.77
   2  -4   3   56.52    7.63
   2  -4   3   54.62    4.24
   2   4   3   26.35    7.63
   2   4   3   36.12    4.10
   2   4   3   34.41    7.43
  -2  -4  -4 1579.50   15.01
  -2  -4  -4 1582.31   21.40
  -2   4  -4 1331.68   20.35
   2  -4   4 1416.56   21.30
   2  -4   4 1646.98   21.21
   2  -4   4 1740.63   21.59
   2   4   4 1474.42   20.49
   2   4   4 1645.03   11.49
   2   4   4 1440.44   32.26
  -2  -4  -5  234.62   10.25
  -2  -4  -5  262.02   14.82
  -2   4  -5  364.29   15.15
   2  -4   5  383.54   16.16
   2  -4   5  429.34   14.20
   2   4   5  274.60   14.30
   2   4   5  282.37    7.05
   2   4   5  304.10   13.49
  -2  -4  -6  430.11   12.20
  -2  -4  -6  444.07   16.20
  -2   4  -6  473.38   15.97
   2  -4   6  343.42   16.30
   2  -4   6  418.57   14.30
   2   4   6  572.98   17.06
   2   4   6  613.87    8.58
   2   4   6  637.37   16.44
  -2  -4  -7  559.73   13.44
  -2  -4  -7  546.06   17.11
   2  -4   7  637.99   18.82
   2  -4   7  716.19   17.25
   2   4   7  649.47   18.44
   2   4   7  705.14    9.29
   2   4   7  703.94   16.68
  -2  -4  -8  373.16   13.44
  -2  -4  -8  355.14   16.92
   2  -4   8  276.03   17.06
   2  -4   8  281.65   14.54
   2   4   8  360.38   17.01
   2   4   8  403.94    8.82
   2   4   8  416.24   15.82
  -2  -4  -9  869.46   20.54
  -2  -4  -9  865.79   20.83
   2  -4   9  941.85   22.26
   2  -4   9 1075.57   20.83
   2   4   9  825.66   21.26
   2   4   9  907.44   11.49
   2   4   9  923.26   19.40
  -2  -4 -10 1135.86   19.21
  -2  -4 -10 1051.79   22.59
   2  -4  10  860.07   22.21
   2  -4  10  967.87   20.44
   2   4  10 1229.17   24.78
   2   4  10 1348.08   22.49
  -2  -4 -11  433.54   16.20
   2  -4  11  585.75   21.64
   2  -4  11  669.20   19.21
   2   4  11  463.66   18.25
   2   4  11  430.77   11.39
   2   4  11  538.19   17.63
  -2  -4 -12  946.33   20.16
  -2  -4 -12  920.40   23.78
   2  -4  12  841.72   24.64
   2  -4  12  962.20   22.16
   2   4  12  947.00   22.02
   2   4  12  834.91   14.25
   2   4  12 1045.46   22.11
  -2  -4 -13  134.11   15.25
  -2  -4 -13  121.34   13.30
   2  -4  13  147.02   15.20
   2  -4  13  131.68   15.82
   2   4  13  204.45   18.78
   2   4  13  202.54   11.87
   2   4  13  261.88   16.78
  -2  -4 -14  503.69   19.68
   2  -4  14  347.61   23.30
   2  -4  14  428.44   20.16
   2  -4  14  399.70   17.11
   2   4  14  348.71   20.87
   2   4  14  340.18   13.82
   2   4  14  395.60   18.87
  -2  -4 -15   38.55   10.77
   2  -4  15   99.84   15.11
   2  -4  15  104.99   13.49
   2  -4  15   95.74   10.96
   2   4  15   57.76   13.53
   2   4  15   57.52    8.63
   2   4  15   63.43   11.72
  -2  -4 -16  125.15   14.87
   2  -4  16   95.36   15.54
   2  -4  16  114.00   15.82
   2  -4  16   97.27   11.25
   2   4  16   91.55   14.20
   2   4  16   95.46    9.82
   2   4  16   94.55   13.06
  -2  -4 -17  -23.07   14.49
   2  -4  17  -14.44   17.39
   2  -4  17   16.82   12.77
   2  -4  17   13.20   12.82
   2   4  17  -17.49   14.39
   2   4  17   -6.34    8.48
   2  -4  18   38.98   17.49
   2  -4  18   28.98   13.87
   2  -4  18   71.06   17.82
   2   4  18   52.18   10.34
   2  -4  19   28.93   17.63
   2  -4  19   48.42   16.30
   2   4  19   71.72   18.25
   2   4  19   47.75   11.06
  -2  -5  19   91.74   15.25
  -2  -5  19   41.08   10.34
  -2  -5  19   48.56   17.16
  -2   5  19   54.95   16.82
  -2   5  19   51.95   12.53
  -2   5  19   44.37   13.49
   2   5 -19   40.79   13.96
  -2  -5  18  213.27   22.64
  -2  -5  18   87.45   10.10
  -2  -5  18   80.25   16.16
  -2   5  18   83.69   19.73
  -2   5  18   72.01   12.06
  -2   5  18   52.90   12.49
   2   5 -18   79.16   13.96
  -2  -5  17  220.94   21.11
  -2  -5  17  132.39    9.91
  -2  -5  17   92.26   15.35
  -2   5  17  143.64   16.20
  -2   5  17  123.81   12.34
  -2   5  17  132.39   13.25
   2   5 -17  197.35   20.54
  -2  -5  16  167.80   18.87
  -2  -5  16   98.27    9.20
  -2   5  16   85.31   14.11
  -2   5  16   74.30   10.63
  -2   5  16   86.50   11.58
   2  -5 -16   77.06    9.58
   2   5 -16   85.74   12.30
  -2  -5  15  190.77   17.06
  -2  -5  15  160.51   12.92
  -2  -5  15  103.80   14.11
  -2   5  15  162.18   15.97
  -2   5  15  173.09   16.06
  -2   5  15  161.80   16.25
   2  -5 -15  235.19   23.92
   2   5 -15  167.85   17.78
  -2  -5  14   29.45    9.39
  -2  -5  14   31.69    7.67
  -2  -5  14   13.96   11.96
  -2   5  14    1.14   12.30
  -2   5  14   -4.15    8.58
  -2   5  14    1.24    8.91
   2  -5 -14   38.46   12.15
   2  -5 -14   24.45    7.48
  -2  -5  13   77.44    9.25
  -2  -5  13   55.47    7.43
  -2  -5  13   37.51   11.58
  -2   5  13   59.57   13.25
  -2   5  13   67.82    9.20
  -2   5  13   58.62    9.29
   2  -5 -13  100.13   12.01
   2  -5 -13   68.63    7.72
  -2  -5  12   84.11    8.96
  -2  -5  12   81.78    7.82
  -2  -5  12   66.77   11.63
  -2  -5  12   69.96   12.68
  -2   5  12   99.51   12.77
  -2   5  12  122.72   13.63
  -2   5  12  133.58   12.10
   2  -5 -12   87.40   10.77
   2  -5 -12   68.25    7.67
  -2  -5  11  274.22   12.63
  -2  -5  11  295.57   11.77
  -2  -5  11  258.83   18.21
  -2  -5  11  262.07   20.30
  -2   5  11  203.26   19.87
  -2   5  11  168.85   18.21
  -2   5  11  213.69   11.91
   2  -5 -11  287.94   16.97
   2  -5 -11  267.88   11.87
  -2  -5  10  128.96   11.06
  -2  -5  10  102.80   10.82
  -2  -5  10  112.52   10.91
  -2  -5  10  102.32   12.20
  -2   5  10   59.38   11.39
  -2   5  10   34.65   11.06
  -2   5  10   44.65    6.72
   2  -5 -10   75.39    6.96
  -2  -5   9  756.08   12.72
  -2  -5   9  902.58   14.87
  -2  -5   9  762.18   19.87
  -2  -5   9  862.50   22.26
  -2   5   9  900.05   22.78
  -2   5   9  820.70   21.45
  -2   5   9  920.55   13.25
   2  -5  -9  938.66   20.54
   2  -5  -9  938.42   14.68
  -2  -5   8  792.59   14.15
  -2  -5   8  692.94   18.44
  -2  -5   8  714.57   20.83
  -2   5   8  541.67   20.30
  -2   5   8  482.20   18.44
  -2   5   8  569.26   10.39
   2  -5  -8  575.65   17.73
   2  -5  -8  571.27   12.87
  -2  -5   7  513.98   13.01
  -2  -5   7  487.72   16.30
  -2  -5   7  472.23   17.78
  -2  -5   7  465.28   18.35
  -2   5   7  590.28   20.30
  -2   5   7  568.03   18.82
   2  -5  -7  719.00   18.63
   2  -5  -7  672.20   12.92
  -2  -5   6  241.57   10.82
  -2  -5   6  232.00   13.49
  -2  -5   6  254.97   12.87
  -2  -5   6  211.03   16.39
  -2   5   6  107.80   11.25
  -2   5   6   92.84   10.01
   2  -5  -6  158.41   14.25
   2  -5  -6  163.46   10.39
   2   5  -6  152.17   11.49
  -2  -5   5  428.49   12.53
  -2  -5   5  370.68   13.73
  -2  -5   5  418.38   13.39
  -2  -5   5  379.59   17.11
  -2   5   5  401.23   18.40
  -2   5   5  387.31   16.44
   2  -5  -5  494.49   16.63
   2  -5  -5  462.61   12.01
   2   5  -5  347.23   13.73
   2   5  -5  305.58   11.68
  -2  -5   4  140.35   10.48
  -2  -5   4  152.93   11.49
  -2  -5   4  158.84   11.39
  -2  -5   4  127.72   14.82
  -2   5   4   56.95   10.29
  -2   5   4   50.56    8.96
   2  -5  -4   75.58    8.53
   2  -5  -4   94.17    9.87
   2   5  -4   99.56   12.39
   2   5  -4   79.87    9.53
  -2  -5   3  521.75   12.96
  -2  -5   3  571.50   13.15
  -2  -5   3  523.09   17.16
  -2   5   3  657.72   19.59
  -2   5   3  590.33   17.82
   2  -5  -3  722.58   18.06
   2  -5  -3  675.92   13.53
   2   5  -3  546.63   15.11
   2   5  -3  472.57   11.49
  -2  -5   2  507.55   12.20
  -2  -5   2  571.08   12.34
  -2  -5   2  509.98   17.25
  -2   5   2  401.94   16.06
   2  -5  -2  508.74   16.30
   2  -5  -2  476.62   12.63
   2   5  -2  501.26   15.15
   2   5  -2  442.78   10.72
  -2  -5   1 1109.22   14.06
  -2  -5   1 1268.11   14.06
  -2  -5   1 1123.23   20.83
  -2   5   1  725.68   17.87
   2  -5  -1 1216.02   20.25
   2  -5  -1 1131.48   16.20
   2  -5  -1 1181.90   19.83
   2   5  -1  799.83   16.92
   2   5  -1  714.10   11.34
   2   5  -1  880.80   17.73
  -2  -5   0 1135.58   13.01
  -2  -5   0 1301.23   13.25
  -2  -5   0 1093.40   20.35
  -2   5   0 1286.41   21.59
   2  -5   0 1566.44   22.35
   2  -5   0 1588.89   22.02
   2   5   0 1157.07   19.21
   2   5   0 1046.41   11.87
   2   5   0 1223.12   19.83
  -2  -5  -1  745.12   10.29
  -2  -5  -1  741.12   10.77
  -2  -5  -1  822.71   10.39
  -2  -5  -1  738.40   18.44
  -2   5  -1  756.89   18.35
   2  -5   1  714.95   17.49
   2  -5   1  703.47   17.01
   2   5   1  851.35   18.11
   2   5   1  762.90    9.77
   2   5   1  925.17   17.97
  -2  -5  -2  139.59    8.48
  -2  -5  -2  133.82   14.58
  -2   5  -2  127.82   14.44
   2  -5   2  175.90   13.49
   2  -5   2  149.93   13.30
   2   5   2  114.09   14.20
   2   5   2  125.62    6.15
   2   5   2  120.43   12.68
  -2  -5  -3 1555.39   15.01
  -2  -5  -3 1609.10   23.21
  -2   5  -3 1328.44   22.40
   2  -5   3 1654.23   23.59
   2  -5   3 1562.01   22.88
   2  -5   3 1282.98   17.78
   2   5   3 1497.05   22.40
   2   5   3 1716.18   22.88
  -2  -5  -4   41.60    6.43
  -2  -5  -4   41.65   10.10
  -2   5  -4   95.46   10.44
   2  -5   4  118.29   11.20
   2  -5   4  148.69   14.54
   2  -5   4  125.10   12.96
   2   5   4   34.27    8.96
   2   5   4   37.51    8.48
  -2  -5  -5 1028.73   15.15
  -2  -5  -5 1037.54   21.45
  -2   5  -5  802.21   20.16
   2  -5   5  961.63   21.64
   2  -5   5 1095.92   21.40
   2  -5   5 1043.69   20.49
   2   5   5  874.60   20.83
   2   5   5  995.80   19.44
  -2  -5  -6   61.72    7.58
  -2  -5  -6   66.48   10.25
  -2   5  -6  127.77   15.87
   2  -5   6  121.34   11.77
   2  -5   6  136.63   13.68
   2  -5   6  134.87   13.58
   2   5   6   64.91   10.34
   2   5   6   83.54    9.63
  -2  -5  -7 1163.41   17.39
  -2  -5  -7 1127.66   22.83
   2  -5   7 1186.76   24.31
   2  -5   7 1270.16   22.59
   2   5   7 1046.31   23.49
   2   5   7 1210.78   21.83
  -2  -5  -8  350.61   17.06
  -2  -5  -8  395.84   19.40
   2  -5   8  273.98   19.63
   2  -5   8  297.67   16.06
   2  -5   8  276.36   15.77
   2   5   8  455.27   20.30
   2   5   8  509.98   17.92
  -2  -5  -9  253.01   14.01
  -2  -5  -9  262.07   18.82
   2  -5   9  373.16   20.59
   2  -5   9  377.64   16.82
   2  -5   9  327.02   16.82
   2   5   9  160.03   13.82
   2   5   9  172.04   15.11
  -2  -5 -10   15.77    8.48
  -2  -5 -10    8.29   10.48
   2  -5  10    7.53   11.87
   2  -5  10    3.53    8.15
   2  -5  10   12.39    9.44
   2   5  10   22.35   12.20
   2   5  10   45.42    9.29
  -2  -5 -11   53.57    9.67
  -2  -5 -11   50.14   11.72
   2  -5  11   48.94   12.53
   2  -5  11   34.46   10.34
   2   5  11   71.39   13.34
   2   5  11   85.93   10.87
  -2  -5 -12  100.32   10.96
  -2  -5 -12  116.09   14.25
   2  -5  12  135.58   15.11
   2  -5  12  118.38   12.53
   2   5  12   67.29   12.87
   2   5  12  108.61   11.82
  -2  -5 -13   77.44   10.72
  -2  -5 -13   92.41   14.44
   2  -5  13   86.97   14.49
   2  -5  13   82.35   13.20
   2   5  13   98.56   14.06
   2   5  13  144.40   17.73
  -2  -5 -14  423.72   19.59
   2  -5  14  477.52   26.50
   2  -5  14  499.45   26.07
   2   5  14  372.54   29.21
   2   5  14  322.31   11.87
   2   5  14  373.87   21.59
  -2  -5 -15  108.61   13.87
   2  -5  15  226.51   24.92
   2  -5  15  119.43   16.44
   2   5  15  219.51   27.16
   2   5  15  176.09   13.30
   2   5  15  190.58   22.16
  -2  -5 -16   95.27   18.16
   2  -5  16  119.43   18.87
   2  -5  16  112.61   15.49
   2  -5  16  143.92   14.39
   2   5  16   98.36   16.58
   2   5  16   99.03    9.10
   2  -5  17  140.64   19.21
   2  -5  17  131.72   17.78
   2  -5  17  160.60   18.25
   2   5  17  156.79   18.68
   2   5  17  175.09   15.44
   2  -5  18   74.20   17.87
   2  -5  18  115.33   16.58
   2   5  18   91.31   20.49
   2   5  18   75.73   10.01
  -2  -6  17  287.52   22.73
  -2  -6  17  140.59   17.16
  -2  -6  17  133.15   16.78
  -2   6  17  187.53   19.30
  -2   6  17  165.94   18.06
  -2   6  17  168.71   14.54
  -2  -6  16   90.55   12.20
  -2  -6  16   54.85   10.25
  -2  -6  16   42.80   15.01
  -2  -6  16   50.52   16.30
  -2   6  16   41.27   16.06
  -2   6  16   29.12   16.44
  -2   6  16   53.85   12.20
  -2  -6  15   47.18   11.01
  -2  -6  15   16.92   12.92
  -2  -6  15   -4.96   13.87
  -2  -6  15   10.01   14.58
  -2   6  15   -4.77   21.26
  -2   6  15   13.30   14.63
  -2   6  15   -1.38   11.06
  -2  -6  14   36.51    9.96
  -2  -6  14    0.91   12.30
  -2  -6  14   34.84   14.73
  -2  -6  14   -1.14   16.68
  -2   6  14   -4.00   14.30
  -2   6  14   14.25   13.63
  -2   6  14   15.77    9.72
   2  -6 -14   -9.20    7.20
  -2  -6  13  209.22   15.15
  -2  -6  13  177.00   19.40
  -2  -6  13  137.97   14.77
  -2  -6  13  181.91   19.87
  -2  -6  13  159.32   15.97
  -2   6  13  136.78   15.54
  -2   6  13  145.12   15.54
  -2   6  13  155.79   15.54
   2  -6 -13  254.92   30.12
   2  -6 -13  126.39   11.44
  -2  -6  12   72.68    9.10
  -2  -6  12   68.72    9.29
  -2  -6  12   69.34   12.63
  -2  -6  12   62.76   11.06
  -2  -6  12   62.48   13.53
  -2   6  12   70.72   14.77
  -2   6  12   88.17   13.82
  -2   6  12   93.65    9.72
   2  -6 -12   94.60   13.58
   2  -6 -12   75.30    7.20
  -2  -6  11  292.76   13.01
  -2  -6  11  336.13   14.11
  -2  -6  11  319.11   20.87
  -2  -6  11  312.44   18.16
  -2  -6  11  308.77   22.49
  -2   6  11  205.31   22.78
  -2   6  11  189.91   20.16
  -2   6  11  190.53   12.68
   2  -6 -11  272.17   20.54
   2  -6 -11  235.14   11.29
  -2  -6  10  503.78   13.20
  -2  -6  10  607.20   16.16
  -2  -6  10  525.66   21.40
  -2  -6  10  600.43   19.83
  -2  -6  10  521.42   22.88
  -2   6  10  656.43   25.12
  -2   6  10  627.36   22.64
  -2   6  10  671.58   13.53
   2  -6 -10  621.45   12.72
  -2  -6   9  127.67   12.58
  -2  -6   9  104.46   11.53
  -2  -6   9  120.24   10.82
  -2  -6   9  105.13   12.82
  -2   6   9   60.10   12.96
  -2   6   9   62.43   11.91
  -2   6   9   69.77    6.48
   2  -6  -9   50.18    9.96
   2  -6  -9   58.71    6.81
  -2  -6   8  245.86   13.73
  -2  -6   8  252.68   16.73
  -2  -6   8  262.07   16.54
  -2  -6   8  244.53   20.06
  -2   6   8  272.93   22.30
  -2   6   8  257.02   19.16
   2  -6  -8  346.85   17.82
   2  -6  -8  346.71   11.44
  -2  -6   7  563.88   18.25
  -2  -6   7  540.38   18.16
  -2  -6   7  582.89   17.63
  -2  -6   7  520.46   21.35
  -2   6   7  409.23   22.73
  -2   6   7  404.75   19.87
   2  -6  -7  438.73   18.01
   2  -6  -7  433.30   12.20
  -2  -6   6 1028.30   19.54
  -2  -6   6 1149.25   20.06
  -2  -6   6 1056.94   23.88
  -2   6   6 1091.11   26.40
  -2   6   6 1034.16   23.11
   2  -6  -6 1271.68   23.49
   2  -6  -6 1251.00   15.68
  -2  -6   5  271.88   15.54
  -2  -6   5  275.94   14.39
  -2  -6   5  288.66   16.92
  -2  -6   5  249.82   18.30
  -2   6   5  269.31   20.87
  -2   6   5  266.69   18.40
   2  -6  -5  269.41   16.01
   2  -6  -5  250.92   11.49
   2   6  -5  323.93   16.63
  -2  -6   4  719.05   16.11
  -2  -6   4  663.86   15.35
  -2  -6   4  727.68   16.16
  -2  -6   4  622.12   20.68
  -2   6   4  674.21   23.16
  -2   6   4  636.22   19.83
   2  -6  -4  795.26   14.30
   2   6  -4  587.71   18.30
  -2  -6   3   51.33    7.48
  -2  -6   3   44.56    7.86
  -2  -6   3   40.27   10.01
  -2   6   3   17.73   11.01
  -2   6   3   18.82   10.29
   2  -6  -3    2.10    8.01
   2  -6  -3   11.44    6.24
   2   6  -3   47.51    9.53
  -2  -6   2  558.64   13.11
  -2  -6   2  616.06   13.87
  -2  -6   2  544.44   19.68
  -2   6   2  555.16   19.25
   2  -6  -2  670.30   18.97
   2  -6  -2  678.97   14.49
   2   6  -2  497.40   17.92
  -2  -6   1   28.93    6.29
  -2  -6   1   17.54    6.72
  -2  -6   1   21.02    9.91
  -2   6   1   38.60    9.67
   2  -6  -1   52.99    9.25
   2  -6  -1   45.04    7.05
   2   6  -1   18.87    9.25
  -2  -6   0  304.20    9.48
  -2  -6   0  306.20   10.29
  -2  -6   0  337.03   11.34
  -2  -6   0  281.46   17.73
  -2   6   0  259.35   17.25
   2  -6   0  318.25   16.01
   2  -6   0  289.37   16.01
   2   6   0  309.91   17.59
   2   6   0  314.35   16.06
  -2  -6  -1  442.74   10.63
  -2  -6  -1  480.91   10.91
  -2  -6  -1  442.12   19.06
  -2   6  -1  447.21   19.06
   2  -6   1  443.69   17.11
   2  -6   1  433.16   17.06
   2   6   1  429.68   18.35
   2   6   1  483.01   17.44
  -2  -6  -2  813.51   13.30
  -2  -6  -2  820.99   21.54
  -2   6  -2  694.70   21.06
   2  -6   2  821.61   20.35
   2  -6   2  797.35   19.68
   2   6   2  845.25   21.59
   2   6   2  877.75   19.78
  -2  -6  -3   62.29    7.05
  -2  -6  -3   54.04   11.20
  -2   6  -3  145.88   17.16
   2  -6   3  145.64   14.58
   2  -6   3  151.50   14.96
   2   6   3   63.05   10.91
   2   6   3   52.33    9.29
  -2  -6  -4  640.94   13.82
  -2  -6  -4  648.57   21.35
  -2   6  -4  512.12   20.64
   2  -6   4  526.23   21.49
   2  -6   4  546.96   18.35
   2  -6   4  575.65   18.54
   2  -6   4  502.50   11.10
   2   6   4  637.56   21.49
   2   6   4  665.10   18.59
  -2  -6  -5  228.47   12.01
  -2  -6  -5  241.57   18.97
  -2   6  -5  379.30   19.35
   2  -6   5  372.97   20.68
   2  -6   5  391.50   17.78
   2  -6   5  348.14   16.49
   2  -6   5  349.95   12.01
   2   6   5  268.74   19.49
   2   6   5  305.43   16.58
  -2  -6  -6  574.08   14.96
  -2  -6  -6  584.28   21.11
   2  -6   6  536.33   22.49
   2  -6   6  580.66   19.35
   2  -6   6  569.50   18.92
   2  -6   6  508.31   13.49
   2   6   6  577.32   22.59
   2   6   6  642.80   19.78
  -2  -6  -7  322.50   20.11
   2  -6   7  338.84   21.83
   2  -6   7  369.30   18.54
   2  -6   7  320.26   17.49
   2   6   7  314.16   21.30
   2   6   7  306.05   17.49
  -2  -6  -8  946.09   18.49
  -2  -6  -8  983.17   24.73
   2  -6   8  996.18   26.59
   2  -6   8 1005.04   23.26
   2  -6   8 1035.07   23.59
   2   6   8  997.18   26.88
   2   6   8 1051.98   23.02
  -2  -6  -9  525.75   17.20
  -2  -6  -9  597.38   23.59
   2  -6   9  707.42   26.02
   2  -6   9  731.68   22.11
   2  -6   9  743.26   22.73
   2   6   9  539.10   24.73
   2   6   9  563.45   20.35
  -2  -6 -10  102.37   10.96
  -2  -6 -10  116.57   13.92
   2  -6  10   70.44   14.44
   2  -6  10   54.57   12.39
   2  -6  10   66.53   13.49
   2   6  10  104.51   15.25
   2   6  10   86.97   12.10
  -2  -6 -11  118.48   12.58
  -2  -6 -11  135.78   14.58
   2  -6  11  163.37   16.06
   2  -6  11  210.79   21.21
   2  -6  11  121.14   15.58
   2   6  11  137.06   16.82
   2   6  11  151.17   13.73
  -2  -6 -12   48.18   11.34
  -2  -6 -12   80.06   13.68
   2  -6  12   73.06   15.49
   2  -6  12   50.52   15.49
   2   6  12   55.04   13.15
  -2  -6 -13  100.56   12.72
  -2  -6 -13  119.43   14.68
   2  -6  13  116.66   16.63
   2  -6  13  120.91   16.87
   2   6  13  130.39   16.58
   2   6  13  147.36   15.11
  -2  -6 -14   20.40   13.44
   2  -6  14   25.12   18.73
   2  -6  14   38.89   14.11
   2   6  14   34.50   16.06
   2   6  14   36.74   17.20
  -2  -6 -15  310.01   27.40
   2  -6  15  405.66   29.55
   2  -6  15  337.08   28.26
   2   6  15  526.33   33.07
   2  -6  16    0.29   18.21
   2  -6  16   14.39   14.44
   2   6  16    4.38   18.01
  -2  -7  14  231.95   16.97
  -2  -7  14  134.15   12.63
  -2  -7  14  130.20   16.20
  -2  -7  14  139.68   17.73
  -2   7  14   60.43   17.35
  -2   7  14  106.99   12.15
  -2  -7  13   77.63   10.06
  -2  -7  13   15.54   10.72
  -2  -7  13   36.41   14.06
  -2  -7  13   45.66   25.02
  -2  -7  13   46.28   15.87
  -2   7  13   75.06   17.39
  -2   7  13   79.68   15.77
  -2   7  13   66.29   10.63
  -2  -7  12  135.54   14.06
  -2  -7  12  115.66   11.87
  -2  -7  12  126.86   14.06
  -2  -7  12  112.14   17.06
  -2  -7  12  118.09   16.35
  -2   7  12  102.75   17.49
  -2   7  12  116.71   16.78
  -2   7  12  105.27   10.48
  -2  -7  11   34.74    8.29
  -2  -7  11   33.03    9.58
  -2  -7  11   19.44   11.82
  -2  -7  11   42.27   12.77
  -2  -7  11   31.60   14.34
  -2   7  11   60.91   16.35
  -2   7  11   57.62   13.92
  -2   7  11   39.98    8.10
  -2  -7  10   86.31   10.15
  -2  -7  10   86.93   12.44
  -2  -7  10   95.79   12.15
  -2  -7  10   77.82   14.77
  -2   7  10   81.64   27.64
  -2   7  10   89.74   14.34
   2  -7 -10   96.84   17.54
  -2  -7   9   28.93    8.86
  -2  -7   9   30.41   10.77
  -2  -7   9   19.44   10.91
  -2  -7   9   44.61   13.11
  -2   7   9   47.04   15.92
  -2   7   9   45.70   12.96
   2  -7  -9   29.07   12.68
   2  -7  -9   37.65    5.58
  -2  -7   8   33.41    8.67
  -2  -7   8   37.70   10.44
  -2  -7   8   38.08   10.25
  -2  -7   8   18.82   12.63
  -2   7   8   18.11   14.77
  -2   7   8   13.87   13.20
   2  -7  -8   16.92   11.63
   2  -7  -8   13.73    5.53
  -2  -7   7  550.49   17.73
  -2  -7   7  487.20   18.78
  -2  -7   7  570.89   19.02
  -2  -7   7  522.70   23.59
  -2   7   7  656.05   27.83
  -2   7   7  653.86   23.64
   2  -7  -7  529.76   23.40
   2  -7  -7  558.54   12.01
  -2  -7   6   16.58    8.82
  -2  -7   6   11.96    8.86
  -2  -7   6   13.77    9.67
  -2  -7   6   -7.43   11.68
  -2   7   6   17.44   13.63
  -2   7   6   12.68   11.68
   2  -7  -6   -2.95   10.63
   2  -7  -6    7.53    6.34
  -2  -7   5  136.82   14.73
  -2  -7   5  172.28   14.58
  -2  -7   5  183.38   15.54
  -2  -7   5  157.13   13.58
  -2   7   5  223.04   24.40
  -2   7   5  203.50   19.87
   2  -7  -5  156.27   13.92
   2  -7  -5  173.28   11.20
  -2  -7   4   -7.67    8.15
  -2  -7   4   16.58    7.82
  -2  -7   4    8.67    8.86
  -2  -7   4    3.05   11.63
  -2   7   4   20.73   12.68
  -2   7   4   18.40   12.25
   2  -7  -4   16.01    9.29
   2  -7  -4   26.12    6.67
   2   7  -4   -6.20   11.06
  -2  -7   3  332.12   13.73
  -2  -7   3  352.23   17.87
  -2  -7   3  320.64   21.49
  -2   7   3  223.70   19.92
   2  -7  -3  295.76   18.92
   2  -7  -3  329.22   12.72
   2   7  -3  287.04   20.06
  -2  -7   2   45.27    7.20
  -2  -7   2   44.65    8.34
  -2  -7   2   36.03   11.20
  -2   7   2   14.15   11.63
   2  -7  -2   -4.67   10.20
   2  -7  -2   12.68    7.24
   2   7  -2   49.56   11.44
  -2  -7   1  491.20   10.82
  -2  -7   1  448.17   12.44
  -2  -7   1  483.96   14.68
  -2  -7   1  427.72   21.30
  -2   7   1  434.87   22.11
   2  -7  -1  519.08   20.21
   2  -7  -1  467.95   15.06
   2   7  -1  486.72   21.45
  -2  -7   0   37.51    6.15
  -2  -7   0   39.17    7.29
  -2  -7   0   40.89   11.68
  -2   7   0   17.49   11.53
   2  -7   0    8.48    9.87
   2  -7   0   32.74    9.87
   2   7   0   13.25   11.34
  -2  -7  -1  289.57   11.06
  -2  -7  -1  293.66   20.68
  -2   7  -1  180.62   20.02
   2  -7   1  294.95   18.82
   2  -7   1  316.21   18.54
   2   7   1  190.34   19.63
   2   7   1  200.45   17.30
  -2  -7  -2   68.34    7.01
  -2  -7  -2   48.28   11.63
  -2   7  -2   34.69   12.82
   2  -7   2   46.99   10.53
   2  -7   2   40.99   10.87
   2   7   2   55.43   12.25
   2   7   2   56.04   11.15
  -2  -7  -3  117.67   11.34
  -2  -7  -3  112.33   12.92
  -2   7  -3  141.40   14.30
   2  -7   3  128.67   13.06
   2  -7   3  120.48   12.34
   2   7   3  145.26   14.34
   2   7   3  142.83   16.73
  -2  -7  -4   21.35    7.67
  -2  -7  -4   15.11   11.49
  -2   7  -4   27.31   12.06
   2  -7   4   25.50   13.30
   2  -7   4   28.31   11.01
   2  -7   4  -23.88   10.06
   2   7   4   26.26   12.39
   2   7   4   44.65    9.96
  -2  -7  -5  231.04   13.15
  -2  -7  -5  257.63   21.64
  -2   7  -5  333.36   21.54
   2  -7   5  215.36   23.26
   2  -7   5  220.18   20.49
   2  -7   5  225.56   20.83
   2  -7   5  215.89   12.15
   2   7   5  355.67   24.11
   2   7   5  392.41   18.54
  -2  -7  -6  118.24   13.11
  -2  -7  -6  155.36   14.44
   2  -7   6  119.81   14.68
   2  -7   6  138.73   14.92
   2  -7   6  143.50   14.68
   2  -7   6  126.20   12.34
   2   7   6  151.88   16.35
   2   7   6  172.61   18.01
  -2  -7  -7    2.67    8.72
  -2  -7  -7    4.38   12.72
   2  -7   7    2.76   13.15
   2  -7   7   10.87   13.49
   2  -7   7   10.06   13.25
   2  -7   7   11.44    7.96
   2   7   7   -2.48   13.15
   2   7   7   21.83   11.44
  -2  -7  -8  142.78   14.87
  -2  -7  -8  161.56   15.06
   2  -7   8  202.35   24.59
   2  -7   8  138.44   16.16
   2  -7   8  162.23   17.39
   2  -7   8  162.84   15.63
   2   7   8  232.14   25.88
   2   7   8  254.01   19.59
  -2  -7  -9  127.63   11.72
  -2  -7  -9  150.83   16.39
   2  -7   9   89.74   16.16
   2  -7   9   89.64   16.30
   2  -7   9   86.45   10.72
   2   7   9  123.38   26.55
   2   7   9  168.85   20.21
  -2  -7 -10  125.58   12.10
  -2  -7 -10  124.43   15.77
   2  -7  10  181.53   17.82
   2   7  10  106.66   17.92
   2   7  10  130.20   13.87
  -2  -7 -11   57.28   12.53
  -2  -7 -11  100.79   15.87
   2  -7  11   73.34   29.26
   2   7  11  107.71   18.73
   2   7  11   90.88   14.44
  -2  -7 -12   -8.63   12.30
  -2  -7 -12   -4.34   28.83
   2  -7  12   48.18   17.54
   2  -7  12   32.17   14.06
   2   7  12   23.92   16.63
   2   7  12  -19.16   17.30
  -2  -7 -13   92.03   16.58
  -2  -7 -13  126.63   17.44
   2  -7  13  105.94   19.30
   2  -7  13   85.74   15.68
   2   7  13  117.86   19.44
  -2  -8  11   -0.29   11.96
  -2  -8  11   25.26   13.68
  -2  -8  11   23.21   16.30
  -2   8  11   49.09   18.16
  -2   8  11   14.25   16.20
  -2  -8  10   27.21   11.39
  -2  -8  10   26.02   12.96
  -2  -8  10   32.22   18.44
  -2  -8  10   14.77   14.82
  -2   8  10   42.08   18.06
  -2   8  10   41.99   25.97
  -2  -8   9   82.16   12.10
  -2  -8   9   91.98   12.92
  -2  -8   9   94.89   16.11
  -2  -8   9  122.10   17.25
  -2   8   9   52.38   16.68
  -2   8   9   74.20   15.35
  -2  -8   8  127.63   12.77
  -2  -8   8  126.48   12.87
  -2  -8   8   99.70   13.44
  -2  -8   8  126.01   28.07
  -2   8   8   92.84   17.97
  -2   8   8  101.65   15.68
  -2  -8   7   46.70   11.49
  -2  -8   7   66.77   11.25
  -2  -8   7   15.73   12.39
  -2  -8   7   70.87   14.34
  -2   8   7   16.25   16.01
  -2   8   7   28.74   14.34
  -2  -8   6   35.93   11.20
  -2  -8   6   48.47   10.91
  -2  -8   6   21.35   11.44
  -2  -8   6   38.60   13.96
  -2   8   6   46.28   16.87
  -2   8   6   41.84   12.96
  -2  -8   5   39.89   11.39
  -2  -8   5   70.82   10.06
  -2  -8   5   96.32   11.53
  -2  -8   5   71.82   14.06
  -2   8   5   39.41   16.20
  -2   8   5   31.17   14.34
  -2  -8   4  145.12   14.82
  -2  -8   4  129.20   11.91
  -2  -8   4  102.22   14.25
  -2   8   4  105.37   14.54
   2  -8  -4   98.03    8.15
  -2  -8   3   78.54    9.01
  -2  -8   3   54.85   10.01
  -2  -8   3   78.78   14.39
  -2   8   3   35.50   13.58
   2  -8  -3   35.79    7.48
   2   8  -3   76.01   14.44
  -2  -8   2  284.28   13.11
  -2  -8   2  269.98   16.58
  -2  -8   2  272.74   23.69
  -2   8   2  324.59   24.64
   2  -8  -2  291.04   14.34
   2   8  -2  323.50   25.35
  -2  -8   1   40.75    8.15
  -2  -8   1   91.93   10.72
  -2  -8   1   24.31   12.87
  -2   8   1   21.97   13.96
   2  -8  -1    7.72    8.20
   2   8  -1   58.62   14.44
  -2  -8   0  182.67   11.91
  -2  -8   0  174.09   15.58
  -2   8   0  191.72   22.40
   2  -8   0  144.16   18.16
   2   8   0  202.35   16.97
  -2  -8  -1   29.88    7.58
  -2  -8  -1   25.21   13.20
  -2   8  -1    4.96   13.49
   2  -8   1   12.01   15.01
   2   8   1   11.72   13.58
  -2  -8  -2  160.80   12.82
  -2  -8  -2  220.32   23.26
  -2   8  -2  168.85   17.06
   2  -8   2  178.76   18.06
   2   8   2  201.54   24.78
  -2  -8  -3   -4.58    8.01
  -2  -8  -3   13.44   12.72
  -2   8  -3   -1.81   17.54
   2  -8   3   27.83   14.87
   2  -8   3   10.01   16.16
   2   8   3    5.91   14.49
   2   8   3  -28.69   10.44
  -2  -8  -4   63.62   14.01
  -2   8  -4   47.18   20.44
   2  -8   4   59.57   15.73
   2   8   4   55.52   19.44
   2   8   4   21.06   11.91
  -2  -8  -5   -3.48    9.58
  -2  -8  -5    5.58   13.20
   2  -8   5   25.26   14.58
   2   8   5   -1.72   15.39
   2   8   5  -27.88   12.30
  -2  -8  -6  201.83   16.68
  -2  -8  -6  277.56   24.54
   2  -8   6  233.19   25.54
   2  -8   6  226.61   14.49
   2   8   6  199.02   19.25
   2   8   6  211.65   21.16
  -2  -8  -7   35.08   10.58
  -2  -8  -7   55.33   15.11
   2  -8   7   99.17   10.29
   2   8   7   39.03   16.39
   2   8   7   81.78   13.73
  -2  -8  -8   59.14   11.25
  -2  -8  -8  118.09   16.63
   2  -8   8   75.35   18.11
   2  -8   8   75.06   13.63
   2  -8   8   77.40    9.91
   2   8   8  129.91   20.11
   2   8   8  143.50   15.49
  -2  -8  -9  -24.78   10.77
   2  -8   9   18.87   17.20
   2  -8   9   10.91   13.01
   2  -8   9   16.20    9.87
   2   8   9   18.06   16.97
   2   8   9    6.48   15.06
  -2  -8 -10  -23.64   13.20
  -2  -8 -10   39.17   16.73
   2  -8  10   39.08   18.63
   2  -8  10   26.45   14.15
   2  -8  10   35.74   11.34
   2   8  10   59.43   19.68
  -2  -9   3  -26.93   12.30
  -2  -9   2   -6.96   11.63
  -2   9   2    5.05   15.20
   2  -9  -2    3.96    8.53
   2  -9  -2  -11.77    9.25
   2   9  -2   -9.01   16.25
  -2  -9   1   36.65   28.45
  -2   9   1   20.73   14.87
   2  -9  -1   29.83    8.96
   2  -9  -1   12.53   10.10
   2   9  -1   20.49   16.49
  -2  -9   0    5.39   10.20
  -2  -9   0   -4.86    9.20
  -2  -9   0   -6.67   18.21
  -2   9   0   23.88   16.44
   2  -9   0   14.25    9.10
   2  -9   0    7.96   10.01
   2   9   0    6.77   15.63
  -2  -9  -1  138.16   15.54
  -2  -9  -1  140.45   21.68
  -2   9  -1  122.38   16.87
   2  -9   1  102.22   11.20
   2  -9   1  115.33   11.91
   2   9   1  160.41   18.97
  -2   9  -2   24.83   16.25
   2   9   2    5.24   16.92
  -3   0  22   15.97   10.20
  -3   0  22   11.68   16.25
  -3   0  21  163.27   15.54
  -3   0  21  193.63   19.06
  -3   0  20    0.14    8.29
  -3   0  20    6.10   14.44
   3   0 -20  -32.93   14.15
  -3   0  19  264.26   14.34
  -3   0  19  255.73   25.02
   3   0 -19  299.48   24.31
   3   0 -19  239.52   24.54
  -3   0  18   -3.76    7.53
  -3   0  18    1.91   12.77
   3   0 -18  -16.11   11.91
   3   0 -18  -16.49   10.29
  -3   0  17  104.99   11.82
  -3   0  17   78.49   13.58
   3   0 -17  100.56   12.63
   3   0 -17   77.16   10.39
  -3   0  16   95.22    7.48
  -3   0  16   87.83   12.49
   3   0 -16  114.57   12.77
   3   0 -16   85.35   10.82
  -3   0  15   38.75    6.10
  -3   0  15   44.61   10.82
   3   0 -15   43.32   10.77
   3   0 -15   30.74    8.82
  -3   0  14  125.00    8.39
  -3   0  14  106.85   11.58
   3   0 -14  129.06   11.68
   3   0 -14  116.33   13.77
  -3   0  13   42.41   10.44
   3   0 -13   29.12    8.86
   3   0 -13   21.16    8.05
  -3   0  12  426.15   17.87
   3   0 -12  436.44   18.49
   3   0 -12  511.98   16.54
  -3   0  11  503.31   17.54
   3   0 -11  530.95   14.68
   3   0 -11  581.56   16.25
  -3   0  10 1527.27   22.45
   3   0 -10 1904.05   20.49
   3   0 -10 1931.45   22.88
  -3   0   9 1187.52   20.02
   3   0  -9 1451.30   17.68
   3   0  -9 1355.37   19.49
  -3   0   8 1674.20   21.73
   3   0  -8 2013.66   18.97
  -3   0   7 2290.55   23.64
  -3   0   7 2413.45   21.68
   3   0  -7 2604.46   23.92
  -3   0   6 1426.62   19.40
  -3   0   6 1491.91   17.54
   3   0  -6 1687.40   10.20
   3   0  -6 1758.36   19.92
  -3   0   5  976.97   16.54
  -3   0   5  974.30   14.77
   3   0  -5 1170.22    9.63
   3   0  -5 1219.74   16.87
  -3   0   4  737.64   14.96
  -3   0   4  776.95   13.49
   3   0  -4  846.87    9.39
   3   0  -4  868.55   14.82
  -3   0   3    1.67    6.24
  -3   0   3    1.05    5.43
   3   0  -3   -0.48    5.39
  -3   0   2  722.63   14.58
  -3   0   2  759.37   13.11
   3   0  -2  892.00   14.87
   3   0  -2  897.86   13.20
  -3   0   1  560.45   11.49
  -3   0   1  552.68   11.96
   3   0  -1  671.25   13.68
   3   0  -1  598.53   11.58
  -3   0   0  980.21   13.15
  -3   0   0  976.54   14.01
   3   0   0 1147.16   15.97
   3   0   0 1102.02   14.25
  -3   0  -1 1819.22   16.06
  -3   0  -1 1722.47   17.20
   3   0   1 1871.97   17.39
   3   0   1 2137.42   19.97
   3   0   1 2010.66   17.92
  -3   0  -2  601.67   11.34
  -3   0  -2  614.06   12.82
   3   0   2  617.97   13.11
   3   0   2  692.60   13.96
   3   0   2  712.47   13.06
  -3   0  -3  357.43   10.15
  -3   0  -3  366.01   12.01
   3   0   3  354.81   11.87
   3   0   3  409.09    9.87
   3   0   3  410.95   11.44
  -3   0  -4 2395.63   18.21
  -3   0  -4 2410.60   21.02
   3   0   4 2465.16   21.35
   3   0   4 2678.57   18.63
   3   0   4 2939.83   22.49
  -3   0  -5  321.78   11.82
  -3   0  -5  254.39   10.25
  -3   0  -5  258.92   12.01
   3   0   5  236.24   12.20
   3   0   5  275.22    9.53
   3   0   5  271.03   11.49
  -3   0  -6 3335.05   25.35
  -3   0  -6 2788.95   20.35
  -3   0  -6 2632.25   23.49
   3   0   6 2626.77   23.59
   3   0   6 3000.11   20.68
   3   0   6 3179.88   24.92
  -3   0  -7  100.89   11.34
  -3   0  -7   87.12    8.63
   3   0   7   77.68    8.67
   3   0   7   93.98    9.44
   3   0   7   98.98   11.10
  -3   0  -8 1243.28   19.63
   3   0   8 1190.38   19.92
   3   0   8 1380.10   16.49
  -3   0  -9   32.74    7.72
  -3   0  -9   28.88    8.05
   3   0   9   26.59    8.44
   3   0   9   24.92    6.29
   3   0   9   30.36    7.39
  -3   0 -10  217.60   14.30
   3   0  10  200.54   15.92
   3   0  10  209.69   11.53
   3   0  10  242.77   14.34
  -3   0 -11  481.24   16.63
   3   0  11  408.90   18.78
   3   0  11  442.16   13.92
   3   0  11  495.78   16.78
  -3   0 -12   43.13    8.96
   3   0  12   17.63   10.10
   3   0  12   24.78    7.67
   3   0  12   11.29    7.82
  -3   0 -13  980.69   21.64
   3   0  13  908.54   24.31
   3   0  13  980.50   18.49
   3   0  13 1047.08   21.40
  -3   0 -14   95.22   10.96
   3   0  14   87.40   13.58
   3   0  14   80.73    9.72
   3   0  14   97.94   10.53
  -3   0 -15  623.93   20.59
   3   0  15  590.19   25.26
   3   0  15  637.94   18.82
   3   0  15  615.54   20.59
  -3   0 -16  182.24   19.40
   3   0  16  136.39   16.49
   3   0  16  172.38   16.63
   3   0  16  164.61   13.87
  -3   0 -17  278.32   24.31
   3   0  17  242.67   25.93
   3   0  17  250.15   18.54
   3   0  17  205.78   24.16
   3   0  18  123.81   19.40
   3   0  18  111.85   12.53
   3   0  19   16.63   16.82
   3   0  19   -1.38   10.96
   3   0  20   78.01   19.21
   3   0  20   47.80   15.58
   3   0  20   28.59   13.34
  -3  -1  21    9.91   16.11
  -3   1  21   18.59   11.25
  -3   1  21   24.83   15.20
   3   1 -21  -11.44   15.54
  -3  -1  20   46.42   15.68
  -3   1  20   93.27   10.87
  -3   1  20   90.22   26.40
   3   1 -20   86.78   13.63
  -3  -1  19   38.08   15.01
  -3   1  19   26.02    9.44
  -3   1  19   47.32   14.68
   3  -1 -19   47.32   15.30
   3  -1 -19   46.61   13.73
   3   1 -19   54.38   12.34
  -3  -1  18  172.23   16.49
  -3   1  18  181.86   14.87
  -3   1  18  197.30   22.35
   3  -1 -18  181.10   20.54
   3  -1 -18  160.41   18.49
   3   1 -18  167.90   19.83
   3   1 -18  205.45   22.11
  -3  -1  17   72.11   13.30
  -3   1  17   72.11    8.96
  -3   1  17   62.05   12.96
   3  -1 -17   51.52   13.06
   3  -1 -17   82.59   10.77
   3   1 -17   71.72   11.44
   3   1 -17   71.20   11.01
  -3  -1  16  241.05   20.97
  -3   1  16  181.81   13.25
  -3   1  16  195.16   20.02
   3  -1 -16  225.28   18.82
   3  -1 -16  240.24   16.82
   3   1 -16  258.54   18.68
   3   1 -16  231.90   15.87
  -3  -1  15   99.32   12.01
  -3   1  15  101.03   11.72
  -3   1  15   98.17   11.91
   3  -1 -15  146.26   17.44
   3  -1 -15  140.92   14.44
   3   1 -15  224.99   18.25
   3   1 -15   91.41   10.44
  -3  -1  14  683.98   22.11
  -3   1  14  598.96   13.68
  -3   1  14  574.94   20.68
   3  -1 -14  752.03   19.73
   3  -1 -14  723.58   18.59
   3   1 -14  694.75   18.87
   3   1 -14  663.29   18.25
  -3  -1  13  163.04   16.97
  -3   1  13  152.46   10.91
  -3   1  13  134.73   16.63
   3  -1 -13  145.69   14.49
   3  -1 -13  168.28   13.96
   3   1 -13  173.47   13.30
  -3  -1  12 1135.29   22.92
  -3   1  12  995.03   14.25
  -3   1  12  928.98   21.02
   3  -1 -12 1286.60   20.44
   3  -1 -12 1267.25   20.97
   3   1 -12 1220.98   19.40
   3   1 -12 1153.78   20.44
  -3  -1  11  143.07   15.11
  -3   1  11  333.41   10.77
  -3   1  11  338.65   16.73
   3  -1 -11  254.87   13.58
   3  -1 -11  244.81   13.68
   3   1 -11  272.74   13.11
   3   1 -11  274.60   13.82
  -3  -1  10   76.16    9.58
  -3   1  10  160.51    9.48
  -3   1  10  146.50   14.39
   3  -1 -10   82.64    7.77
   3   1 -10  166.61   11.58
   3   1 -10  145.07   11.77
  -3  -1   9  447.07   15.92
  -3   1   9  801.07   11.82
  -3   1   9  762.85   17.73
   3  -1  -9  627.55   15.73
   3   1  -9  710.52   13.77
   3   1  -9  785.91   16.54
  -3  -1   8  427.25   15.11
  -3  -1   8  449.03   14.82
  -3   1   8  573.36   15.68
   3  -1  -8  511.22    9.82
   3  -1  -8  481.24   14.39
   3   1  -8  609.77   11.77
  -3  -1   7 1349.41   19.83
  -3  -1   7 1423.23   19.49
  -3   1   7 1738.15   21.16
   3  -1  -7 1777.66   14.30
   3  -1  -7 1817.84   20.54
   3   1  -7 1754.93   15.58
   3   1  -7 1780.04   20.73
  -3  -1   6  433.44   14.25
  -3  -1   6  443.83   13.58
  -3   1   6  552.16   14.73
  -3   1   6  547.87   11.82
   3  -1  -6  515.32    9.77
   3  -1  -6  529.14   13.39
   3   1  -6  612.63   10.34
   3   1  -6  605.29   14.11
  -3  -1   5 1100.88   16.82
  -3   1   5 1447.92   19.06
  -3   1   5 1368.57   14.77
   3  -1  -5 1392.88   13.30
   3  -1  -5 1407.55   18.01
   3   1  -5 1649.56   19.11
  -3  -1   4  321.02   12.77
  -3  -1   4  275.70   12.01
  -3   1   4  445.17   13.49
  -3   1   4  407.09   10.44
   3  -1  -4  393.46    9.77
   3  -1  -4  381.59   12.20
   3   1  -4  401.56   12.10
  -3  -1   3 3974.75   26.97
  -3  -1   3 3975.80   26.26
  -3   1   3 3586.01   26.16
  -3   1   3 3743.14   20.54
   3  -1  -3 4718.54   23.02
   3  -1  -3 4396.14   27.97
   3   1  -3 4597.30   28.26
  -3  -1   2 1738.30   19.11
  -3  -1   2 1781.04   18.92
  -3   1   2 1549.24   17.59
  -3   1   2 1608.91   14.54
   3  -1  -2 1967.76   19.92
   3   1  -2 1917.44   19.25
   3   1  -2 1868.07   18.78
  -3  -1   1 1198.58   16.54
  -3  -1   1 1192.24   16.58
  -3   1   1 1172.08   15.87
  -3   1   1 1096.02   12.58
   3  -1  -1 1756.17   19.06
   3  -1  -1 1592.80   14.15
   3   1  -1 1026.77   11.49
   3   1  -1 1066.04   15.35
   3   1  -1 1203.87   15.87
  -3  -1   0  196.35    8.34
  -3  -1   0  178.62   10.96
  -3   1   0  159.22    9.96
  -3   1   0  157.03    8.53
   3  -1   0  165.75   10.72
   3  -1   0  165.75    8.53
   3   1   0  225.37    8.91
   3   1   0  242.48   10.87
   3   1   0  238.62   10.96
  -3  -1  -1 4898.82   21.02
  -3  -1  -1 5044.80   29.21
  -3   1  -1 4968.21   27.50
  -3   1  -1 4839.78   23.49
   3  -1   1 5468.23   30.98
   3  -1   1 5472.90   24.54
   3   1   1 4913.36   22.64
   3   1   1 5734.49   30.02
   3   1   1 5616.49   30.17
  -3  -1  -2  512.70    9.01
  -3  -1  -2  491.97   13.44
  -3   1  -2  593.90   12.77
  -3   1  -2  596.91   11.58
   3  -1   2  542.05   13.68
   3  -1   2  635.89   12.49
   3  -1   2  610.44   11.53
   3   1   2  584.09   11.25
   3   1   2  630.27   13.34
   3   1   2  657.95   13.77
  -3  -1  -3 2132.37   14.44
  -3  -1  -3 2086.34   21.02
  -3   1  -3 2460.59   20.49
  -3   1  -3 2309.09   18.54
   3  -1   3 2179.55   21.26
   3  -1   3 2629.44   20.83
   3  -1   3 2550.04   19.06
   3   1   3 2349.74   18.78
   3   1   3 2531.79   21.30
   3   1   3 2529.40   22.30
  -3  -1  -4  451.08   11.44
  -3  -1  -4  396.79    8.63
  -3  -1  -4  391.88   13.49
  -3   1  -4  348.61   11.68
  -3   1  -4  348.61   11.06
   3  -1   4  512.27   14.54
   3  -1   4  545.06   12.25
   3  -1   4  502.88   11.49
   3   1   4  316.16   11.44
   3   1   4  354.19   12.34
  -3  -1  -5 2304.32   19.92
  -3  -1  -5 1871.40   21.21
  -3   1  -5 2253.42   20.59
  -3   1  -5 2149.53   19.68
   3  -1   5 1973.72   21.73
   3  -1   5 2285.26   20.16
   3  -1   5 2039.87   18.82
   3   1   5 2238.70   20.21
   3   1   5 2619.67   15.77
   3   1   5 2726.90   23.97
  -3  -1  -6  164.51   10.77
  -3  -1  -6  160.22   12.63
  -3   1  -6   69.34    7.53
  -3   1  -6   68.29    6.96
   3  -1   6  162.03   13.53
   3  -1   6  178.33   10.63
   3  -1   6  178.33   10.82
   3   1   6   63.15    7.43
   3   1   6   72.49    7.58
   3   1   6   78.68    7.63
  -3  -1  -7  914.16   15.87
  -3  -1  -7  820.32   17.63
   3  -1   7  836.24   17.82
   3  -1   7  907.25   15.39
   3  -1   7  897.91   15.44
   3   1   7  946.23   16.87
   3   1   7 1123.66   12.53
  -3  -1  -8 1842.14   21.16
  -3  -1  -8 1741.63   22.92
  -3   1  -8 1646.94   21.64
   3  -1   8 1762.84   23.54
   3  -1   8 1864.78   20.54
   3  -1   8 1873.55   21.30
   3   1   8 1441.34   21.11
   3   1   8 1637.21   15.25
   3   1   8 1524.51   20.97
  -3  -1  -9  497.49   17.68
  -3  -1  -9  519.80   16.87
  -3   1  -9  564.50   16.01
   3  -1   9  497.73   17.68
   3  -1   9  542.24   14.77
   3  -1   9  434.06   24.11
   3   1   9  551.01   16.82
   3   1   9  625.83   11.96
   3   1   9  635.08   16.20
  -3  -1 -10  261.02   13.77
  -3  -1 -10  253.01   16.16
  -3   1 -10  283.94   14.92
   3  -1  10  260.45   16.92
   3  -1  10  270.26   20.49
   3  -1  10  295.67   13.77
   3   1  10  218.60   16.25
   3   1  10  230.90   10.63
   3   1  10  204.16   13.82
  -3  -1 -11  800.35   18.73
  -3   1 -11  720.48   18.54
   3  -1  11  678.26   20.11
   3  -1  11  770.19   17.20
   3  -1  11  711.05   17.78
   3   1  11  627.60   20.21
   3   1  11  656.86   13.49
   3   1  11  717.34   18.21
  -3  -1 -12  454.79   16.78
  -3   1 -12  490.49   17.73
   3  -1  12  450.46   19.97
   3  -1  12  473.62   15.82
   3  -1  12  476.00   17.01
   3   1  12  505.55   21.35
   3   1  12  498.97   14.06
  -3  -1 -13  546.10   18.49
  -3   1 -13  430.34   17.68
   3  -1  13  485.44   22.16
   3  -1  13  535.76   17.35
   3  -1  13  515.17   17.63
   3   1  13  421.86   20.97
   3   1  13  471.09   14.30
   3   1  13  456.65   18.30
  -3  -1 -14  241.91   15.82
  -3   1 -14  308.15   17.44
   3  -1  14  198.83   21.83
   3  -1  14  224.94   15.82
   3  -1  14  210.36   16.39
   3   1  14  305.82   22.78
   3   1  14  308.10   14.34
   3   1  14  255.68   17.01
  -3  -1 -15  263.07   17.06
  -3   1 -15  262.35   18.87
   3  -1  15  224.42   22.54
   3  -1  15  266.02   17.44
   3  -1  15  230.09   17.44
   3   1  15  302.48   25.54
   3   1  15  269.88   15.35
   3   1  15  253.63   18.63
  -3  -1 -16  391.93   21.11
  -3   1 -16  474.00   23.30
   3  -1  16  393.31   25.12
   3  -1  16  427.39   18.92
   3  -1  16  403.56   20.73
   3   1  16  488.20   26.69
   3   1  16  492.16   17.78
   3   1  16  541.67   23.92
  -3  -1 -17   11.72   14.34
  -3   1 -17   12.68   14.58
   3  -1  17   -0.19   17.68
   3  -1  17    6.67   11.20
   3  -1  17   18.73   13.49
   3   1  17   36.41   15.44
   3   1  17   21.35   10.53
   3   1  17   26.88   16.58
   3  -1  18   98.79   17.92
   3  -1  18   76.35   13.20
   3   1  18  110.33   18.87
   3   1  18   55.90   11.49
   3  -1  19  164.56   19.78
   3  -1  19  157.55   14.87
   3   1  19  177.09   20.30
   3   1  19  137.06   15.44
   3   1  19  161.61   13.53
   3  -1  20  331.46   32.07
   3  -1  20  327.74   28.69
   3  -1  20  279.60   25.64
   3   1  20  284.70   32.41
   3   1  20  228.28   19.92
  -3  -2  21   19.25   16.54
  -3   2  21   18.73   14.77
  -3   2  21    3.15   15.35
   3   2 -21   -5.00   14.01
  -3  -2  20   20.73   15.92
  -3   2  20    7.43   11.58
  -3   2  20  -17.82   14.15
   3  -2 -20    1.29   14.82
   3   2 -20   21.16   11.25
  -3  -2  19   33.69   13.87
  -3   2  19   14.73   11.44
  -3   2  19   27.83   13.87
   3  -2 -19    1.24   12.06
   3   2 -19   26.88   12.39
  -3  -2  18   44.04   23.64
  -3   2  18   79.64   11.15
  -3   2  18   78.82   14.49
   3  -2 -18   48.37   13.68
   3  -2 -18   86.69   11.49
   3   2 -18   95.93   12.58
   3   2 -18   59.52   14.96
  -3  -2  17  261.49   22.40
  -3   2  17  252.20   16.58
  -3   2  17  257.97   21.73
   3  -2 -17  308.15   19.68
   3  -2 -17  292.62   17.73
   3   2 -17  321.07   18.21
   3   2 -17  219.99   20.97
  -3  -2  16  285.61   22.11
  -3   2  16  354.62   16.44
  -3   2  16  324.69   20.44
   3  -2 -16  346.80   18.82
   3  -2 -16  288.85   16.87
   3   2 -16  364.43   18.16
   3   2 -16  289.09   17.82
  -3  -2  15  438.78   21.92
  -3   2  15  500.59   17.01
  -3   2  15  506.60   21.02
   3  -2 -15  488.96   18.92
   3  -2 -15  486.87   17.82
   3   2 -15  583.66   18.21
   3   2 -15  587.95   19.16
  -3  -2  14  506.88   21.73
  -3   2  14  646.95   16.49
  -3   2  14  636.18   21.02
   3  -2 -14  643.75   19.40
   3  -2 -14  637.27   18.30
   3   2 -14  559.88   18.01
  -3  -2  13  872.98   22.59
  -3   2  13 1007.66   17.35
  -3   2  13 1000.47   22.21
   3  -2 -13 1084.30   21.40
   3  -2 -13 1078.91   20.73
   3   2 -13 1120.37   18.49
   3   2 -13 1037.64   21.11
  -3  -2  12  341.70   18.01
  -3   2  12  374.44   13.53
  -3   2  12  359.81   17.54
   3  -2 -12  510.55   16.92
   3  -2 -12  445.26   15.68
   3   2 -12  386.40   14.49
   3   2 -12  341.46   15.06
  -3  -2  11  256.06   16.82
  -3   2  11  282.99   12.92
  -3   2  11  272.17   15.73
   3  -2 -11  268.12   14.73
   3  -2 -11  271.93   13.63
   3   2 -11  353.47   13.11
   3   2 -11  301.62   13.96
  -3  -2  10  999.56   20.97
  -3   2  10 1107.55   16.58
  -3   2  10 1043.88   19.73
   3  -2 -10 1266.01   19.54
   3   2 -10 1139.91   15.39
   3   2 -10 1090.83   19.63
  -3  -2   9 1071.71   20.49
  -3  -2   9 1085.30   20.54
  -3   2   9  839.53   14.87
  -3   2   9  785.44   17.44
   3  -2  -9 1036.16   14.96
   3  -2  -9  938.23   23.73
   3   2  -9  994.08   13.53
   3   2  -9 1005.04   18.49
  -3  -2   8  789.77   18.06
  -3  -2   8  780.82   18.11
  -3   2   8  816.22   14.58
  -3   2   8  788.30   17.30
   3  -2  -8  944.52   14.30
   3  -2  -8  913.92   16.87
   3   2  -8  841.82   12.58
   3   2  -8  816.70   16.68
  -3  -2   7  219.03   13.49
  -3  -2   7  235.28   13.92
  -3   2   7  164.42   13.11
   3  -2  -7  258.44   10.58
   3  -2  -7  248.77   11.82
   3   2  -7  160.99    8.05
  -3  -2   6 1762.93   21.40
  -3  -2   6 1775.61   21.92
  -3   2   6 1690.30   20.59
  -3   2   6 1598.61   14.58
   3  -2  -6 1923.59   17.92
   3  -2  -6 1961.90   20.92
   3   2  -6 1779.42   12.34
   3   2  -6 1786.14   20.73
  -3  -2   5  135.01   12.44
  -3  -2   5  121.91   12.77
  -3   2   5   40.79    7.34
  -3   2   5   50.04    5.10
   3  -2  -5   69.15    6.34
   3  -2  -5   53.57    6.81
   3   2  -5  136.54   10.68
  -3  -2   4 3930.19   27.74
  -3  -2   4 4268.46   29.88
  -3   2   4 4203.31   29.64
  -3   2   4 3966.03   23.21
   3  -2  -4 4844.45   26.55
   3  -2  -4 4607.73   29.26
   3   2  -4 4591.01   15.82
   3   2  -4 4680.74   29.21
  -3  -2   3  186.82   11.87
  -3  -2   3  180.29   12.39
  -3   2   3  171.33   11.68
  -3   2   3  189.34    7.67
   3  -2  -3  169.80   10.44
   3  -2  -3  159.56   11.25
   3   2  -3  282.75   11.53
  -3  -2   2 5275.32   30.17
  -3  -2   2 5351.23   32.36
  -3   2   2 5114.47   31.50
  -3   2   2 5975.88   20.59
   3  -2  -2 6368.57   30.98
   3  -2  -2 6524.41   34.07
   3   2  -2 5882.71   30.93
   3   2  -2 5927.03   33.22
  -3  -2   1  201.73   11.39
  -3  -2   1  185.43   12.58
  -3   2   1  150.41   11.34
  -3   2   1  183.05    7.20
   3  -2  -1  193.54   10.77
   3  -2  -1  162.84   11.15
   3   2  -1  241.19   10.82
   3   2  -1  254.49   11.77
  -3  -2   0 3746.71   25.02
  -3  -2   0 3803.52   27.74
  -3   2   0 4127.49   27.97
  -3   2   0 3736.61   21.06
   3  -2   0 4406.72   28.78
   3  -2   0 4093.32   17.92
   3   2   0 4185.25   16.82
   3   2   0 4519.76   26.69
   3   2   0 4239.53   28.50
  -3  -2  -1  259.87    6.86
  -3  -2  -1  217.36   12.68
  -3   2  -1  162.99   11.49
  -3   2  -1  151.74    7.58
   3  -2   1  181.53   11.01
   3  -2   1  181.48    7.67
   3   2   1  247.82   10.82
   3   2   1  247.86   11.91
  -3  -2  -2 2433.18   23.69
  -3   2  -2 2147.38   21.59
  -3   2  -2 2182.13   15.39
   3  -2   2 2709.17   23.16
   3  -2   2 2640.45   16.68
   3   2   2 2149.24   15.54
   3   2   2 2561.38   20.78
   3   2   2 2749.77   24.11
  -3  -2  -3   16.63    4.91
  -3  -2  -3   10.48    6.62
  -3   2  -3   17.73    7.05
  -3   2  -3   16.54    5.10
   3  -2   3   12.82    7.43
   3  -2   3   24.97    6.43
   3  -2   3   26.26    4.86
   3   2   3   15.11    5.62
   3   2   3    8.44    5.39
   3   2   3   13.39    6.34
  -3  -2  -4  793.02   12.68
  -3  -2  -4  672.73   16.39
  -3   2  -4  709.14   15.30
   3  -2   4  648.47   16.58
   3  -2   4  711.95   14.58
   3  -2   4  743.55   12.01
   3   2   4  669.92   12.72
   3   2   4  808.60   13.96
   3   2   4  774.38   16.01
  -3  -2  -5 2584.45   20.06
  -3  -2  -5 2343.11   24.88
  -3   2  -5 2363.84   23.45
   3  -2   5 2474.46   25.54
   3  -2   5 2789.18   24.40
   3  -2   5 2717.22   20.21
   3   2   5 2079.85   19.11
   3   2   5 2521.64   21.02
   3   2   5 1982.54   35.41
  -3  -2  -6 1441.39   17.01
  -3  -2  -6 1154.21   19.92
  -3   2  -6  967.54   17.59
   3  -2   6 1061.04   19.63
   3  -2   6 1181.80   18.01
   3  -2   6 1239.71   16.01
   3   2   6 1107.74   16.73
   3   2   6 1256.39   19.35
  -3  -2  -7 1087.82   16.35
  -3  -2  -7  945.18   19.30
  -3   2  -7 1075.57   18.35
   3  -2   7 1103.07   20.59
   3  -2   7 1164.84   16.49
   3   2   7  947.76   17.39
   3   2   7 1200.91   19.44
  -3  -2  -8 1196.20   17.68
  -3  -2  -8 1103.03   20.97
   3  -2   8  983.55   20.73
   3  -2   8 1151.68   19.02
   3  -2   8 1110.70   17.11
   3   2   8 1028.82   18.49
   3   2   8 1212.11   19.97
  -3  -2  -9 1428.57   23.64
   3  -2   9 1654.66   25.12
   3  -2   9 1769.51   22.68
   3  -2   9 1771.99   21.16
   3   2   9 1358.18   21.35
   3   2   9 1576.26   13.15
   3   2   9 1681.15   23.64
  -3  -2 -10 1406.03   20.92
  -3  -2 -10 1218.78   23.35
   3  -2  10 1128.43   23.59
   3  -2  10 1362.47   21.16
   3  -2  10 1319.72   19.54
   3   2  10 1394.07   25.40
   3   2  10 1585.32   14.20
   3   2  10 1652.61   24.11
  -3  -2 -11  468.61   16.44
  -3   2 -11  602.58   18.49
   3  -2  11  543.39   20.97
   3  -2  11  560.78   17.25
   3  -2  11  520.18   15.92
   3   2  11  478.24   21.78
   3   2  11  497.97   11.25
   3   2  11  488.06   16.87
  -3  -2 -12  872.51   19.97
  -3  -2 -12  754.32   22.30
  -3   2 -12  908.30   21.30
   3  -2  12  671.78   22.64
   3  -2  12  807.84   19.21
   3  -2  12  704.28   18.44
   3   2  12  830.86   24.16
   3   2  12  928.55   14.25
   3   2  12  907.68   20.49
  -3  -2 -13   11.77    9.29
  -3   2 -13   40.37   10.29
   3  -2  13    7.82   11.25
   3  -2  13   17.54    9.10
   3  -2  13   12.25    8.34
   3   2  13   52.47   13.58
   3   2  13   60.19    7.63
   3   2  13   48.66    9.44
  -3  -2 -14   34.31   10.25
  -3   2 -14   79.44   11.44
   3  -2  14   36.31   13.53
   3  -2  14   32.03   10.53
   3  -2  14   43.99   10.10
   3   2  14   48.32   13.30
   3   2  14   62.34    8.24
   3   2  14   57.67   10.44
  -3  -2 -15   68.15   11.34
  -3   2 -15   46.80   12.34
   3  -2  15   95.31   15.06
   3  -2  15   80.11   12.49
   3  -2  15   70.72   10.82
   3   2  15   22.97   13.58
   3   2  15   26.50    8.63
   3   2  15   37.84   11.39
  -3  -2 -16   42.51   12.68
  -3   2 -16   26.26   13.87
   3  -2  16   33.17   15.11
   3  -2  16   23.83   10.87
   3  -2  16   35.27   10.72
   3   2  16   55.85   15.30
   3   2  16   27.59   12.53
  -3  -2 -17   -2.29   15.15
   3  -2  17  -14.20   15.35
   3  -2  17   12.82   11.20
   3  -2  17  -14.58   12.39
   3   2  17    5.43   14.54
   3   2  17    6.48    9.48
   3  -2  18    7.91   15.73
   3  -2  18   47.61   13.87
   3   2  18   65.05   16.16
   3   2  18   43.23   12.77
   3   2  18   34.41   11.29
   3  -2  19  117.57   19.30
   3   2  19  196.97   21.11
   3   2  19  142.11   15.63
   3   2  19  140.45   13.44
   3  -2  20  109.99   20.02
   3  -2  20  122.19   18.87
   3   2  20  100.79   19.87
   3   2  20  100.94   15.06
   3   2  20   75.73   13.49
  -3  -3  20   71.44   15.82
  -3   3  20  100.22   14.44
  -3   3  20  112.80   16.82
  -3   3  20   93.69   14.58
   3  -3 -20   86.74   17.16
   3   3 -20  134.54   13.87
  -3  -3  19   10.39   14.39
  -3   3  19    5.96   12.63
  -3   3  19   12.44   13.87
  -3   3  19   20.11   10.82
   3  -3 -19   -1.19   12.92
   3   3 -19   22.35   12.01
  -3  -3  18   44.08   14.73
  -3   3  18   70.96   12.63
  -3   3  18   80.25   14.49
  -3   3  18   83.54   12.10
   3  -3 -18   45.13   10.72
   3   3 -18   88.83   12.10
  -3   3  17  174.81   19.25
  -3   3  17  165.89   14.73
   3  -3 -17  160.08   15.82
   3  -3 -17  138.06   17.25
   3   3 -17  177.14   18.35
   3   3 -17  112.14   15.20
  -3  -3  16   62.38   12.87
  -3   3  16  121.91   12.39
  -3   3  16  108.23   12.92
   3  -3 -16  126.39   13.11
   3  -3 -16   86.74   10.63
   3   3 -16  115.81   11.49
   3   3 -16   92.93   13.30
  -3  -3  15   33.07   12.34
  -3   3  15   84.73   11.25
  -3   3  15   68.72   11.77
   3  -3 -15   98.41   11.96
   3  -3 -15   38.32    9.25
   3   3 -15   56.14    9.77
  -3  -3  14  225.61   20.49
  -3   3  14  316.49   17.16
  -3   3  14  276.55   18.82
   3  -3 -14  248.68   17.01
   3  -3 -14  229.99   15.20
   3   3 -14  318.16   14.44
   3   3 -14  271.55   15.92
  -3  -3  13   83.50   12.01
  -3   3  13   75.11   10.15
  -3   3  13   76.11   10.25
   3  -3 -13   80.16   10.29
   3  -3 -13   95.89    9.39
   3   3 -13   65.96    8.20
   3   3 -13   36.98    8.96
  -3  -3  12   97.94   11.25
  -3   3  12  135.25   15.06
  -3   3  12  162.32   16.11
   3  -3 -12  144.69   14.92
   3  -3 -12  130.72   13.01
   3   3 -12  158.79   11.49
   3   3 -12  153.17   14.58
  -3  -3  11  643.42   20.40
  -3  -3  11  619.88   20.83
  -3   3  11  672.59   18.01
  -3   3  11  687.74   18.63
   3  -3 -11  659.38   18.63
   3  -3 -11  665.63   16.92
   3   3 -11  748.69   13.11
   3   3 -11  713.19   18.11
  -3  -3  10   91.17   10.39
  -3  -3  10   91.22   10.87
  -3   3  10   84.26    9.39
  -3   3  10   69.77    9.25
   3  -3 -10   77.01    8.44
   3  -3 -10   66.58    7.63
   3   3 -10  119.38    8.82
   3   3 -10  105.70   12.87
  -3  -3   9  622.26   18.82
  -3  -3   9  620.59   18.97
  -3   3   9  493.87   15.87
  -3   3   9  476.10   16.20
   3  -3  -9  784.48   15.77
   3   3  -9  473.05    9.53
   3   3  -9  434.49   15.11
  -3  -3   8  528.52   17.20
  -3  -3   8  475.33   17.68
  -3   3   8  435.82   15.15
  -3   3   8  440.97   15.30
   3  -3  -8  432.16   13.92
   3  -3  -8  448.45   14.11
   3   3  -8  564.02   15.58
  -3  -3   7 1275.26   20.49
  -3  -3   7 1413.18   22.30
  -3   3   7 1520.65   20.25
  -3   3   7 1450.78   20.35
   3  -3  -7 1606.90   19.54
   3  -3  -7 1626.25   20.21
   3   3  -7 1449.87   20.06
  -3  -3   6  617.45   16.20
  -3  -3   6  597.00   17.54
  -3   3   6  450.12   15.73
  -3   3   6  456.89    8.91
   3  -3  -6  655.10   14.82
   3  -3  -6  626.83   14.77
   3   3  -6  554.92   21.64
  -3  -3   5  903.68   17.44
  -3  -3   5  868.84   18.59
  -3   3   5 1089.35   19.44
   3  -3  -5 1149.44   17.20
   3  -3  -5 1119.61   17.35
   3   3  -5 1138.39   10.44
   3   3  -5 1022.53   16.73
  -3  -3   4  535.76   14.73
  -3  -3   4  526.61   16.30
  -3   3   4  429.68   15.11
   3  -3  -4  488.87   13.77
   3  -3  -4  519.80   14.15
   3   3  -4  503.21    9.72
   3   3  -4  531.14   13.58
  -3  -3   3  636.18   14.73
  -3  -3   3  634.75   16.49
  -3   3   3  821.85   17.54
   3  -3  -3  865.22   15.92
   3  -3  -3  891.09   16.06
   3   3  -3  780.39   11.29
   3   3  -3  891.33   15.01
  -3  -3   2  135.58   11.20
  -3  -3   2  131.34   13.15
  -3   3   2   68.82    7.86
   3  -3  -2   89.64    7.96
   3  -3  -2  115.81   11.20
   3   3  -2  113.71    9.05
   3   3  -2  118.19    9.87
   3   3  -2  109.90   10.34
  -3  -3   1 1726.57   18.87
  -3  -3   1 1769.99   22.40
  -3   3   1 1650.61   21.40
   3  -3  -1 2100.35   21.92
   3  -3  -1 2076.42   21.64
   3   3  -1 1745.16   16.78
   3   3  -1 1920.77   18.78
   3   3  -1 1920.82   33.31
  -3  -3   0  242.62   11.58
  -3  -3   0  259.54   13.77
  -3   3   0  294.43   13.87
   3  -3   0  390.46   13.58
   3  -3   0  390.93   13.34
   3   3   0  255.06   10.91
   3   3   0  282.70   10.72
   3   3   0  269.60   16.73
  -3  -3  -1 1827.80   22.64
  -3   3  -1 1931.07   22.68
   3  -3   1 2015.18   22.40
   3   3   1 2153.44   18.87
   3   3   1 2265.53   26.50
  -3  -3  -2  169.71    7.63
  -3  -3  -2  164.61   13.77
  -3   3  -2  163.75   12.87
   3  -3   2  221.13   13.15
   3  -3   2  249.91    7.39
   3   3   2  126.10    9.77
   3   3   2  121.05   11.58
  -3  -3  -3 3365.79   18.78
  -3  -3  -3 2887.02   27.69
  -3   3  -3 2682.91   26.07
   3  -3   3 2984.15   28.40
   3  -3   3 3088.66   27.21
   3  -3   3 3181.93   17.30
   3   3   3 2570.58   17.06
   3   3   3 3092.62   21.78
   3   3   3 3197.84   27.74
  -3  -3  -4  239.76    9.53
  -3  -3  -4  217.27   14.77
  -3   3  -4  235.62   13.82
   3  -3   4  174.38   14.87
   3  -3   4  188.91   12.87
   3  -3   4  213.50    8.96
   3   3   4  222.75   10.68
   3   3   4  267.21   10.72
   3   3   4  290.23   13.63
  -3  -3  -5 1927.54   17.87
  -3  -3  -5 1653.18   23.59
  -3   3  -5 1534.56   22.02
   3  -3   5 1643.55   23.88
   3  -3   5 1853.58   22.88
   3  -3   5 1914.67   16.82
   3   3   5 1344.79   16.44
   3   3   5 1620.73   17.16
   3   3   5 1615.10   22.07
  -3  -3  -6  430.92   12.53
  -3  -3  -6  367.34   16.68
  -3   3  -6  369.10   15.63
   3  -3   6  258.44   16.97
   3  -3   6  283.99   14.30
   3  -3   6  286.51   11.10
   3   3   6  431.68   13.44
   3   3   6  506.31   12.53
   3   3   6  533.14   16.16
  -3  -3  -7 1292.22   17.59
  -3  -3  -7 1207.11   22.35
  -3   3  -7 1296.37   21.73
   3  -3   7 1142.96   22.30
   3  -3   7 1274.73   20.83
   3  -3   7 1178.85   16.25
   3   3   7 1221.07   18.01
   3   3   7 1501.15   17.16
   3   3   7 1525.32   22.64
  -3  -3  -8 1366.81   18.73
  -3  -3  -8 1223.60   23.54
   3  -3   8 1180.52   23.30
   3  -3   8 1279.55   21.30
   3  -3   8 1320.44   17.63
   3   3   8 1361.85   20.44
   3   3   8 1668.38   18.63
   3   3   8 1741.11   24.35
  -3  -3  -9  187.15   17.39
   3  -3   9  239.29   18.97
   3  -3   9  319.78   16.01
   3  -3   9  260.07   12.92
   3   3   9   76.16   10.15
   3   3   9   81.92    9.53
  -3  -3 -10   85.97    9.25
  -3  -3 -10   50.18   10.44
   3  -3  10   35.36   10.91
   3  -3  10   29.45    8.63
   3  -3  10   54.23    7.34
   3   3  10   50.85   11.96
   3   3  10  135.49   14.34
  -3  -3 -11  183.86   14.25
  -3  -3 -11  170.90   19.02
   3  -3  11  161.56   14.20
   3  -3  11  180.86   15.68
   3  -3  11  156.74   13.15
   3   3  11  183.86   17.01
   3   3  11  203.97   14.77
  -3  -3 -12  341.94   16.01
  -3  -3 -12  335.32   20.92
   3  -3  12  360.48   22.49
   3  -3  12  418.62   18.01
   3  -3  12  361.72   15.87
   3   3  12  256.30   19.87
   3   3  12  310.68   16.92
  -3  -3 -13  211.60   15.54
  -3  -3 -13  170.61   20.06
   3  -3  13  218.84   22.35
   3  -3  13  212.31   17.97
   3  -3  13  205.97   15.49
   3   3  13  197.68   21.78
   3   3  13  193.39   17.97
  -3  -3 -14  568.79   19.73
   3  -3  14  597.19   25.88
   3  -3  14  581.66   20.21
   3  -3  14  571.41   18.92
   3   3  14  448.22   22.59
   3   3  14  446.07   12.53
   3   3  14  472.66   20.64
  -3  -3 -15  109.28   11.96
   3  -3  15   48.13   14.54
   3  -3  15   70.68   12.30
   3  -3  15   78.97   11.68
   3   3  15   80.45   14.34
   3   3  15   85.97    8.34
   3   3  15   76.30   12.96
  -3  -3 -16  182.53   21.49
   3  -3  16  200.21   19.73
   3  -3  16  225.47   22.59
   3  -3  16  233.57   19.02
   3   3  16  175.62   16.58
   3   3  16  193.73   14.44
  -3  -3 -17  173.47   18.06
   3  -3  17  129.06   18.40
   3  -3  17  112.52   18.49
   3  -3  17  125.67   15.44
   3   3  17  160.89   20.59
   3   3  17  156.60   19.11
   3   3  17  148.12   15.30
   3  -3  18   48.61   17.78
   3   3  18  103.94   17.63
   3   3  18   92.31   13.68
   3   3  18   28.83   17.54
   3  -3  19   51.52   19.44
   3   3  19   67.05   16.92
   3   3  19   74.77   13.49
   3   3  19   59.71   12.49
  -3  -4  19   87.31   16.82
  -3   4  19  112.04   16.16
  -3   4  19  131.44   15.92
  -3   4  19   75.82   13.11
   3  -4 -19  113.47   14.44
   3   4 -19  112.42   13.73
  -3  -4  18   35.12   15.15
  -3   4  18   39.89   14.11
  -3   4  18   44.75   13.82
  -3   4  18   45.99   12.06
   3  -4 -18   30.41   12.06
   3   4 -18   64.77   12.87
  -3  -4  17    9.20   13.39
  -3   4  17   41.60   12.92
  -3   4  17   27.07   12.82
  -3   4  17   26.07   11.06
   3  -4 -17   12.63   10.39
   3   4 -17   31.60   11.01
  -3   4  16   31.69   12.30
  -3   4  16   28.12   12.20
  -3   4  16   36.22   10.68
   3  -4 -16   18.82   10.01
   3   4 -16   35.98   10.34
  -3  -4  15   37.32   12.63
  -3   4  15   23.97   11.91
  -3   4  15    8.91   10.82
  -3   4  15   16.11    9.53
   3  -4 -15   58.57   13.06
   3  -4 -15   20.44    8.44
   3   4 -15   20.68    9.39
   3   4 -15   50.42   12.01
  -3  -4  14   82.78   13.11
  -3   4  14   47.42   11.29
  -3   4  14   57.95   11.68
  -3   4  14   41.75   11.25
   3  -4 -14  105.23   13.15
   3  -4 -14   67.05   10.01
   3   4 -14   51.42    9.01
   3   4 -14   46.66    9.15
  -3  -4  13   62.24   12.39
  -3  -4  13   58.67   13.25
  -3   4  13   -0.81   10.29
  -3   4  13    6.39    9.96
  -3   4  13    8.96    7.34
   3  -4 -13   39.22   10.68
   3  -4 -13   42.80    8.67
   3   4 -13   25.59    7.43
   3   4 -13   18.49    9.15
  -3  -4  12  193.01   19.35
  -3  -4  12  212.65   20.44
  -3   4  12  242.00   18.68
  -3   4  12  236.38   16.97
  -3   4  12  265.88   12.25
   3  -4 -12  242.53   16.54
   3  -4 -12  245.58   14.54
   3   4 -12  252.15   12.01
   3   4 -12  192.58   15.25
  -3  -4  11  272.27   18.87
  -3  -4  11  214.55   19.68
  -3   4  11  232.81   17.97
  -3   4  11  239.29   16.44
  -3   4  11  240.91   11.10
   3  -4 -11  251.20   16.16
   3  -4 -11  220.03   13.92
   3   4 -11  291.42   10.34
   3   4 -11  214.65   14.44
  -3  -4  10  606.53   20.35
  -3  -4  10  537.72   21.35
  -3   4  10  524.32   19.73
  -3   4  10  514.84   17.44
  -3   4  10  535.24   11.77
   3  -4 -10  724.63   18.44
   3  -4 -10  693.17   16.73
   3   4 -10  459.89   16.49
  -3  -4   9  483.72   18.68
  -3  -4   9  455.32   19.63
  -3   4   9  278.41   17.20
  -3   4   9  261.78   17.73
  -3   4   9  300.10    9.25
   3  -4  -9  371.39   15.30
   3  -4  -9  341.13   16.87
   3   4  -9  361.53   15.35
  -3  -4   8  725.49   19.49
  -3  -4   8  737.16   21.02
  -3   4   8  908.16   20.64
  -3   4   8  885.18   21.40
   3  -4  -8  979.40   18.87
   3  -4  -8  953.05   21.45
   3   4  -8  791.16   17.68
  -3  -4   7 1118.70   20.59
  -3  -4   7 1048.93   22.64
  -3   4   7 1027.44   20.73
  -3   4   7  914.16   21.30
   3  -4  -7 1118.18   19.54
   3  -4  -7 1075.48   18.21
   3   4  -7 1148.49   18.92
  -3  -4   6 1306.57   20.87
  -3  -4   6 1203.25   22.97
  -3   4   6  950.52   21.26
   3  -4  -6 1474.70   21.26
   3  -4  -6 1487.62   20.02
   3   4  -6  963.10   12.77
   3   4  -6  955.53   17.35
  -3  -4   5  474.24   15.58
  -3  -4   5  501.93   18.54
  -3   4   5  550.82   18.35
   3  -4  -5  531.14   16.11
   3  -4  -5  548.58   14.63
   3   4  -5  563.59   11.87
   3   4  -5  598.15   15.25
  -3  -4   4  837.34   16.97
  -3  -4   4  804.50   19.87
  -3   4   4  524.85   17.35
   3  -4  -4  910.35   18.49
   3  -4  -4  928.46   16.82
   3   4  -4  586.23   12.68
   3   4  -4  624.07   14.30
  -3  -4   3  110.61   12.30
  -3  -4   3   97.03   10.87
  -3   4   3  179.76   14.82
   3  -4  -3  142.83   13.06
   3  -4  -3  156.60   12.06
   3   4  -3  131.01   10.63
   3   4  -3  155.31   10.77
  -3  -4   2  473.05   13.73
  -3  -4   2  501.73   17.73
  -3   4   2  396.08   16.06
   3  -4  -2  508.17   16.11
   3  -4  -2  542.58   14.96
   3   4  -2  431.25   12.63
   3   4  -2  445.36   12.58
   3   4  -2  428.58   14.82
  -3  -4   1   46.18    7.05
  -3  -4   1   46.70    9.15
  -3   4   1   36.08    8.82
   3  -4  -1   45.51    7.58
   3  -4  -1   50.04    7.82
   3   4  -1   38.94    7.10
   3   4  -1   35.50    6.29
   3   4  -1   30.55    7.34
  -3  -4   0  694.56   14.06
  -3  -4   0  705.52   18.59
  -3   4   0  432.92   16.39
   3  -4   0  734.87   17.59
   3  -4   0  693.41   19.35
   3   4   0  476.91   14.01
   3   4   0  502.12   12.01
   3   4   0  529.85   15.58
  -3  -4  -1  275.70   16.25
  -3   4  -1  330.79   15.44
   3  -4   1  377.73   14.87
   3  -4   1  394.17   14.68
   3   4   1  270.22   13.49
   3   4   1  294.66   10.53
   3   4   1  292.47   14.01
  -3  -4  -2  798.59   19.97
  -3   4  -2  700.47   18.54
   3  -4   2  736.83   17.82
   3  -4   2  753.08   17.68
   3   4   2  882.32   17.49
   3   4   2  932.94   13.82
   3   4   2  960.82   19.25
  -3  -4  -3  215.12    8.58
  -3  -4  -3  198.44   15.97
  -3   4  -3  322.31   15.87
   3  -4   3  328.93   15.35
   3  -4   3  330.74   14.73
   3   4   3  176.28   14.06
   3   4   3  210.22   10.01
   3   4   3  202.73   14.34
  -3  -4  -4 1857.15   16.16
  -3  -4  -4 1635.17   24.92
  -3   4  -4 1643.98   24.45
   3  -4   4 1533.51   25.07
   3  -4   4 1812.45   24.45
   3  -4   4 1693.55   23.59
   3  -4   4 1719.66   13.87
   3   4   4 1773.42   23.21
   3   4   4 1969.29   17.54
   3   4   4 1993.50   25.07
  -3  -4  -5  284.89   11.06
  -3  -4  -5  248.01   17.73
  -3   4  -5  212.50   16.54
   3  -4   5  295.05   18.44
   3  -4   5  289.52   14.63
   3  -4   5  302.67    9.67
   3   4   5  181.53   15.54
   3   4   5  199.21   10.10
   3   4   5  207.40   14.25
  -3  -4  -6 1209.87   16.54
  -3  -4  -6 1113.32   23.35
  -3   4  -6  819.37   20.87
   3  -4   6  996.89   23.11
   3  -4   6 1043.84   20.35
   3  -4   6 1130.38   14.73
   3   4   6  819.89   15.11
   3   4   6  911.30   13.87
   3   4   6  926.03   20.02
  -3  -4  -7  434.16   13.58
  -3  -4  -7  426.72   19.63
  -3   4  -7  384.55   17.97
   3  -4   7  581.08   21.26
   3  -4   7  657.24   18.54
   3  -4   7  587.66   13.20
   3   4   7  294.47   13.39
   3   4   7  356.86   11.49
   3   4   7  333.17   16.87
  -3  -4  -8 1316.67   18.92
  -3  -4  -8 1321.34   25.59
   3  -4   8 1277.07   26.35
   3  -4   8 1352.13   23.16
   3  -4   8 1324.73   17.63
   3   4   8 1155.69   19.30
   3   4   8 1349.13   16.11
   3   4   8 1403.60   24.02
  -3  -4  -9  404.13   14.63
  -3  -4  -9  442.64   21.21
   3  -4   9  418.91   22.21
   3  -4   9  496.59   17.73
   3  -4   9  458.03   13.96
   3   4   9  277.60   15.44
   3   4   9  333.55   12.34
   3   4   9  314.06   16.25
  -3  -4 -10  140.06   13.30
  -3  -4 -10  141.30   14.25
   3  -4  10  137.25   14.49
   3  -4  10  141.64   15.63
   3  -4  10  122.38   12.72
   3   4  10   88.40   11.06
   3   4  10  130.82   11.44
   3   4  10  143.64   15.82
  -3  -4 -11  115.47   10.68
  -3  -4 -11  107.85   12.87
   3  -4  11  138.78   15.01
   3  -4  11  137.54   12.10
   3  -4  11  117.67   13.53
   3   4  11   97.74   11.53
   3   4  11   99.94    8.72
   3   4  11   91.22   10.82
  -3  -4 -12   42.56    9.44
  -3  -4 -12   35.74   13.68
   3  -4  12   14.01   13.34
   3  -4  12   24.73   10.10
   3  -4  12   21.21    9.01
   3   4  12   16.01   10.91
   3   4  12   33.03   10.39
  -3  -4 -13  455.46   18.30
  -3  -4 -13  512.03   25.16
   3  -4  13  512.51   26.55
   3  -4  13  594.52   22.21
   3  -4  13  441.92   17.87
   3   4  13  565.50   22.16
   3   4  13  673.01   23.40
  -3  -4 -14  123.43   13.34
  -3  -4 -14   85.50   15.11
   3  -4  14   95.98   16.87
   3  -4  14   67.39   13.30
   3  -4  14   60.86   10.58
   3   4  14  123.29   14.49
   3   4  14  141.45   14.44
  -3  -4 -15  274.12   20.44
   3  -4  15  239.43   26.83
   3  -4  15  302.00   29.55
   3  -4  15  284.28   18.87
   3   4  15  229.85   23.35
   3   4  15  217.70   15.44
  -3  -4 -16    6.05   14.68
   3  -4  16  -20.78   16.44
   3  -4  16    9.48   12.10
   3   4  16   23.69   13.96
   3   4  16   13.44    9.44
   3  -4  17  111.66   19.54
   3  -4  17  101.70   17.73
   3   4  17  125.58   19.16
   3   4  17  114.76   11.44
   3  -4  18   54.38   18.59
   3   4  18   97.60   17.78
   3   4  18   74.92   12.30
  -3  -5  18   27.78   16.25
  -3  -5  18   84.54   18.49
  -3   5  18   95.79   20.64
  -3   5  18   89.79   14.15
  -3   5  18   90.36   13.44
   3  -5 -18   45.89   13.11
   3   5 -18   99.89   14.25
  -3  -5  17   61.19   15.49
  -3  -5  17   78.63   18.11
  -3   5  17  103.37   15.87
  -3   5  17  115.66   13.53
  -3   5  17  111.14   12.15
   3  -5 -17   69.25   11.82
   3   5 -17  121.10   13.30
  -3  -5  16  354.52   27.88
  -3  -5  16  359.95   27.64
  -3   5  16  314.63   25.02
  -3   5  16  341.42   20.97
  -3   5  16  340.37   19.25
   3  -5 -16  329.41   18.54
  -3  -5  15  115.62   24.11
  -3  -5  15  146.31   17.20
  -3   5  15  181.67   15.82
  -3   5  15  171.33   19.59
  -3   5  15  158.36   16.30
   3  -5 -15  166.42   16.68
  -3  -5  14  347.37   23.73
  -3  -5  14  364.01   31.45
  -3   5  14  270.17   24.16
  -3   5  14  287.80   19.54
  -3   5  14  286.23   15.77
   3  -5 -14  310.44   16.54
  -3  -5  13   66.53   12.92
  -3  -5  13   80.21   14.39
  -3   5  13   93.74   14.25
  -3   5  13  104.08   15.11
  -3   5  13   90.07    9.48
   3  -5 -13  103.42   14.92
   3  -5 -13   78.63    9.82
   3   5 -13   69.25   10.77
  -3  -5  12  230.37   21.16
  -3  -5  12  230.18   22.68
  -3   5  12  196.92   22.16
  -3   5  12  214.31   21.68
  -3   5  12  197.82   12.63
   3  -5 -12  250.92   20.68
   3  -5 -12  238.52   14.87
   3   5 -12  192.82   16.63
  -3  -5  11   76.44   12.25
  -3  -5  11   82.92   13.20
  -3   5  11  149.79   14.15
  -3   5  11  124.39   13.87
  -3   5  11  158.03   10.44
   3  -5 -11   96.03   11.72
   3  -5 -11  112.18    9.58
   3   5 -11  116.24   10.96
  -3  -5  10  418.86   20.59
  -3  -5  10  355.09   22.02
  -3   5  10  351.95   21.83
  -3   5  10  309.15   21.11
   3  -5 -10  332.55   18.25
   3  -5 -10  357.48   15.11
   3   5 -10  346.18   16.54
  -3  -5   9  225.18   18.11
  -3  -5   9  205.16   20.44
  -3   5   9  360.19   20.44
  -3   5   9  333.60   20.54
   3  -5  -9  357.67   17.82
   3  -5  -9  280.89   16.97
   3   5  -9  216.46   15.01
  -3  -5   8  436.68   18.87
  -3  -5   8  455.70   21.92
  -3   5   8  479.15   20.97
  -3   5   8  490.20   21.59
   3  -5  -8  446.36   18.40
   3   5  -8  522.08   16.58
  -3  -5   7  569.31   18.68
  -3  -5   7  595.05   22.26
  -3   5   7  790.92   22.49
  -3   5   7  804.79   22.88
   3  -5  -7  680.45   19.21
   3  -5  -7  632.22   19.25
   3   5  -7  704.47   17.54
  -3  -5   6    3.76    8.53
  -3  -5   6    1.53   10.25
  -3   5   6   15.68    9.67
   3  -5  -6   10.53    7.91
   3  -5  -6    8.63    7.34
   3   5  -6   27.59    7.29
   3   5  -6   24.21    7.48
  -3  -5   5 1040.59   19.54
  -3  -5   5 1061.37   24.31
  -3   5   5 1119.23   24.07
   3  -5  -5 1159.31   21.97
   3  -5  -5 1152.64   19.54
   3   5  -5 1148.01   17.59
   3   5  -5 1088.30   18.06
  -3  -5   4   52.18    8.58
  -3  -5   4   53.52    7.15
  -3  -5   4   44.04   10.96
  -3   5   4   17.78    9.77
   3  -5  -4    9.72    8.48
   3  -5  -4   17.11    7.63
   3   5  -4   41.51    8.05
   3   5  -4   44.42    7.20
  -3  -5   3 1618.39   20.78
  -3  -5   3 1820.27   17.92
  -3  -5   3 1606.43   26.35
  -3   5   3 1533.61   25.83
   3  -5  -3 1871.35   25.64
   3   5  -3 1679.92   20.40
   3   5  -3 1673.86   19.54
  -3  -5   2  422.24   14.30
  -3  -5   2  482.77   11.39
  -3  -5   2  431.11   19.49
  -3   5   2  396.94   18.44
   3  -5  -2  468.71   17.35
   3   5  -2  418.72   14.92
   3   5  -2  381.64   12.53
  -3  -5   1  978.40   16.44
  -3  -5   1 1082.77   12.49
  -3  -5   1  978.40   22.73
  -3   5   1  871.32   21.59
   3  -5  -1 1083.01   21.68
   3  -5  -1 1081.39   19.30
   3   5  -1  961.44   18.25
   3   5  -1  942.56   14.87
   3   5  -1 1074.38   20.97
  -3  -5   0   40.60    7.20
  -3  -5   0   33.17   10.39
  -3   5   0   11.68    8.77
   3  -5   0    4.19    7.77
   3  -5   0   19.92    7.53
   3   5   0   29.55    8.44
   3   5   0   49.75    6.43
   3   5   0   38.75    9.44
  -3  -5  -1  905.44   22.54
  -3   5  -1  837.57   21.16
   3  -5   1 1071.86   21.59
   3  -5   1 1001.85   20.54
   3   5   1  810.84   18.87
   3   5   1  854.87   13.53
   3   5   1  861.50   19.97
  -3  -5  -2  117.57   12.06
  -3   5  -2  131.72   12.49
   3  -5   2  116.66   14.44
   3  -5   2  123.43   14.34
   3   5   2  155.22   15.35
   3   5   2  157.36    9.53
   3   5   2  124.48   14.44
  -3  -5  -3  178.62    9.01
  -3  -5  -3  133.82   12.10
  -3   5  -3  241.62   18.40
   3  -5   3  184.34   15.54
   3  -5   3  170.71   14.44
   3   5   3  256.97   16.87
   3   5   3  267.45    9.96
   3   5   3  270.31   16.20
  -3  -5  -4  121.10    9.63
  -3  -5  -4  110.90   11.96
  -3   5  -4   94.31   11.63
   3  -5   4  146.64   13.82
   3  -5   4  137.16   14.68
   3  -5   4  118.67   13.77
   3   5   4   93.65   11.15
   3   5   4   96.08    8.72
   3   5   4  104.51   10.53
  -3  -5  -5  529.42   12.87
  -3  -5  -5  488.96   21.21
  -3   5  -5  424.10   19.92
   3  -5   5  382.07   21.49
   3  -5   5  383.54   17.25
   3  -5   5  402.23   16.97
   3  -5   5  422.96   10.34
   3   5   5  566.17   20.44
   3   5   5  550.58   10.77
   3   5   5  597.43   18.73
  -3  -5  -6  721.62   14.54
  -3  -5  -6  738.26   23.83
  -3   5  -6  905.20   23.49
   3  -5   6  898.05   25.16
   3  -5   6  964.10   21.92
   3  -5   6  897.72   20.97
   3  -5   6  920.45   13.63
   3   5   6  758.80   22.30
   3   5   6  782.96   11.72
   3   5   6  828.90   20.87
  -3  -5  -7  454.60   13.82
  -3  -5  -7  460.37   21.92
  -3   5  -7  598.72   21.73
   3  -5   7  434.40   23.26
   3  -5   7  422.39   18.44
   3  -5   7  394.22   17.92
   3  -5   7  419.86   12.30
   3   5   7  676.73   22.64
   3   5   7  698.46   11.44
   3   5   7  709.28   20.30
  -3  -5  -8  139.06   12.96
  -3  -5  -8  134.63   13.25
   3  -5   8  156.79   15.15
   3  -5   8  183.53   16.58
   3  -5   8  144.16   15.87
   3  -5   8  164.37   12.15
   3   5   8  153.79   13.39
   3   5   8  186.48    9.15
   3   5   8  201.40   16.39
  -3  -5  -9  442.69   15.82
  -3  -5  -9  455.41   23.54
   3  -5   9  324.74   24.11
   3  -5   9  301.86   18.44
   3  -5   9  346.61   13.87
   3   5   9  424.86   23.21
   3   5   9  439.11   10.91
   3   5   9  425.39   19.25
  -3  -5 -10  484.77   16.87
  -3  -5 -10  496.97   24.50
   3  -5  10  603.82   25.97
   3  -5  10  596.57   21.73
   3  -5  10  553.78   16.11
   3   5  10  502.83   25.16
   3   5  10  539.53   11.96
   3   5  10  545.15   21.45
  -3  -5 -11  203.59   15.68
  -3  -5 -11  220.46   23.49
   3  -5  11  153.74   17.16
   3  -5  11  114.71   12.72
   3  -5  11  116.90   14.25
   3   5  11  196.92   24.31
   3   5  11  198.06   11.53
   3   5  11  202.02   19.16
  -3  -5 -12  156.22   16.58
  -3  -5 -12  168.42   16.11
   3  -5  12  210.69   18.25
   3  -5  12  159.41   16.16
   3  -5  12  176.67   15.44
   3   5  12  157.98   17.16
   3   5  12  136.11   12.01
   3   5  12  171.33   12.06
   3   5  12  175.38   21.73
  -3  -5 -13  175.47   17.73
  -3  -5 -13  110.80   25.97
   3  -5  13  140.73   23.02
   3  -5  13  115.04   11.44
   3   5  13  127.20   17.16
   3   5  13   81.30    8.67
   3   5  13  119.43   12.87
   3   5  13  149.26   20.54
  -3  -5 -14   42.56   12.53
  -3  -5 -14   55.04   16.68
   3  -5  14   30.02   16.11
   3  -5  14    1.24   10.01
   3   5  14   61.19   16.01
   3   5  14   45.27    8.77
   3   5  14   89.98    9.25
  -3  -5 -15   -2.76   14.15
   3  -5  15   10.15   16.11
   3  -5  15    0.29   10.77
   3   5  15   21.73   17.11
   3   5  15    4.38    8.63
   3   5  15  -10.77    9.34
  -3  -5 -16   94.46   21.54
   3  -5  16   73.63   18.49
   3  -5  16   68.63   15.15
   3   5  16   90.02   19.49
   3   5  16   82.30    9.87
   3   5  16   84.40   11.15
  -3  -6  16    1.48   15.15
  -3   6  16   38.27   16.58
  -3   6  16   27.36   18.97
   3  -6 -16  -14.87   11.06
  -3  -6  15  174.85   17.54
  -3  -6  15  172.47   18.97
  -3   6  15  239.33   28.31
  -3   6  15  239.67   27.88
  -3   6  15  214.36   22.64
   3  -6 -15  185.91   17.54
  -3  -6  14   67.15   14.96
  -3  -6  14   49.33   15.68
  -3   6  14  100.32   15.58
  -3   6  14  139.21   15.73
   3  -6 -14   87.50   10.96
  -3  -6  13  116.90   15.15
  -3  -6  13  129.06   16.11
  -3   6  13  171.33   17.25
  -3   6  13  146.78   28.74
  -3   6  13  155.41   13.53
   3  -6 -13  108.56    9.96
  -3  -6  12   58.09   13.01
  -3  -6  12   59.00   15.06
  -3   6  12   78.97   15.35
  -3   6  12   83.16   15.92
   3  -6 -12   72.96    9.25
  -3  -6  11  107.09   13.01
  -3  -6  11  122.34   20.21
  -3   6  11   96.12   15.15
  -3   6  11  122.86   15.77
   3  -6 -11   90.98   14.44
   3  -6 -11   92.98    9.87
  -3  -6  10   24.97   11.06
  -3  -6  10   32.26   10.44
  -3  -6  10   39.46   13.44
  -3   6  10   52.28   13.49
  -3   6  10   57.81   13.82
   3  -6 -10   51.18   11.39
   3  -6 -10   30.79    8.58
  -3  -6   9  163.80   19.30
  -3  -6   9  167.94   15.82
  -3  -6   9  142.35   15.63
  -3   6   9   73.92   14.20
  -3   6   9   77.16   13.73
   3  -6  -9  117.52   13.30
   3  -6  -9  111.42   11.49
  -3  -6   8   91.79   11.06
  -3  -6   8  105.08   10.91
  -3  -6   8   98.56   14.11
  -3   6   8   49.90   13.39
  -3   6   8   59.24   12.72
   3  -6  -8  111.09   11.25
   3  -6  -8   98.60   15.73
   3   6  -8   38.60    9.01
  -3  -6   7  322.16   18.40
  -3  -6   7  367.15   16.06
  -3  -6   7  312.63   23.16
  -3   6   7  222.37   22.40
  -3   6   7  208.17   21.11
   3  -6  -7  259.68   17.68
   3   6  -7  230.80   15.20
  -3  -6   6  213.31   16.78
  -3  -6   6  211.50   14.25
  -3  -6   6  186.82   21.30
  -3   6   6  243.81   21.21
   3  -6  -6  221.37   17.30
   3   6  -6  218.32   14.77
  -3  -6   5  114.00   10.63
  -3  -6   5  126.67   13.15
  -3  -6   5  108.94   13.25
  -3   6   5   90.79   13.15
   3  -6  -5   78.40   11.01
   3  -6  -5   96.89   10.72
   3   6  -5   95.27   10.25
   3   6  -5   83.07    8.58
  -3  -6   4  258.06   15.54
  -3  -6   4  312.30   13.73
  -3  -6   4  281.42   21.11
  -3   6   4  436.30   21.02
   3  -6  -4  332.84   17.82
   3  -6  -4  321.69   15.06
   3   6  -4  399.18   17.11
  -3  -6   3   63.38    8.91
  -3  -6   3   63.48    7.34
  -3  -6   3   64.77   12.58
  -3   6   3   64.34   12.20
   3  -6  -3   44.99   10.53
   3  -6  -3   48.23    8.34
   3   6  -3   85.83   10.34
   3   6  -3   74.82    8.39
  -3  -6   2  302.72   14.20
  -3  -6   2  337.27   12.10
  -3  -6   2  317.59   21.11
  -3   6   2  398.51   20.83
   3  -6  -2  343.66   18.73
   3  -6  -2  397.75   15.82
   3   6  -2  366.82   17.73
   3   6  -2  340.13   12.25
  -3  -6   1  573.08   15.30
  -3  -6   1  571.65   22.49
  -3   6   1  389.84   21.11
   3  -6  -1  409.80   18.87
   3  -6  -1  444.16   16.35
   3   6  -1  621.78   19.68
   3   6  -1  515.89   12.87
  -3  -6   0  772.19   15.44
  -3  -6   0  809.22   24.40
  -3   6   0 1020.86   25.12
   3  -6   0  965.77   23.07
   3  -6   0 1004.37   20.35
   3   6   0  972.64   21.97
   3   6   0  875.08   14.01
   3   6   0  988.60   22.26
  -3  -6  -1   18.30   11.44
  -3   6  -1   16.11   11.34
   3  -6   1    4.05    8.91
   3  -6   1   11.06    9.15
   3   6   1   24.40   10.44
   3   6   1   20.25    5.91
   3   6   1   14.01    9.20
  -3  -6  -2  313.35   21.45
  -3   6  -2  317.59   21.54
   3  -6   2  299.62   18.16
   3  -6   2  310.49   17.82
   3   6   2  288.61   19.02
   3   6   2  273.65    9.58
   3   6   2  293.47   17.20
  -3  -6  -3   14.44   11.63
  -3   6  -3   14.20   11.44
   3  -6   3    8.82    9.63
   3  -6   3    4.19    9.39
   3   6   3    6.29   11.82
   3   6   3    4.29    4.58
   3   6   3    2.48    8.77
  -3  -6  -4  350.90   11.68
  -3  -6  -4  358.57   22.02
  -3   6  -4  263.21   20.11
   3  -6   4  371.11   23.73
   3  -6   4  386.26   18.92
   3  -6   4  362.10   19.25
   3   6   4  301.43   20.25
   3   6   4  283.56   17.78
  -3  -6  -5   62.86    7.63
  -3  -6  -5   79.97   13.25
  -3   6  -5   60.19   12.49
   3  -6   5   23.49   14.06
   3  -6   5   25.45   11.29
   3  -6   5   14.30   10.01
   3   6   5   74.20   12.96
   3   6   5   75.54   10.87
  -3  -6  -6  189.68   12.58
  -3  -6  -6  215.60   22.45
  -3   6  -6  157.65   14.96
   3  -6   6  212.12   23.92
   3  -6   6  204.97   19.30
   3  -6   6  207.02   19.30
   3   6   6  158.75   14.44
   3   6   6  160.32   16.92
  -3  -6  -7  186.58   13.06
  -3  -6  -7  222.94   22.30
  -3   6  -7  232.76   21.26
   3  -6   7  293.85   24.83
   3  -6   7  303.10   22.54
   3  -6   7  291.66   21.11
   3  -6   7  254.30   11.53
   3   6   7  184.24   22.40
   3   6   7  211.50   18.87
  -3  -6  -8  207.74   14.44
  -3  -6  -8  244.53   22.73
   3  -6   8  159.51   16.92
   3  -6   8  161.61   16.58
   3  -6   8  135.63   14.20
   3  -6   8  158.51   12.06
   3   6   8  269.31   24.59
   3   6   8  199.06   18.68
  -3  -6  -9   41.99    9.48
  -3  -6  -9   49.28   14.39
   3  -6   9   83.50   15.35
   3  -6   9   67.91   15.63
   3  -6   9   85.59   17.06
   3  -6   9   75.39    8.44
   3   6   9   71.91   14.54
   3   6   9   50.42   13.06
  -3  -6 -10  231.38   16.49
  -3  -6 -10  242.58   24.50
   3  -6  10  215.03   24.73
   3  -6  10  164.89   14.39
   3   6  10  305.29   33.17
   3   6  10  293.57   22.78
  -3  -6 -11   -1.29   10.53
  -3  -6 -11   -2.53   16.20
   3  -6  11   32.03   16.68
   3  -6  11   14.01    8.77
   3   6  11   22.16   15.35
  -3  -6 -12  171.76   18.63
  -3  -6 -12  285.37   26.26
   3  -6  12  274.65   29.40
   3  -6  12  192.87   17.20
   3   6  12  355.38   28.98
  -3  -6 -13   19.49   16.68
   3  -6  13   31.22   17.87
   3  -6  13    0.38   10.91
   3   6  13   -2.19   16.49
  -3  -6 -14  223.04   25.50
  -3  -6 -14  317.59   28.26
   3  -6  14  314.87   30.36
   3  -6  14  276.89   20.73
   3   6  14  291.52   32.60
  -3  -7  13   53.33   15.39
  -3  -7  13   54.90   16.35
  -3   7  13   29.02   16.73
  -3   7  13   31.22   16.58
   3  -7 -13   39.51   10.15
  -3  -7  12   22.07   16.30
  -3  -7  12   25.07   18.16
  -3  -7  12   16.54   14.63
  -3   7  12   -3.67   17.01
  -3   7  12   18.35   15.73
   3  -7 -12   -9.25   14.25
  -3  -7  11  165.85   15.68
  -3  -7  11  150.83   16.25
  -3  -7  11  170.57   19.16
  -3   7  11  187.10   18.92
  -3   7  11  142.30   16.78
  -3  -7  10  123.86   14.01
  -3  -7  10  131.68   14.49
  -3  -7  10  107.13   16.35
  -3   7  10   95.08   17.35
  -3   7  10   82.35   16.97
  -3  -7   9  257.49   20.87
  -3  -7   9  308.68   19.92
  -3  -7   9  285.51   26.59
  -3   7   9  310.11   27.59
  -3  -7   8   44.23   11.82
  -3  -7   8   59.71   11.82
  -3  -7   8   21.16   26.26
  -3   7   8   24.21   16.87
  -3   7   8   24.83   15.20
  -3  -7   7  184.34   18.49
  -3  -7   7  191.25   17.54
  -3  -7   7  158.27   16.44
  -3   7   7  154.84   15.49
   3  -7  -7  169.33   18.06
   3  -7  -7  142.64   17.87
  -3  -7   6  194.11   18.40
  -3  -7   6  168.04   16.25
  -3  -7   6  140.83   15.06
  -3   7   6  104.94   15.97
   3  -7  -6   77.49   15.39
   3  -7  -6   93.74   10.39
  -3  -7   5  175.19   17.16
  -3  -7   5  182.34   15.63
  -3  -7   5  202.64   23.16
  -3   7   5  186.77   22.16
   3  -7  -5  207.98   22.68
   3  -7  -5  206.45   15.15
   3   7  -5  163.65   18.68
  -3  -7   4   37.79    9.58
  -3  -7   4   32.88    9.05
  -3  -7   4   39.41   13.11
  -3   7   4   13.11   12.15
   3  -7  -4    4.48   14.01
   3  -7  -4   16.20    8.91
   3   7  -4   25.12   11.25
  -3  -7   3  134.15   15.25
  -3  -7   3  121.24   13.30
  -3  -7   3  126.48   15.35
  -3   7   3   88.36   13.58
   3  -7  -3  106.42   14.87
   3  -7  -3   96.41   10.39
   3   7  -3  131.25   13.20
  -3  -7   2   25.88    8.20
  -3  -7   2   40.22    7.29
  -3  -7   2   23.07   12.53
  -3   7   2   30.07   12.34
   3  -7  -2   14.63   12.92
   3  -7  -2   21.30    9.01
   3   7  -2   27.26   11.39
  -3  -7   1  466.61   14.77
  -3  -7   1  471.09   12.53
  -3  -7   1  480.05   24.45
  -3   7   1  432.87   24.26
   3  -7  -1  489.01   25.21
   3  -7  -1  512.31   18.25
   3   7  -1  434.20   21.73
  -3  -7   0   56.95   13.39
  -3   7   0   81.88   14.01
   3  -7   0   97.84   15.25
   3  -7   0  114.19   11.15
   3   7   0   49.23   12.34
  -3  -7  -1  191.68   23.16
  -3   7  -1  138.02   15.44
   3  -7   1  133.58   15.35
   3  -7   1  170.80   16.68
   3   7   1  160.03   14.30
   3   7   1  118.95   12.87
  -3  -7  -2   70.29   13.92
  -3   7  -2  104.61   14.87
   3  -7   2  124.58   15.87
   3  -7   2   95.03   16.25
   3   7   2   44.46   13.15
   3   7   2   36.46   12.25
  -3  -7  -3  681.31   26.83
  -3   7  -3  569.88   25.73
   3  -7   3  585.75   27.64
   3  -7   3  580.18   29.88
   3  -7   3  511.50   26.69
   3   7   3  653.28   25.64
   3   7   3  653.71   23.69
  -3  -7  -4   51.14    7.39
  -3  -7  -4   47.99   13.77
  -3   7  -4   85.88   25.26
   3  -7   4   77.01   16.39
   3  -7   4   50.85   16.87
   3   7   4   30.83   13.96
   3   7   4   14.01   10.77
  -3  -7  -5  230.95   12.96
  -3  -7  -5  290.80   25.07
  -3   7  -5  232.47   28.98
   3  -7   5  284.75   26.74
   3   7   5  310.49   25.02
   3   7   5  282.70   21.21
  -3  -7  -6   29.55    8.29
  -3  -7  -6   80.59   15.15
  -3   7  -6   81.49   14.82
   3   7   6   84.69   15.97
   3   7   6   61.67   13.06
  -3  -7  -7  130.58   18.59
   3  -7   7  104.27   17.35
   3   7   7  111.33   22.83
   3   7   7  115.19   15.44
  -3  -7  -8  -21.35    8.67
  -3  -7  -8   11.01   19.06
   3  -7   8   -7.15   15.35
   3  -7   8    6.77    8.10
   3  -7   8    7.91    7.15
   3   7   8   12.96   15.63
  -3  -7  -9   28.21   11.29
  -3  -7  -9   72.06   16.68
   3  -7   9   45.08   17.54
   3  -7   9   46.70    9.10
   3   7   9   93.12   17.73
  -3  -7 -10  -30.74   10.63
  -3  -7 -10  -11.44   15.30
   3  -7  10    2.34   17.59
   3  -7  10   -4.38   10.91
   3   7  10   45.99   18.30
  -3  -7 -11  -12.68   11.72
  -3  -7 -11    5.58   17.16
   3  -7  11  -20.68   16.35
   3  -7  11   -8.67   10.10
   3   7  11   11.77   17.30
  -3  -8   8   67.24   13.30
  -3  -8   8   84.97   14.54
  -3  -8   8   65.81   16.49
  -3   8   8   69.44   17.54
   3  -8  -8   68.34   10.29
  -3  -8   7   17.97   12.58
  -3  -8   7   22.54   13.11
  -3  -8   7   20.92   15.92
  -3   8   7   21.73   15.01
   3  -8  -7    3.15   11.34
  -3  -8   6   96.74   12.63
  -3  -8   6   96.36   12.77
  -3  -8   6   85.07   16.73
  -3   8   6  109.75   15.97
   3  -8  -6   72.92   16.63
  -3  -8   5   15.58   10.48
  -3  -8   5   18.92   10.96
  -3  -8   5   31.45   15.20
  -3   8   5   13.63   14.77
   3  -8  -5  -11.91    9.53
  -3  -8   4  115.09   11.44
  -3  -8   4  134.11   11.68
  -3  -8   4  126.39   17.16
  -3   8   4  145.59   17.73
   3  -8  -4  134.30   16.44
   3   8  -4  105.66   15.15
  -3  -8   3   47.75    9.77
  -3  -8   3   34.89   11.10
  -3  -8   3   20.30   14.82
  -3   8   3   15.77   14.87
   3  -8  -3   -8.53   10.29
   3   8  -3   33.22   14.11
  -3  -8   2  151.60   15.25
  -3  -8   2  106.90   10.01
  -3  -8   2  138.49   17.30
  -3   8   2  100.08   16.58
   3  -8  -2   98.70   11.77
   3   8  -2   89.64   14.68
  -3  -8   1   -0.52   15.11
  -3   8   1   31.88   16.25
   3  -8  -1   24.50   10.68
   3   8  -1   10.15   14.01
  -3  -8   0  180.67   18.92
  -3   8   0  219.60   26.45
   3  -8   0  132.25   12.34
   3   8   0  250.72   25.02
  -3  -8  -1  116.19   17.30
  -3   8  -1  112.57   16.78
   3  -8   1   78.35   12.06
   3   8   1  133.15   16.92
  -3  -8  -2  103.32   17.11
  -3   8  -2   80.92   15.92
   3  -8   2   69.20   12.68
   3   8   2  127.34   17.54
  -3  -8  -3   40.17   15.73
  -3   8  -3   48.71   16.68
   3  -8   3   65.39   18.11
   3   8   3   29.98   27.69
  -3  -8  -4  122.10   17.01
  -3   8  -4   96.70   16.87
   3  -8   4  116.66   19.11
   3   8   4  137.78   17.92
  -3  -8  -5  -19.54    8.53
  -3  -8  -5  -11.20   15.73
  -3   8  -5    5.91   15.25
   3  -8   5    8.24   16.35
   3   8   5    6.67   15.49
  -3  -8  -6   53.71   10.87
  -3  -8  -6  123.29   18.59
   3  -8   6   91.60   17.30
   3   8   6  101.37   19.21
  -3  -8  -7    3.91   10.91
  -3  -8  -7   41.84   17.30
   3  -8   7   55.38   18.01
   3   8   7   39.65   17.97
  -4   0  20    7.34   16.30
   4   0 -20  -36.89   18.44
  -4   0  19   -1.00   15.20
  -4   0  18   66.58   15.49
   4   0 -18   45.46   14.01
  -4   0  17  453.98   33.98
   4   0 -17  458.99   23.54
   4   0 -17  404.85   25.83
  -4   0  16  234.47   23.73
   4   0 -16  264.93   20.06
   4   0 -16  254.63   21.87
  -4   0  15  817.32   26.78
   4   0 -15  832.05   22.49
   4   0 -15  892.67   23.78
  -4   0  14  189.06   21.45
   4   0 -14  153.17   17.20
   4   0 -14  227.71   16.78
  -4   0  13  485.39   22.26
   4   0 -13  532.81   18.25
   4   0 -13  549.39   18.78
  -4   0  12  542.01   21.97
   4   0 -12  601.58   16.58
   4   0 -12  609.73   19.02
  -4   0  11 1024.96   23.92
  -4   0  11  966.25   21.45
   4   0 -11 1089.92   18.87
   4   0 -11 1042.02   21.30
  -4   0  10   16.78    9.15
  -4   0  10   26.35    8.96
   4   0 -10    6.48    8.15
   4   0 -10    6.58    7.39
  -4   0   9   10.10    9.20
  -4   0   9   14.49    8.44
   4   0  -9   -0.48    6.96
   4   0  -9   -2.86    6.81
  -4   0   8 1434.10   23.69
  -4   0   8 1437.29   21.11
   4   0  -8 1547.14   23.07
  -4   0   7   10.29    8.29
  -4   0   7    2.81    7.53
   4   0  -7   10.29    7.24
  -4   0   6 1245.81   22.07
  -4   0   6 1126.57   18.54
   4   0  -6 1343.07   11.87
   4   0  -6 1409.56   20.97
  -4   0   5  339.99   16.11
  -4   0   5  357.86   13.87
   4   0  -5  412.04    9.44
   4   0  -5  380.21   14.20
  -4   0   4 2609.18   27.21
  -4   0   4 2852.52   24.40
   4   0  -4 3083.75   27.93
  -4   0   3  292.66   15.01
  -4   0   3  254.87   12.87
   4   0  -3  309.96   13.96
  -4   0   2 5950.19   32.88
  -4   0   2 6097.83   33.31
   4   0  -2 7602.03   41.27
   4   0  -2 6927.64   34.93
  -4   0   1   98.22   11.20
  -4   0   1   94.12    8.34
   4   0  -1  133.44   12.82
   4   0  -1  104.08   11.20
  -4   0   0 1270.16   17.01
  -4   0   0 1322.01   18.35
   4   0   0 1368.43   18.06
   4   0   0 1412.94   20.40
   4   0   0 1594.37   19.11
  -4   0  -1   97.17   10.58
  -4   0  -1   74.96    7.82
   4   0   1   93.07    8.34
   4   0   1   97.65   12.06
   4   0   1   98.94    7.91
  -4   0  -2 1564.06   18.01
  -4   0  -2 1517.93   19.83
   4   0   2 1512.78   19.40
   4   0   2 1633.31   21.83
   4   0   2 1763.41   20.25
  -4   0  -3  419.91   12.82
  -4   0  -3  446.60   15.06
   4   0   3  442.50   14.58
   4   0   3  443.59   14.96
   4   0   3  516.03   14.25
  -4   0  -4 1781.19   19.02
  -4   0  -4 1661.09   21.40
   4   0   4 1738.87   21.73
   4   0   4 1829.94   23.21
   4   0   4 2021.67   22.54
  -4   0  -5  541.96   14.01
  -4   0  -5  517.99   15.97
   4   0   5  567.60   16.44
   4   0   5  505.98   18.21
  -4   0  -6  651.62   14.73
  -4   0  -6  617.92   17.44
   4   0   6  679.78   18.11
   4   0   6  727.77   14.44
   4   0   6  681.74   16.54
  -4   0  -7  751.51   18.78
   4   0   7  783.34   19.40
   4   0   7  833.57   15.30
   4   0   7  927.41   18.21
  -4   0  -8 1646.98   24.02
   4   0   8 1584.51   24.54
   4   0   8 1819.17   20.25
   4   0   8 1840.28   24.21
  -4   0  -9  829.09   19.40
  -4   0  -9  695.65   20.16
   4   0   9  701.51   20.68
   4   0   9  799.12   16.16
   4   0   9  854.54   19.30
  -4   0 -10 1726.14   25.16
  -4   0 -10 1551.29   25.64
   4   0  10 1452.97   25.59
   4   0  10 1717.47   21.35
   4   0  10 1715.61   24.97
  -4   0 -11  331.69   17.25
   4   0  11  335.46   20.73
   4   0  11  268.88   24.69
   4   0  11  332.89   16.68
  -4   0 -12  370.34   18.68
   4   0  12  306.72   22.07
   4   0  12  340.32   16.16
   4   0  12  362.96   18.25
  -4   0 -13  145.64   18.16
   4   0  13  148.45   15.82
   4   0  13  157.36   15.54
   4   0  13  188.48   18.06
  -4   0 -14   32.07   12.63
   4   0  14   33.22   13.96
   4   0  14   38.94   10.48
   4   0  14   29.21   11.44
  -4   0 -15   19.30   14.25
   4   0  15   48.94   15.63
   4   0  15   29.12   10.96
   4   0  15   47.18   15.20
   4   0  16   35.84   16.44
   4   0  16   18.54   11.82
   4   0  17   83.88   17.30
   4   0  17   62.10   12.77
   4   0  18   54.00   18.73
   4   0  18   47.47   11.96
  -4  -1  20   71.63   17.92
  -4   1  20   72.06   17.82
   4   1 -20   43.70   16.25
  -4  -1  19   20.44   15.68
  -4   1  19   18.68   16.06
   4  -1 -19  -13.92   23.92
   4   1 -19   12.87   13.53
  -4  -1  18  118.81   16.11
  -4   1  18  134.39   17.78
   4  -1 -18  102.94   15.54
   4   1 -18  127.15   15.44
  -4  -1  17   84.59   15.58
  -4   1  17  103.23   15.25
   4  -1 -17  109.90   15.30
   4  -1 -17   59.00   15.49
   4   1 -17  116.33   14.54
  -4  -1  16   61.91   14.25
  -4   1  16  102.42   14.77
   4  -1 -16   96.46   12.06
   4  -1 -16   64.34   12.49
   4   1 -16  103.80   13.30
   4   1 -16   78.35   13.92
  -4  -1  15    5.96   12.87
  -4   1  15   19.49   12.49
   4  -1 -15   -1.91    9.96
   4  -1 -15   -6.77    9.82
   4   1 -15   -5.53   10.72
   4   1 -15    7.48   10.15
  -4  -1  14  184.77   20.97
  -4   1  14  318.11   22.26
   4  -1 -14  253.54   17.78
   4  -1 -14  258.35   16.87
   4   1 -14  351.47   19.35
   4   1 -14  320.26   17.73
  -4  -1  13   87.78   12.34
  -4   1  13   72.63   12.44
   4  -1 -13   84.54   10.15
   4  -1 -13   81.59   10.10
   4   1 -13   82.40   10.72
   4   1 -13   84.40   10.63
  -4  -1  12  223.27   19.40
  -4  -1  12  205.07   18.63
  -4   1  12  347.13   20.64
   4  -1 -12  262.21   15.20
   4  -1 -12  226.94   15.49
   4   1 -12  289.61   16.01
   4   1 -12  307.29   16.25
  -4  -1  11  808.41   22.97
  -4  -1  11  819.85   21.68
  -4   1  11  656.00   20.97
  -4   1  11  649.00   18.54
   4  -1 -11  852.16   18.78
   4  -1 -11  771.57   19.49
   4   1 -11  758.65   16.82
   4   1 -11  744.88   18.97
  -4  -1  10  237.57   18.16
  -4  -1  10  253.87   16.92
  -4   1  10  162.37   17.11
  -4   1  10  150.02   14.20
   4  -1 -10  258.44   15.01
   4   1 -10  124.29   12.58
   4   1 -10  173.76   14.34
  -4  -1   9  674.44   20.68
  -4  -1   9  674.68   19.25
  -4   1   9  600.91   19.78
  -4   1   9  601.86   16.11
   4  -1  -9  847.25   12.10
   4  -1  -9  849.92   19.35
   4   1  -9  686.03   14.15
   4   1  -9  672.06   18.40
  -4  -1   8  692.46   20.11
  -4  -1   8  710.90   18.87
  -4   1   8  585.04   18.92
  -4   1   8  554.49   15.44
   4  -1  -8  679.40   11.49
   4  -1  -8  676.83   17.97
   4   1  -8  718.10   13.68
   4   1  -8  806.84   18.68
  -4  -1   7 1383.01   23.35
  -4  -1   7 1373.86   21.78
  -4   1   7 1466.51   23.40
  -4   1   7 1450.06   18.78
   4  -1  -7 1651.37   15.63
   4  -1  -7 1694.26   23.35
   4   1  -7 1787.95   23.64
  -4  -1   6  256.82   16.25
  -4  -1   6  296.00   15.11
  -4   1   6  222.23   15.77
  -4   1   6  184.15   12.06
   4  -1  -6  328.55   10.48
   4  -1  -6  297.67   14.15
   4   1  -6  228.42   13.63
  -4  -1   5  960.72   19.78
  -4  -1   5  846.30   18.06
  -4   1   5 1033.59   20.35
  -4   1   5 1101.02   16.35
   4  -1  -5 1075.24   14.15
   4  -1  -5 1049.32   18.73
   4   1  -5 1041.45   18.63
  -4  -1   4   51.47    9.05
  -4  -1   4   42.80    7.77
  -4   1   4   19.21    6.39
   4  -1  -4   50.56    6.15
   4  -1  -4   40.17    6.86
   4   1  -4   40.56    7.63
  -4  -1   3  821.99   18.16
  -4  -1   3  832.62   17.54
  -4   1   3 1000.32   17.97
  -4   1   3  969.68   15.01
   4  -1  -3  991.13   14.96
   4  -1  -3  976.45   18.01
   4   1  -3  939.32   17.97
  -4  -1   2  105.70    9.15
  -4  -1   2  112.14   13.01
  -4   1   2  137.01   12.68
  -4   1   2  130.15   10.68
   4  -1  -2  128.44   12.53
   4   1  -2  126.29   10.15
   4   1  -2  162.27   12.39
   4   1  -2  126.29   12.06
  -4  -1   1 1088.30   15.30
  -4  -1   1 1034.11   18.40
  -4   1   1 1333.73   19.30
  -4   1   1 1316.15   16.58
   4  -1  -1 1471.94   21.02
   4  -1  -1 1367.57   16.35
   4   1  -1 1188.81   15.20
   4   1  -1 1421.14   20.02
   4   1  -1 1227.51   18.73
  -4  -1   0  436.02   12.01
  -4  -1   0  429.96   15.35
  -4   1   0  487.34   14.58
  -4   1   0  464.23   12.82
   4  -1   0  546.63   15.68
   4  -1   0  549.53   12.49
   4   1   0  421.24   12.44
   4   1   0  453.03   14.68
   4   1   0  419.86   14.34
  -4  -1  -1 1933.17   17.68
  -4  -1  -1 1999.12   23.30
  -4   1  -1 1668.72   20.44
  -4   1  -1 1780.81   19.06
   4  -1   1 1858.87   22.35
   4  -1   1 2202.62   24.54
   4  -1   1 2083.57   19.63
   4   1   1 1818.36   18.35
   4   1   1 2041.01   24.07
  -4  -1  -2   10.10    5.81
  -4  -1  -2   11.01    7.91
  -4   1  -2   15.49    6.96
  -4   1  -2   10.15    6.58
   4  -1   2    7.24    7.86
   4  -1   2   15.44    6.86
   4  -1   2   10.87    6.34
   4   1   2    7.24    6.34
   4   1   2   10.39    7.05
   4   1   2   11.77    8.15
  -4  -1  -3 1657.47   16.16
  -4  -1  -3 1618.58   22.21
  -4   1  -3 1512.88   19.92
  -4   1  -3 1440.30   18.25
   4  -1   3 1496.86   21.59
   4  -1   3 1785.09   22.88
   4  -1   3 1790.67   19.54
   4   1   3 1560.72   18.87
   4   1   3 1891.04   22.68
   4   1   3 1622.97   21.21
  -4  -1  -4  138.78    9.91
  -4  -1  -4  126.72   14.15
  -4   1  -4  214.60   12.82
  -4   1  -4  212.22   12.44
   4  -1   4  157.70   14.82
   4  -1   4  174.71   12.01
   4  -1   4  182.96   12.10
   4   1   4  173.52   12.44
   4   1   4  212.31   13.01
   4   1   4  234.76   13.20
  -4  -1  -5  810.60   13.30
  -4  -1  -5  771.57   18.78
  -4   1  -5  555.44   15.49
  -4   1  -5  570.89   15.44
   4  -1   5  780.96   18.87
   4  -1   5  876.32   16.54
   4  -1   5  864.41   16.16
   4   1   5  564.45   15.82
   4   1   5  636.32   16.68
   4   1   5  654.19   16.78
  -4  -1  -6  353.52   16.54
  -4   1  -6  427.20   15.15
  -4   1  -6  390.84   14.82
   4  -1   6  341.13   17.30
   4  -1   6  426.96   14.20
   4  -1   6  386.83   14.30
   4   1   6  423.96   15.39
   4   1   6  467.90   15.54
   4   1   6  476.33   15.92
  -4  -1  -7 1200.96   19.54
  -4  -1  -7 1090.78   21.78
  -4   1  -7 1146.92   19.35
  -4   1  -7 1106.36   19.68
   4  -1   7 1056.99   21.45
   4  -1   7 1070.33   18.06
   4   1   7 1282.69   20.97
   4   1   7 1464.98   22.97
  -4  -1  -8 1634.93   22.45
  -4  -1  -8 1423.04   24.26
   4  -1   8 1332.64   24.50
   4  -1   8 1558.15   21.30
   4  -1   8 1473.66   21.54
   4   1   8 1520.98   23.45
   4   1   8 1701.89   17.39
   4   1   8 1625.01   24.02
  -4  -1  -9   39.94    9.67
  -4  -1  -9   10.34    9.53
   4  -1   9   31.12   10.77
   4  -1   9   21.26    8.20
   4  -1   9   22.88    8.63
   4   1   9   45.32   10.96
   4   1   9   -4.53    6.48
   4   1   9    7.34    8.20
  -4  -1 -10   37.89    9.20
  -4  -1 -10   43.70   11.34
   4  -1  10   49.13   11.58
   4  -1  10   50.56    8.53
   4  -1  10   48.23    9.20
   4   1  10   90.55   13.15
   4   1  10   99.51   11.15
   4   1  10   87.59   10.96
  -4  -1 -11  242.43   15.92
  -4  -1 -11  233.57   19.49
   4  -1  11  212.31   20.49
   4  -1  11  263.35   15.82
   4  -1  11  280.41   16.16
   4   1  11  369.06   21.78
   4   1  11  306.63   13.20
   4   1  11  316.40   16.97
  -4  -1 -12  169.95   16.73
  -4   1 -12  130.44   12.20
   4  -1  12  139.78   14.11
   4  -1  12  161.22   15.73
   4  -1  12  185.82   16.25
   4   1  12  110.42   13.73
   4   1  12  117.00   12.96
   4   1  12  116.57   10.91
  -4  -1 -13  215.65   18.35
  -4   1 -13  205.59   19.44
   4  -1  13  198.16   22.35
   4  -1  13  184.43   17.06
   4  -1  13  190.49   17.25
   4   1  13  227.37   22.92
   4   1  13  248.91   14.87
   4   1  13  211.93   18.97
  -4  -1 -14  212.50   19.49
  -4   1 -14  187.91   22.88
   4  -1  14  210.69   24.21
   4  -1  14  269.07   19.02
   4  -1  14  210.79   18.63
   4   1  14  142.59   15.87
   4   1  14  172.33   19.97
   4   1  14  169.90   16.25
  -4  -1 -15  132.96   15.39
  -4   1 -15  129.25   17.63
   4  -1  15  148.60   32.17
   4  -1  15  129.48   12.15
   4  -1  15  142.02   14.49
   4   1  15  111.14   16.44
   4   1  15  123.86   11.72
   4   1  15  126.43   17.30
  -4  -1 -16  238.33   23.02
   4  -1  16  228.13   27.40
   4  -1  16  291.90   20.40
   4  -1  16  249.72   27.50
   4   1  16  182.00   18.59
   4  -1  17  107.75   18.63
   4  -1  17  126.96   13.53
   4   1  17  150.74   18.16
   4   1  17  138.83   13.44
   4  -1  18   73.92   19.92
   4  -1  18   68.53   14.63
   4   1  18  116.81   21.06
   4   1  18  122.48   13.63
  -4  -2  19   91.55   16.87
  -4   2  19  103.08   10.91
  -4   2  19   92.12   17.11
   4   2 -19   89.79   14.25
  -4  -2  18   64.24   16.06
  -4   2  18   60.33   10.29
   4  -2 -18   80.73   27.88
   4   2 -18   50.04   13.63
  -4  -2  17   38.27   14.11
  -4   2  17   13.53    9.01
  -4   2  17   26.83   13.58
   4  -2 -17    5.72   13.77
   4  -2 -17    8.53   12.49
   4   2 -17    4.05   12.01
  -4  -2  16   25.21   23.40
  -4   2  16   -3.86    8.44
  -4   2  16    8.91   12.53
   4  -2 -16   20.11   11.63
   4  -2 -16   -9.67   10.96
   4   2 -16    2.29   10.91
   4   2 -16   -3.38   18.01
  -4  -2  15   90.69   14.44
  -4   2  15   31.45   12.63
   4  -2 -15   72.68   12.01
   4  -2 -15   59.67   11.10
   4   2 -15   46.89   11.49
   4   2 -15   13.20   11.58
  -4  -2  14  181.96   21.68
  -4  -2  14  160.80   14.54
  -4   2  14  183.86   21.11
   4  -2 -14  187.25   17.59
   4  -2 -14  167.09   17.59
   4   2 -14  152.26   17.30
  -4  -2  13   25.88   11.34
  -4  -2  13   32.79   11.63
  -4   2  13   29.26   11.77
   4  -2 -13   23.02    9.44
   4  -2 -13   19.16    9.10
   4   2 -13   47.28    9.87
   4   2 -13   33.74    9.10
  -4  -2  12  234.85   20.35
  -4  -2  12  220.13   19.73
  -4   2  12  134.87   12.63
   4  -2 -12  193.82   15.30
   4  -2 -12  199.59   15.87
   4   2 -12  273.50   15.30
   4   2 -12  183.10   16.01
  -4  -2  11  653.71   22.45
  -4  -2  11  650.14   21.64
  -4   2  11  476.81   20.44
   4  -2 -11  565.21   18.35
   4   2 -11  704.28   16.11
   4   2 -11  675.45   19.16
  -4  -2  10  670.54   21.92
  -4  -2  10  693.08   21.83
  -4   2  10  921.83   22.54
  -4   2  10  869.22   17.49
   4  -2 -10  887.42   15.39
   4  -2 -10  893.91   20.06
   4   2 -10  838.96   15.39
   4   2 -10  874.41   20.06
  -4  -2   9  489.77   20.21
  -4  -2   9  505.21   19.63
  -4   2   9  522.08   19.44
  -4   2   9  521.70   15.01
   4  -2  -9  539.29   13.44
   4  -2  -9  509.22   17.20
   4   2  -9  654.24   15.06
   4   2  -9  591.66   17.44
  -4  -2   8   73.82   10.68
  -4  -2   8   78.54   10.39
  -4   2   8  104.37   10.68
  -4   2   8  116.38   11.72
   4  -2  -8  107.90   10.96
   4  -2  -8  140.21   13.77
   4   2  -8   91.84    9.63
   4   2  -8  110.23   13.63
  -4  -2   7 1368.19   23.78
  -4  -2   7 1315.39   23.16
  -4   2   7 1325.49   23.35
  -4   2   7 1254.29   16.49
   4  -2  -7 1498.06   18.06
   4  -2  -7 1550.96   22.97
   4   2  -7 1356.85   13.53
   4   2  -7 1376.77   22.07
  -4  -2   6  759.99   19.83
  -4  -2   6  736.64   19.44
  -4   2   6  623.55   18.54
  -4   2   6  628.79   13.34
   4  -2  -6  923.31   15.49
   4  -2  -6  923.98   18.59
   4   2  -6  545.06   10.10
   4   2  -6  675.59   17.59
  -4  -2   5  538.62   17.59
  -4  -2   5  517.60   17.54
  -4   2   5  502.21   17.06
  -4   2   5  495.25   12.15
   4  -2  -5  597.43   14.11
   4  -2  -5  578.03   16.63
   4   2  -5  611.11    9.39
   4   2  -5  643.28   16.68
  -4  -2   4  548.63   17.20
  -4  -2   4  609.06   17.82
  -4   2   4  469.52   16.63
  -4   2   4  510.84   11.68
   4  -2  -4  727.73   15.20
   4  -2  -4  711.24   17.30
   4   2  -4  560.64   15.97
  -4  -2   3   66.82    8.86
  -4  -2   3   68.53    9.29
  -4   2   3   89.79    9.82
  -4   2   3   95.27    9.29
   4  -2  -3   91.26   11.25
   4  -2  -3  101.27   12.53
   4   2  -3  103.89   11.82
  -4  -2   2  656.05   17.25
  -4  -2   2  658.34   17.92
  -4   2   2  462.32   15.82
  -4   2   2  477.91   11.01
   4  -2  -2  659.15   15.15
   4  -2  -2  631.46   16.39
   4   2  -2  602.24   12.68
   4   2  -2  611.49   15.25
   4   2  -2  688.17   16.73
  -4  -2   1  581.85   16.97
  -4   2   1  608.58   16.97
  -4   2   1  584.61   11.68
   4  -2  -1  695.13   16.06
   4  -2  -1  653.09   16.73
   4   2  -1  584.66   10.20
   4   2  -1  657.24   16.49
   4   2  -1  613.97   16.25
  -4  -2   0 1317.77   14.30
  -4  -2   0 1230.60   21.06
  -4   2   0 1105.69   19.54
  -4   2   0 1159.93   14.34
   4  -2   0 1549.53   21.97
   4  -2   0 1392.07   14.87
   4   2   0 1185.04   13.34
   4   2   0 1192.57   22.59
   4   2   0 1225.08   20.02
  -4  -2  -1  700.18   11.15
  -4  -2  -1  679.73   18.35
  -4   2  -1  859.35   18.21
  -4   2  -1  826.18   13.34
   4  -2   1  991.03   19.06
   4  -2   1  935.56   13.49
   4   2   1  666.15   12.44
   4   2   1  705.47   17.25
  -4  -2  -2 1162.84   12.25
  -4  -2  -2 1154.26   21.26
  -4   2  -2 1168.03   20.02
  -4   2  -2 1189.28   15.25
   4  -2   2 1084.30   20.78
   4  -2   2 1276.31   21.02
   4  -2   2 1214.69   15.15
   4   2   2 1306.52   15.54
   4   2   2 1512.97   21.83
  -4  -2  -3  100.60    8.01
  -4  -2  -3  126.72   15.25
  -4   2  -3  144.12   13.77
  -4   2  -3  126.91   10.53
   4  -2   3  147.21   15.82
   4  -2   3  174.19   13.30
   4  -2   3  181.48   11.01
   4   2   3  103.27   10.91
   4   2   3  112.04   14.01
   4   2   3  106.56   12.96
  -4  -2  -4 2043.83   26.55
  -4   2  -4 1877.65   23.69
  -4   2  -4 1869.40   19.40
   4  -2   4 2070.61   26.55
   4  -2   4 2190.61   24.69
   4  -2   4 2381.67   20.97
   4   2   4 1990.40   20.25
   4   2   4 2127.51   27.97
   4   2   4 2172.26   25.69
  -4  -2  -5   13.15    9.34
  -4   2  -5   49.90    9.48
   4  -2   5   28.59   10.10
   4  -2   5   20.11    8.10
   4  -2   5   28.98    7.15
   4   2   5   63.15    8.58
   4   2   5   35.65    7.96
   4   2   5   42.27    8.29
  -4  -2  -6 1167.98   18.11
  -4  -2  -6 1034.92   22.73
  -4   2  -6  961.67   19.73
   4  -2   6 1141.72   23.11
   4  -2   6 1166.50   20.06
   4  -2   6 1242.33   18.40
   4   2   6  902.53   17.82
   4   2   6 1047.46   18.87
   4   2   6  983.17   20.73
  -4  -2  -7  665.87   16.39
  -4  -2  -7  625.74   20.30
  -4   2  -7  520.27   17.73
   4  -2   7  608.63   21.30
   4  -2   7  648.71   17.35
   4  -2   7  643.75   15.77
   4   2   7  580.94   17.92
   4   2   7  549.34   16.63
   4   2   7  606.72   18.49
  -4  -2  -8 1075.48   18.82
  -4  -2  -8  967.73   23.40
  -4   2  -8  891.48   20.68
   4  -2   8  910.68   23.49
   4  -2   8  960.34   19.97
   4  -2   8  968.35   17.82
   4   2   8  880.80   21.02
   4   2   8  970.63   19.21
   4   2   8  970.20   21.11
  -4  -2  -9  200.16   14.20
  -4  -2  -9  231.28   19.25
   4  -2   9  251.34   20.16
   4  -2   9  265.88   15.58
   4  -2   9  265.55   14.58
   4   2   9  161.65   17.11
   4   2   9  162.42   15.39
  -4  -2 -10  163.18   15.11
  -4  -2 -10  137.11   13.92
   4  -2  10  141.16   14.49
   4  -2  10  151.36   15.39
   4  -2  10  172.47   14.82
   4   2  10  171.80   20.21
   4   2  10  122.10   11.82
  -4  -2 -11  307.44   16.73
  -4  -2 -11  289.57   21.59
   4  -2  11  313.97   23.16
   4  -2  11  358.76   18.49
   4  -2  11  346.99   16.20
   4   2  11  298.72   20.40
   4   2  11  317.97   10.72
   4   2  11  320.45   17.20
  -4  -2 -12   89.83   10.34
  -4  -2 -12   64.53   13.34
   4  -2  12   50.37   14.11
   4  -2  12   40.84   10.63
   4  -2  12   63.38    9.39
   4   2  12   88.74   14.58
   4   2  12   81.54    7.24
   4   2  12   79.49   11.49
  -4  -2 -13  901.96   22.54
  -4  -2 -13  825.37   27.07
   4  -2  13  778.43   27.88
   4  -2  13  879.32   22.45
   4  -2  13  823.33   21.87
   4   2  13  795.26   26.69
   4   2  13  901.44   16.25
   4   2  13  903.87   25.69
  -4  -2 -14   79.02   11.87
   4  -2  14   29.69   16.82
   4  -2  14   29.40   11.15
   4  -2  14   29.40    9.63
   4   2  14   50.52   14.77
   4   2  14   36.89    8.29
   4   2  14   49.80   13.87
  -4  -2 -15  405.85   23.73
   4  -2  15  420.86   28.17
   4  -2  15  455.55   21.73
   4  -2  15  441.02   22.92
   4   2  15  409.80   28.78
   4   2  15  445.31   16.58
  -4  -2 -16  107.32   18.73
   4  -2  16  121.10   18.01
   4  -2  16  105.61   14.11
   4  -2  16   90.36   17.63
   4   2  16  166.56   32.17
   4   2  16  145.59   16.68
   4  -2  17   51.28   17.68
   4  -2  17   65.77   15.39
   4   2  17   87.50   17.49
   4   2  17   85.21   12.01
   4  -2  18   42.41   20.16
   4   2  18   75.39   19.49
   4   2  18   80.35   12.63
  -4  -3  19   65.77   17.39
  -4   3  19   54.09   12.68
  -4   3  19   86.16   16.25
   4   3 -19   59.00   13.96
  -4  -3  18   94.98   16.73
  -4   3  18  118.48   13.87
  -4   3  18  123.62   25.21
   4  -3 -18   70.48   19.06
   4   3 -18  127.39   13.49
  -4  -3  17   33.55   14.54
  -4  -3  17   20.02   16.54
  -4   3  17   20.16   11.63
  -4   3  17   13.39   14.01
   4  -3 -17   -0.86   14.49
   4   3 -17    6.72   11.44
  -4  -3  16  299.95   26.35
  -4  -3  16  328.79   26.88
  -4   3  16  231.61   19.68
  -4   3  16  254.68   23.69
   4  -3 -16  234.52   21.16
   4   3 -16  256.82   17.35
  -4  -3  15   43.94   23.59
  -4   3  15   61.19   10.82
  -4   3  15   78.49   13.87
   4  -3 -15   71.53   13.53
   4  -3 -15   78.01   11.20
   4   3 -15   57.62   10.68
   4   3 -15   64.96   14.01
  -4  -3  14  243.81   23.40
  -4  -3  14  231.95   23.83
  -4   3  14  170.28   17.20
  -4   3  14  176.14   21.26
   4  -3 -14  274.55   18.82
   4  -3 -14  239.10   17.82
   4   3 -14  198.35   14.54
   4   3 -14  188.29   20.25
  -4  -3  13   38.65   12.39
  -4  -3  13   30.98   12.68
  -4   3  13   47.94   11.96
   4  -3 -13   81.30   11.29
   4  -3 -13   50.28    9.77
   4   3 -13   62.76    8.10
   4   3 -13   49.23   10.34
  -4  -3  12  253.39   20.92
  -4  -3  12  264.12   21.78
  -4   3  12  195.59   19.54
   4  -3 -12  219.41   17.49
   4  -3 -12  242.00   16.54
   4   3 -12  227.42   11.82
   4   3 -12  247.86   16.68
  -4  -3  11  118.71   13.06
  -4  -3  11  125.77   14.06
  -4   3  11  200.97   18.73
  -4   3  11  189.44   13.96
   4  -3 -11  153.12   14.63
   4  -3 -11  171.04   15.73
   4   3 -11  168.37   10.10
   4   3 -11  145.83   14.82
  -4  -3  10  106.08   12.34
  -4  -3  10  102.27   12.44
  -4   3  10  136.78   11.96
  -4   3  10  161.65   12.63
   4  -3 -10  116.33   10.48
   4   3 -10  176.86   14.87
  -4  -3   9  694.17   22.35
  -4  -3   9  663.20   22.54
  -4   3   9  582.23   20.02
  -4   3   9  596.00   14.01
   4  -3  -9  752.65   19.30
   4   3  -9  582.04   18.16
  -4  -3   8  439.35   19.54
  -4  -3   8  426.82   20.25
  -4   3   8  491.68   19.97
  -4   3   8  518.22   12.53
   4  -3  -8  404.85   24.07
   4  -3  -8  445.26   17.06
   4   3  -8  578.94   17.68
  -4  -3   7 1052.18   22.92
  -4  -3   7 1126.71   24.11
  -4   3   7 1322.72   24.40
  -4   3   7 1277.93   14.49
   4  -3  -7 1105.50   29.21
   4  -3  -7 1208.20   21.40
   4   3  -7 1297.18   21.78
  -4  -3   6  124.53   11.15
  -4  -3   6  135.16   12.72
  -4   3   6  222.70   17.06
  -4   3   6  193.87    9.29
   4  -3  -6  164.75   14.68
   4   3  -6  197.68   14.44
  -4  -3   5 1096.31   21.68
  -4  -3   5 1041.26   22.68
  -4   3   5 1153.30   22.97
   4  -3  -5 1234.61   21.26
   4   3  -5 1168.89   20.11
  -4  -3   4   67.91    9.39
  -4  -3   4   80.21   11.25
  -4   3   4   53.47   10.48
   4  -3  -4   58.86    8.72
   4  -3  -4   45.51    8.39
   4   3  -4   95.27    8.72
   4   3  -4   93.84    8.82
  -4  -3   3 1409.70   22.02
  -4  -3   3 1265.63   23.35
  -4   3   3 1363.66   23.26
   4  -3  -3 1497.91   21.16
   4  -3  -3 1484.00   22.26
   4   3  -3 1447.97   15.39
   4   3  -3 1504.01   20.97
  -4  -3   2   91.03    9.25
  -4  -3   2   93.98   10.77
  -4   3   2   52.76    9.34
   4  -3  -2   67.82    8.67
   4  -3  -2   64.86    8.96
   4   3  -2  102.37   10.72
   4   3  -2   82.35    8.58
   4   3  -2   76.35    9.25
  -4  -3   1 1309.33   20.64
  -4  -3   1 1283.50   23.11
  -4   3   1 1109.22   21.64
   4  -3  -1 1424.14   21.26
   4  -3  -1 1549.76   22.78
   4   3  -1 1213.02   19.83
   4   3  -1 1301.04   22.30
  -4  -3   0  347.90    8.82
  -4  -3   0  337.98   17.49
  -4   3   0  311.01   16.35
   4  -3   0  305.48   14.87
   4  -3   0  300.10   15.11
   4   3   0  376.92   16.20
  -4  -3  -1  662.01   19.97
  -4   3  -1  755.18   19.35
   4  -3   1  738.69   18.30
   4  -3   1  750.65   18.78
   4  -3   1  721.62   10.72
   4   3   1  772.19   20.40
   4   3   1  913.06   19.63
  -4  -3  -2   16.78    9.34
  -4   3  -2   47.85    9.34
   4  -3   2   33.88   10.63
   4  -3   2   37.27    8.10
   4  -3   2   37.84    5.58
   4   3   2   35.70    6.62
   4   3   2   34.03    8.01
   4   3   2   28.59    8.44
  -4  -3  -3  604.82   20.16
  -4   3  -3  605.77   18.78
   4  -3   3  606.15   20.35
   4  -3   3  717.86   18.44
   4  -3   3  663.91   12.34
   4   3   3  625.07   14.15
   4   3   3  731.49   16.39
   4   3   3  760.61   19.02
  -4  -3  -4   55.19   10.77
  -4   3  -4   64.86    9.82
   4  -3   4   77.30   11.29
   4  -3   4  103.27   10.25
   4  -3   4   92.26    9.82
   4   3   4   55.43    8.10
   4   3   4   34.74    8.29
   4   3   4   42.94    9.15
  -4  -3  -5 1077.81   16.01
  -4  -3  -5 1024.06   23.59
  -4   3  -5 1416.66   24.35
   4  -3   5 1124.38   24.40
   4  -3   5 1152.78   21.54
   4  -3   5 1191.72   16.20
   4   3   5 1299.37   20.11
   4   3   5 1353.08   25.07
   4   3   5 1503.54   24.02
  -4  -3  -6 2378.33   22.21
  -4  -3  -6 2147.53   29.93
  -4   3  -6 2030.77   27.69
   4  -3   6 2319.71   30.98
   4  -3   6 2229.74   27.40
   4  -3   6 2370.52   21.68
   4   3   6 1917.72   23.40
   4   3   6 2301.08   28.40
  -4  -3  -7  276.98   13.49
  -4  -3  -7  246.34   19.25
  -4   3  -7  272.50   17.78
   4  -3   7  179.05   20.06
   4  -3   7  188.39   15.20
   4  -3   7  201.02   12.34
   4   3   7  315.82   16.82
   4   3   7  329.03   14.92
   4   3   7  324.26   16.82
  -4  -3  -8  296.62   17.54
  -4  -3  -8  320.35   20.92
  -4   3  -8  347.90   18.73
   4  -3   8  370.39   21.92
   4  -3   8  380.35   17.25
   4  -3   8  394.65   15.06
   4   3   8  294.71   18.63
   4   3   8  347.52   15.44
   4   3   8  331.12   17.68
  -4  -3  -9  533.28   16.39
  -4  -3  -9  502.45   23.07
   4  -3   9  421.38   23.59
   4  -3   9  440.40   17.92
   4  -3   9  455.36   16.25
   4   3   9  460.18   19.97
   4   3   9  512.70   16.97
   4   3   9  517.75   19.30
  -4  -3 -10  358.67   16.35
  -4  -3 -10  340.94   22.35
   4  -3  10  392.36   23.35
   4  -3  10  431.77   18.78
   4  -3  10  414.09   16.35
   4   3  10  319.21   20.21
   4   3  10  330.69   16.35
   4   3  10  307.67   18.30
  -4  -3 -11  275.70   16.25
  -4  -3 -11  257.54   22.40
   4  -3  11  223.42   24.40
   4  -3  11  209.50   18.30
   4  -3  11  181.29   16.25
   4   3  11  220.75   20.35
   4   3  11  226.23   17.16
   4   3  11  310.77   19.83
  -4  -3 -12  125.15   12.01
  -4  -3 -12  111.42   14.44
   4  -3  12  114.47   15.15
   4  -3  12  110.85   12.58
   4  -3  12  118.71   11.58
   4   3  12  142.02   14.06
   4   3  12  214.12   22.64
  -4  -3 -13   90.41   12.06
   4  -3  13   76.25   30.79
   4  -3  13   50.85   12.92
   4  -3  13   52.57   11.34
   4   3  13   68.77   13.73
   4   3  13   86.07   18.59
  -4  -3 -14  174.81   19.59
  -4  -3 -14  142.49   14.96
   4  -3  14  137.97   16.78
   4  -3  14  124.77   15.25
   4  -3  14  178.52   18.30
   4   3  14  212.27   24.69
  -4  -3 -15   61.72   15.44
   4  -3  15    7.48   15.49
   4  -3  15   27.50   14.30
   4  -3  15   13.63   13.15
   4   3  15   53.76   15.54
  -4  -3 -16  125.20   24.26
   4  -3  16  117.05   18.25
   4  -3  16  131.01   17.54
   4  -3  17   45.32   17.97
   4   3  17   90.69   17.35
  -4  -4  17   35.93   15.20
  -4  -4  17   39.41   16.68
  -4   4  17   62.72   14.39
  -4   4  17   55.43   15.06
  -4   4  17   55.95   12.25
   4  -4 -17   11.77   15.20
   4   4 -17   71.72   18.06
  -4  -4  16   95.60   15.63
  -4  -4  16   92.79   16.68
  -4   4  16  115.19   14.87
  -4   4  16  117.14   15.35
  -4   4  16  113.33   12.58
   4  -4 -16  107.90   14.34
   4   4 -16  100.65   11.58
  -4  -4  15  314.49   26.12
  -4  -4  15  360.19   26.64
  -4   4  15  351.95   21.83
  -4   4  15  327.31   23.92
  -4   4  15  337.46   17.92
   4  -4 -15  288.90   20.40
   4   4 -15  390.79   16.01
  -4  -4  14  104.75   15.15
  -4   4  14  135.87   13.49
  -4   4  14  139.92   14.63
   4  -4 -14  165.99   18.21
   4   4 -14  111.99   12.82
   4   4 -14   78.16   14.39
  -4  -4  13  363.39   23.45
  -4  -4  13  298.86   27.36
  -4   4  13  299.10   20.78
  -4   4  13  294.85   21.97
  -4   4  13  323.21   15.20
   4  -4 -13  341.75   23.92
   4  -4 -13  301.00   18.16
   4   4 -13  313.06   20.64
  -4  -4  12  100.03   13.77
  -4  -4  12   92.69   13.96
  -4   4  12  113.52   13.15
  -4   4  12  133.44   12.25
   4  -4 -12  151.55   17.20
   4   4 -12   57.43   11.15
  -4  -4  11   98.84   13.44
  -4  -4  11   98.08   13.96
  -4   4  11   95.36   15.20
  -4   4  11   97.89    8.39
  -4   4  11  112.28   10.77
   4  -4 -11  119.57   11.49
   4  -4 -11   89.17   11.01
   4   4 -11  112.47   10.91
  -4  -4  10  292.85   21.35
  -4  -4  10  260.92   22.40
  -4   4  10  358.67   22.02
  -4   4  10  345.71   12.63
  -4   4  10  370.01   11.10
   4  -4 -10  293.19   16.78
   4  -4 -10  292.95   16.87
   4   4 -10  376.25   17.78
  -4  -4   9  355.33   20.59
  -4  -4   9  373.92   22.35
  -4   4   9  247.53   20.21
   4  -4  -9  382.21   17.68
   4  -4  -9  371.20   17.25
   4   4  -9  262.78   16.25
  -4  -4   8  165.94   18.59
  -4  -4   8  186.24   21.02
  -4   4   8  206.64   19.78
   4  -4  -8  256.92   16.25
   4  -4  -8  246.39   16.30
   4   4  -8  192.20   15.54
  -4  -4   7  130.49   12.01
  -4  -4   7  113.95   12.96
  -4   4   7   46.37   11.53
   4  -4  -7   92.65   10.44
   4  -4  -7   90.83   10.29
   4   4  -7   94.79   10.34
  -4  -4   6  547.15   19.83
  -4  -4   6  481.24   21.30
  -4   4   6  598.43   21.73
   4  -4  -6  556.92   18.40
   4  -4  -6  545.39   17.92
   4   4  -6  632.60   17.87
  -4  -4   5  132.11   16.35
  -4  -4   5  111.71   12.20
  -4   4   5   71.44   11.87
   4  -4  -5  121.81   14.96
   4  -4  -5  127.24   15.20
   4   4  -5   93.22   10.20
   4   4  -5   87.98    9.25
  -4  -4   4 1288.22   22.49
  -4  -4   4 1292.99   25.59
  -4   4   4 1257.20   24.97
   4  -4  -4 1410.80   22.59
   4  -4  -4 1385.92   23.02
   4   4  -4 1278.40   15.97
   4   4  -4 1321.30   20.78
  -4  -4   3  169.18   15.68
  -4  -4   3  141.59   12.72
  -4   4   3   58.76    9.91
   4  -4  -3   71.91    9.96
   4  -4  -3   82.97   10.06
   4   4  -3  172.04   11.96
   4   4  -3  150.64   13.25
  -4  -4   2  737.49   18.63
  -4  -4   2  750.98   22.30
  -4   4   2  958.72   22.88
   4  -4  -2  951.71   20.73
   4  -4  -2  984.26   20.78
   4   4  -2  887.76   16.25
   4   4  -2  918.73   17.97
   4   4  -2  954.86   20.25
  -4  -4   1  254.35   15.06
  -4  -4   1  248.25   18.40
  -4   4   1  192.34   17.44
   4  -4  -1  201.97   15.39
   4  -4  -1  214.41   15.49
   4   4  -1  292.47   13.82
   4   4  -1  262.64   13.44
   4   4  -1  275.32   15.77
  -4  -4   0 1155.54   24.78
  -4   4   0 1191.48   23.97
   4  -4   0 1345.17   23.16
   4  -4   0 1268.44   22.45
   4   4   0 1183.99   19.11
   4   4   0 1320.01   23.16
  -4  -4  -1   -3.48    9.77
  -4   4  -1   25.31   10.72
   4  -4   1   27.21    8.91
   4  -4   1   16.11    8.77
   4   4   1   12.44    8.48
   4   4   1    4.24    7.10
   4   4   1  -12.82    8.01
  -4  -4  -2  549.01   21.64
  -4   4  -2  525.52   20.21
   4  -4   2  613.68   18.78
   4  -4   2  609.87   18.49
   4   4   2  503.31   16.92
   4   4   2  545.48   15.01
   4   4   2  542.58   17.73
  -4  -4  -3    5.19   10.39
  -4   4  -3   20.16   10.77
   4  -4   3   17.25   11.44
   4  -4   3   18.63    9.25
   4  -4   3   12.92    9.05
   4   4   3    9.53    8.91
   4   4   3    5.24    6.67
   4   4   3   -4.91    7.91
  -4  -4  -4  384.83   11.34
  -4  -4  -4  350.52   20.68
  -4   4  -4  240.95   18.59
   4  -4   4  325.40   20.97
   4  -4   4  360.57   16.82
   4  -4   4  311.30   16.01
   4  -4   4  359.19   10.48
   4   4   4  268.41   11.44
   4   4   4  323.93   13.77
   4   4   4  308.77   16.63
  -4  -4  -5  468.09   13.01
  -4  -4  -5  416.24   22.07
  -4   4  -5  437.25   20.49
   4  -4   5  339.51   22.26
   4  -4   5  372.06   17.82
   4  -4   5  392.27   11.82
   4   4   5  387.93   13.53
   4   4   5  530.19   15.30
   4   4   5  522.04   19.16
  -4  -4  -6  945.38   16.25
  -4  -4  -6  865.88   25.31
  -4   4  -6  616.06   21.92
   4  -4   6  786.68   25.93
   4  -4   6  875.80   21.30
   4  -4   6  882.37   14.87
   4   4   6  602.96   15.73
   4   4   6  750.55   16.82
   4   4   6  794.11   21.16
  -4  -4  -7  264.97   13.01
  -4  -4  -7  328.83   22.16
  -4   4  -7  398.89   20.97
   4  -4   7  364.29   23.35
   4  -4   7  429.15   18.63
   4  -4   7  392.89   13.63
   4   4   7  254.97   14.73
   4   4   7  316.54   15.11
   4   4   7  298.38   17.68
  -4  -4  -8  546.68   24.07
  -4   4  -8  497.35   22.02
   4  -4   8  425.91   24.59
   4  -4   8  496.78   19.92
   4  -4   8  478.10   15.11
   4   4   8  550.35   17.82
   4   4   8  643.28   17.44
   4   4   8  614.06   21.40
  -4  -4  -9  135.58   14.34
  -4  -4  -9  122.72   14.77
   4  -4   9  153.50   15.97
   4  -4   9  163.42   17.78
   4   4   9  176.67   16.49
   4   4   9  206.16   19.06
  -4  -4 -10  327.26   16.92
  -4  -4 -10  321.97   24.02
   4  -4  10  271.74   25.69
   4  -4  10  213.98   18.35
   4  -4  10  280.65   15.82
   4   4  10  300.72   18.49
   4   4  10  326.21   16.87
   4   4  10  314.73   23.59
  -4  -4 -11  152.74   15.58
  -4  -4 -11  135.16   17.54
   4  -4  11  158.32   18.16
   4  -4  11  126.86   14.20
   4  -4  11  203.31   15.54
   4   4  11   93.27   12.87
   4   4  11  103.27   10.48
   4   4  11   80.92   14.87
  -4  -4 -12  202.26   16.87
  -4  -4 -12  153.07   16.06
   4  -4  12  216.60   26.31
   4  -4  12  126.77   14.63
   4  -4  12  185.34   17.06
   4   4  12  174.52   21.11
   4   4  12  212.55   16.97
  -4  -4 -13   32.03   11.77
  -4  -4 -13   48.99   15.97
   4  -4  13   56.57   16.54
   4  -4  13   73.73   11.10
   4   4  13   30.98   13.20
   4   4  13    3.67   10.82
  -4  -4 -14   99.08   14.01
  -4  -4 -14   93.60   15.68
   4  -4  14   78.87   18.16
   4  -4  14   62.19   12.92
   4   4  14   86.59   14.77
   4   4  14   61.91   11.91
  -4  -4 -15    8.58   17.54
  -4  -4 -15   16.01   17.25
   4  -4  15    2.00   17.16
   4  -4  15   18.30   14.20
   4   4  15    7.72   14.58
   4   4  15   -0.62   10.87
   4  -4  16   58.90   19.68
   4  -4  16   41.65   19.73
   4   4  16   60.24   17.16
   4   4  16   65.67   13.15
  -4  -5  16   18.82   14.30
  -4  -5  16   28.07   16.49
  -4   5  16   40.70   15.35
  -4   5  16   24.45   17.30
  -4   5  16   15.15   11.06
   4  -5 -16    9.48   14.63
  -4  -5  15  -27.78   14.39
  -4  -5  15   15.82   15.20
  -4   5  15   43.89   14.34
  -4   5  15   36.41   16.35
  -4   5  15   26.21   10.34
   4  -5 -15    6.10   11.53
  -4  -5  14    2.29   14.11
  -4  -5  14   -5.24   14.58
  -4   5  14   12.77   13.39
  -4   5  14    7.82   16.20
  -4   5  14    3.62    9.10
   4  -5 -14    3.34   11.82
  -4  -5  13   33.07   24.97
  -4  -5  13   65.24   15.44
  -4   5  13   82.30   14.06
  -4   5  13   48.13   15.20
   4  -5 -13   60.67   11.44
   4   5 -13   18.78   14.87
  -4  -5  12   74.06   14.39
  -4  -5  12   60.43   14.73
  -4   5  12  103.84   16.44
   4  -5 -12   66.24   12.53
   4  -5 -12   46.94   10.82
   4   5 -12   93.55   13.11
  -4  -5  11  229.09   22.64
  -4  -5  11  217.03   22.21
   4  -5 -11  290.71   21.02
   4  -5 -11  266.78   18.06
   4   5 -11  122.57   12.06
  -4  -5  10  254.49   22.02
  -4  -5  10  247.86   24.69
  -4   5  10  196.82   23.64
   4  -5 -10  187.58   19.25
   4  -5 -10  185.86   17.20
   4   5 -10  177.95   16.87
  -4  -5   9  397.13   22.78
  -4  -5   9  403.32   25.21
  -4   5   9  416.62   24.59
   4  -5  -9  486.77   20.64
   4  -5  -9  495.92   18.73
   4   5  -9  335.46   17.82
  -4  -5   8  141.73   12.92
  -4  -5   8  133.20   14.96
  -4   5   8   67.39   13.58
   4  -5  -8   95.60   11.53
   4  -5  -8   84.07    9.72
   4   5  -8  144.59   15.01
  -4  -5   7  204.50   20.02
  -4  -5   7  220.08   21.97
  -4   5   7  264.64   22.07
   4  -5  -7  264.59   17.92
   4  -5  -7  261.54   16.87
   4   5  -7  197.21   16.25
  -4  -5   6  380.54   19.87
  -4  -5   6  394.08   22.49
  -4   5   6  264.54   20.97
   4  -5  -6  338.51   18.16
   4  -5  -6  340.84   17.30
   4   5  -6  372.54   13.30
   4   5  -6  369.30   16.30
  -4  -5   5  254.35   18.25
  -4  -5   5  258.21   21.21
  -4   5   5  304.53   21.02
   4  -5  -5  334.65   18.16
   4  -5  -5  347.75   17.39
   4   5  -5  245.10   13.39
   4   5  -5  273.84   15.25
  -4  -5   4  104.75   10.91
  -4  -5   4  122.10   13.92
  -4   5   4   56.57   12.20
   4  -5  -4   71.53   10.58
   4  -5  -4   65.24    9.77
   4   5  -4  134.77   13.34
   4   5  -4  127.48   13.96
  -4  -5   3  252.34   17.25
  -4  -5   3  246.58   21.16
  -4   5   3  314.39   20.92
   4  -5  -3  322.93   17.73
   4  -5  -3  355.33   17.39
   4   5  -3  291.19   14.73
   4   5  -3  270.45   14.77
  -4  -5   2   23.83    9.20
  -4  -5   2   17.59   11.63
  -4   5   2   40.60   12.25
   4  -5  -2   30.69    9.67
   4  -5  -2   46.56    9.72
   4   5  -2   44.23    8.91
   4   5  -2   33.84    8.58
  -4  -5   1  494.97   17.68
  -4  -5   1  523.04   22.83
  -4   5   1  429.92   20.87
   4  -5  -1  497.68   19.21
   4  -5  -1  519.46   18.11
   4   5  -1  478.34   16.73
   4   5  -1  497.16   15.39
   4   5  -1  460.32   18.87
  -4  -5   0   11.44   11.29
  -4   5   0   24.45   11.15
   4  -5   0   32.03    9.67
   4  -5   0   28.12    9.05
   4   5   0   22.49    9.29
   4   5   0   26.64   12.20
   4   5   0   -6.20    9.05
  -4  -5  -1  829.04   25.26
  -4   5  -1  777.91   24.21
   4  -5   1  871.60   22.07
   4  -5   1  896.96   21.78
   4   5   1  809.36   20.64
   4   5   1  847.87   17.16
   4   5   1  807.22   21.54
  -4  -5  -2   46.66   12.87
  -4   5  -2   41.60   12.15
   4  -5   2   46.28   10.68
   4  -5   2   55.85   10.44
   4   5   2   41.03   10.20
   4   5   2   24.45    7.34
   4   5   2   47.04    9.48
  -4  -5  -3  911.97   26.21
  -4   5  -3  806.55   24.31
   4  -5   3  838.62   26.97
   4  -5   3  867.31   22.68
   4  -5   3  928.70   23.02
   4   5   3  902.96   22.88
   4   5   3  920.59   16.87
   4   5   3  923.21   22.68
  -4  -5  -4   53.28    6.43
  -4  -5  -4   27.69   12.06
  -4   5  -4   81.73   13.15
   4  -5   4   79.11   14.25
   4  -5   4   71.01   11.53
   4  -5   4   75.49   11.53
   4   5   4   48.85   11.15
   4   5   4   31.22    7.86
   4   5   4   42.51   11.39
  -4  -5  -5  833.33   14.20
  -4  -5  -5  824.90   27.21
  -4   5  -5  854.49   26.16
   4  -5   5  778.24   27.78
   4  -5   5  814.60   22.88
   4  -5   5  843.53   22.83
   4   5   5  820.94   23.59
   4   5   5  875.27   16.44
   4   5   5  883.90   23.40
  -4  -5  -6   84.35    8.48
  -4  -5  -6   59.57   13.53
  -4   5  -6   47.70   12.77
   4  -5   6   27.50   13.92
   4  -5   6   50.85   12.20
   4  -5   6   23.02   10.87
   4  -5   6   46.23    6.58
   4   5   6   83.88   12.82
   4   5   6   86.07    8.67
   4   5   6   79.44   12.34
  -4  -5  -7  170.66   13.06
  -4  -5  -7  149.36   16.01
  -4   5  -7  157.89   14.77
   4  -5   7  136.16   16.20
   4  -5   7  152.65   14.11
   4  -5   7  156.03   11.53
   4   5   7  169.04   15.68
   4   5   7  170.37   13.44
   4   5   7  176.09   20.35
  -4  -5  -8   66.62   14.49
  -4   5  -8  104.89   13.92
   4  -5   8   60.24   15.39
   4  -5   8   48.71   13.73
   4  -5   8   62.48   13.25
   4  -5   8   78.63    8.86
   4   5   8   96.08   14.77
   4   5   8   88.64    9.48
   4   5   8   64.67   13.20
  -4  -5  -9  106.04   10.77
   4  -5   9   47.99   28.69
   4  -5   9   42.27   14.39
   4  -5   9   76.25    9.20
   4   5   9   88.45   14.92
   4   5   9  134.25   14.77
   4   5   9  116.52   16.06
  -4  -5 -10   81.92   10.77
  -4  -5 -10   44.46   14.68
   4  -5  10   81.35   16.73
   4  -5  10   97.51   10.48
   4   5  10   94.12   15.63
   4   5  10  100.79    9.91
  -4  -5 -11   79.87   11.77
  -4  -5 -11  111.57   16.39
   4  -5  11   71.63   16.87
   4  -5  11   93.55   10.63
   4   5  11   97.03   16.20
   4   5  11  122.81   10.39
  -4  -5 -12   75.11   12.34
  -4  -5 -12  101.27   18.16
   4  -5  12   79.21   17.73
   4  -5  12   99.56   12.68
   4   5  12  104.37   17.92
   4   5  12  106.75   11.20
  -4  -5 -13   -9.53   11.96
  -4  -5 -13   28.59   16.73
   4  -5  13    9.82   18.78
   4  -5  13    9.29   11.25
   4   5  13   14.73   17.44
  -4  -5 -14  158.65   18.87
  -4  -5 -14  184.96   20.54
   4  -5  14  321.73   33.69
   4  -5  14  213.12   16.20
   4   5  14  197.92   21.26
   4   5  14  174.95   18.68
  -4  -6  13   21.83   14.44
  -4  -6  13   14.11   18.25
  -4   6  13    2.81   17.63
  -4   6  13    1.53   16.16
   4  -6 -13    9.39   11.63
  -4  -6  12   89.36   16.25
  -4  -6  12  101.37   18.35
  -4   6  12   85.78   18.35
   4  -6 -12   69.53   16.01
   4  -6 -12   74.63   12.63
  -4  -6  11   55.95   13.96
  -4  -6  11   53.61   15.30
  -4   6  11   16.16   15.30
   4  -6 -11   33.46   13.92
   4  -6 -11   20.30   11.15
   4   6 -11   21.87   11.63
  -4  -6  10  158.22   15.39
  -4  -6  10  195.73   19.06
  -4   6  10  218.70   26.40
   4  -6 -10  182.57   16.58
   4  -6 -10  174.57   18.73
   4   6 -10  157.03   18.44
  -4  -6   9  210.07   22.59
  -4  -6   9  202.73   18.25
  -4   6   9  134.58   15.92
   4  -6  -9  146.83   15.92
   4  -6  -9  176.47   18.49
   4   6  -9  162.56   17.63
  -4  -6   8  212.98   22.35
  -4  -6   8  164.61   17.30
  -4   6   8  200.02   24.97
   4  -6  -8  182.24   20.44
   4  -6  -8  231.80   18.25
   4   6  -8  140.92   17.16
  -4  -6   7   36.79   11.63
  -4  -6   7   40.22   10.01
  -4  -6   7   35.70   17.39
   4  -6  -7   23.45   12.01
   4  -6  -7   15.35   10.01
   4   6  -7   25.83    9.48
  -4  -6   6  193.87   19.16
  -4  -6   6  207.93   15.11
  -4  -6   6  180.86   21.78
  -4   6   6  159.84   18.30
   4  -6  -6  285.13   20.83
   4  -6  -6  279.89   17.44
   4   6  -6  186.91   14.39
   4   6  -6  141.35   16.01
  -4  -6   5   27.45   10.72
  -4  -6   5   36.51    8.34
  -4  -6   5   36.98   14.54
  -4   6   5   47.61   14.34
   4  -6  -5   28.88   11.53
   4  -6  -5   29.98    9.53
   4   6  -5   51.37    9.39
   4   6  -5   34.41   10.06
  -4  -6   4  335.55   18.68
  -4  -6   4  340.27   13.53
  -4  -6   4  356.52   25.16
  -4   6   4  193.06   22.68
   4  -6  -4  263.54   20.87
   4  -6  -4  317.49   18.21
   4   6  -4  250.10   16.54
   4   6  -4  212.41   15.58
  -4  -6   3   36.93   10.25
  -4  -6   3   40.17    7.05
  -4  -6   3   31.17   13.34
  -4   6   3   17.63   13.20
   4  -6  -3   -1.72   10.34
   4  -6  -3   21.26    9.67
   4   6  -3   22.83    9.96
   4   6  -3   12.39    8.67
  -4  -6   2  234.62   17.35
  -4  -6   2  238.10   23.49
  -4   6   2  176.09   21.73
   4  -6  -2  183.24   19.73
   4  -6  -2  213.46   18.01
   4   6  -2  209.93   17.54
   4   6  -2  183.05   15.01
  -4  -6   1   65.72   13.68
  -4   6   1   83.88   13.49
   4  -6  -1  109.95   12.77
   4  -6  -1   93.55   11.82
   4   6  -1   49.37   10.87
   4   6  -1   61.67    9.53
  -4  -6   0  287.04   24.40
  -4   6   0  277.60   22.02
   4  -6   0  244.15   21.45
   4  -6   0  223.04   17.63
   4   6   0  344.66   19.78
   4   6   0  315.25   17.97
   4   6   0  316.21   20.78
  -4  -6  -1   76.01   14.58
  -4   6  -1  148.64   15.73
   4  -6   1  133.30   13.68
   4  -6   1  150.74   18.54
   4   6   1   95.46   11.68
   4   6   1   89.79    8.96
   4   6   1   91.98   13.15
  -4  -6  -2  247.01   24.21
  -4   6  -2  267.55   23.54
   4  -6   2  228.52   22.45
   4  -6   2  186.67   19.35
   4   6   2  310.30   20.64
   4   6   2  275.70   14.06
   4   6   2  256.49   21.59
  -4  -6  -3   26.40   13.96
  -4   6  -3   72.53   15.01
   4  -6   3   55.52   15.01
   4  -6   3   64.38   13.73
   4  -6   3   48.18   14.01
   4   6   3   30.74   12.63
   4   6   3   38.41    8.29
   4   6   3   32.45   13.06
  -4  -6  -4  156.94   17.25
   4  -6   4  110.14   21.64
   4  -6   4  107.18   15.39
   4  -6   4  135.78   17.25
   4   6   4  191.63   22.30
   4   6   4  187.34   12.63
   4   6   4  142.69   14.87
  -4  -6  -5    2.62   25.26
  -4   6  -5   45.32   17.73
   4  -6   5   36.98   21.11
   4   6   5   -2.53   13.34
   4   6   5   21.16    7.24
   4   6   5   -0.19   14.30
  -4  -6  -6  308.96   13.30
  -4  -6  -6  298.24   28.31
  -4   6  -6  252.20   24.45
   4  -6   6  294.76   27.50
   4   6   6  236.05   24.31
   4   6   6  256.20   12.53
  -4  -6  -7   53.66    9.29
  -4  -6  -7   41.32   15.25
  -4   6  -7   66.29   14.49
   4  -6   7   75.30   16.54
   4   6   7   45.70   14.54
   4   6   7   50.04    7.05
  -4  -6  -8  118.33   16.01
  -4   6  -8   65.86   15.15
   4  -6   8  106.32   17.73
   4  -6   8  101.22   12.39
   4   6   8   75.58   18.40
   4   6   8   67.77    8.05
  -4  -6  -9  -13.44    9.34
  -4  -6  -9   29.31   15.25
   4  -6   9   44.32   17.82
   4  -6   9   17.87    8.86
   4   6   9   22.11   15.20
   4   6   9    5.62    7.20
  -4  -6 -10   32.50   11.72
  -4  -6 -10   44.99   16.73
   4  -6  10   53.38   18.59
   4   6  10   47.23   16.35
  -4  -6 -11   25.45   12.72
  -4  -6 -11   29.31   15.82
   4  -6  11   29.74   17.35
   4  -6  11   39.60   10.20
   4   6  11   22.97   18.35
  -4  -7   9   32.93   14.30
  -4  -7   9   43.70   12.68
  -4  -7   9   37.27   16.44
  -4   7   9   34.98   18.54
   4  -7  -9   51.71   12.44
  -4  -7   8   13.68   13.34
  -4  -7   8  -26.02   11.58
  -4  -7   8   -0.76   15.58
  -4   7   8   26.83   16.49
  -4  -7   7   88.69   13.77
  -4  -7   7   85.35   12.10
  -4  -7   7  104.46   16.92
  -4   7   7   89.26   17.44
   4  -7  -7   48.94   11.96
   4   7  -7   60.86   10.91
  -4  -7   6   30.36   12.92
  -4  -7   6   21.21    9.91
  -4  -7   6   33.03   14.77
  -4   7   6   13.96   14.68
   4  -7  -6  -14.96   11.29
   4   7  -6   20.92   10.53
  -4  -7   5  210.74   20.06
  -4  -7   5  254.30   19.25
  -4  -7   5  244.39   27.21
  -4   7   5  254.49   26.50
   4  -7  -5  255.25   20.06
   4   7  -5  205.02   18.59
   4   7  -5  195.11   17.63
  -4  -7   4   81.97   12.25
  -4  -7   4   59.91    8.91
  -4  -7   4   86.45   16.20
  -4   7   4   26.40   15.11
   4  -7  -4   -2.10   10.87
   4   7  -4   72.44   11.49
   4   7  -4   51.95   10.44
  -4  -7   3  399.18   20.16
  -4  -7   3  373.92   27.64
  -4   7   3  451.65   26.64
   4  -7  -3  422.53   21.59
   4   7  -3  461.75   22.21
   4   7  -3  392.12   17.78
  -4  -7   2   68.05   10.72
  -4  -7   2   65.24   15.54
  -4   7   2   38.79   16.25
   4  -7  -2   30.98   11.53
   4   7  -2   67.20   12.96
   4   7  -2   51.04   10.01
  -4  -7   1  173.23   17.25
  -4   7   1  153.79   16.73
   4  -7  -1  253.82   20.97
   4   7  -1  143.54   14.77
   4   7  -1  131.96   16.92
  -4  -7   0  111.23   16.39
  -4   7   0   75.01   15.77
   4  -7   0   68.44   13.25
   4   7   0  129.77   14.82
   4   7   0  118.71   14.11
  -4  -7  -1  101.51   16.82
  -4   7  -1  128.44   17.35
   4  -7   1   77.11   13.53
   4   7   1  120.81   14.58
   4   7   1  112.14   13.11
  -4  -7  -2   28.50   15.39
  -4   7  -2   30.26   15.44
   4  -7   2    8.96   14.96
   4  -7   2   17.82   12.87
   4   7   2    4.15   13.01
   4   7   2    9.48    7.53
  -4  -7  -3   31.41   15.87
  -4   7  -3    6.91   15.44
   4  -7   3   26.16   18.01
   4  -7   3   24.21   13.63
   4   7   3   36.03   14.54
  -4  -7  -4    1.05   15.54
  -4   7  -4   13.68   15.25
   4  -7   4   22.92   16.73
   4   7   4    7.86   14.20
  -4  -7  -5   82.59   17.39
  -4   7  -5   81.02   15.82
   4  -7   5   69.06   16.16
   4   7   5  110.18   18.82
  -4  -7  -6   96.36   17.39
  -4   7  -6  110.95   16.97
   4  -7   6  113.61   19.87
   4   7   6   71.01   16.20
  -4  -7  -7   96.74   10.44
  -4  -7  -7  114.09   18.06
  -4   7  -7  144.07   18.54
   4  -7   7   76.54   17.92
   4   7   7  131.34   18.06
  -4  -7  -8   39.60   17.20
   4  -7   8   82.64   18.78
   4   7   8   39.98   17.73
  -5   0  18   27.55   17.87
  -5   0  18   34.07   14.63
   5   0 -18   32.31   16.78
  -5   0  17   36.12   16.87
  -5   0  17   40.32   24.02
   5   0 -17  -16.92   12.68
  -5   0  16   -3.34   15.54
  -5   0  16   15.35   13.58
   5   0 -16   -2.57   12.49
  -5   0  15   10.87   13.77
  -5   0  15    2.57   12.53
   5   0 -15    8.48   11.63
  -5   0  14   98.94   14.34
   5   0 -14  113.42   12.63
   5   0 -14  110.56   25.59
  -5   0  13   59.67   14.34
  -5   0  13   52.38   12.20
   5   0 -13   74.96   10.91
   5   0 -13   31.93   13.58
  -5   0  12   59.38   13.39
  -5   0  12   65.53   12.44
   5   0 -12   93.84   10.39
   5   0 -12   54.57   12.10
  -5   0  11  273.93   22.59
  -5   0  11  287.33   20.40
   5   0 -11  287.80   16.35
   5   0 -11  286.47   18.97
  -5   0  10  658.96   24.21
  -5   0  10  606.96   20.54
   5   0 -10  697.61   18.21
   5   0 -10  676.73   20.83
  -5   0   9   76.92   12.63
  -5   0   9   82.97   11.63
   5   0  -9   59.19    9.15
  -5   0   8   13.20   10.91
  -5   0   8   11.20    9.48
   5   0  -8    2.48    7.58
  -5   0   7  989.89   24.73
  -5   0   7 1004.61   20.92
   5   0  -7 1136.05   12.77
   5   0  -7 1131.33   22.68
  -5   0   6   49.80   11.63
  -5   0   6   36.17    9.01
   5   0  -6   39.36    5.91
   5   0  -6   48.71    9.01
  -5   0   5  188.25   18.01
  -5   0   5  193.06   15.39
   5   0  -5  238.76   11.29
   5   0  -5  222.18   15.06
  -5   0   4  142.07   14.77
  -5   0   4  132.63   14.87
   5   0  -4  140.68   11.29
   5   0  -4  150.60   14.77
  -5   0   3   -1.33    8.15
  -5   0   3    7.34    8.20
   5   0  -3    7.39    7.63
  -5   0   2  727.58   18.16
  -5   0   2  718.29   18.54
   5   0  -2  739.12   17.73
   5   0  -2  801.59   19.59
   5   0  -2  753.75   17.39
  -5   0   1  158.75   13.77
  -5   0   1  150.12   14.96
   5   0  -1  148.60   14.58
   5   0  -1  154.17   15.35
   5   0  -1  160.13   13.87
  -5   0   0 1252.43   20.25
  -5   0   0 1218.36   21.16
   5   0   0 1223.88   20.68
   5   0   0 1416.61   23.83
   5   0   0 1324.20   20.78
  -5   0  -1  298.38   14.92
  -5   0  -1  264.35   16.06
   5   0   1  280.22   16.16
   5   0   1  271.65   16.44
   5   0   1  273.31   14.58
  -5   0  -2 1546.52   21.26
  -5   0  -2 1440.39   23.16
   5   0   2 1547.76   22.68
   5   0   2 1792.77   26.45
   5   0   2 1626.25   22.73
  -5   0  -3   28.45    8.44
  -5   0  -3   34.22    9.05
   5   0   3   29.31    9.67
   5   0   3   41.08    9.25
   5   0   3   37.74    8.96
  -5   0  -4 1000.04   18.92
  -5   0  -4  967.82   20.87
   5   0   4  970.87   21.11
   5   0   4 1183.47   22.97
   5   0   4 1043.98   20.87
  -5   0  -5   14.92    8.63
  -5   0  -5    8.10    9.34
   5   0   5   19.44    9.77
   5   0   5   14.34    8.63
   5   0   5   28.59    8.86
  -5   0  -6   10.91    8.29
  -5   0  -6    4.77    9.10
   5   0   6   28.07   10.68
   5   0   6   22.83    8.63
   5   0   6   19.40    8.58
  -5   0  -7  640.13   17.35
  -5   0  -7  649.00   22.26
   5   0   7  644.71   21.59
   5   0   7  671.35   20.68
   5   0   7  717.86   19.63
  -5   0  -8  842.63   23.07
   5   0   8  914.21   24.83
   5   0   8  921.21   21.83
  -5   0  -9   89.45   13.39
   5   0   9   69.39   13.20
   5   0   9  105.23   10.20
   5   0   9   63.38   10.34
  -5   0 -10   18.92   11.82
   5   0  10    7.29   13.20
   5   0  10   11.63    9.87
   5   0  10    2.81   10.44
   5   0  11  186.29   17.49
   5   0  11  190.15   16.39
   5   0  11  203.73   19.59
   5   0  12  159.75   16.78
   5   0  12  148.88   16.97
   5   0  12  193.87   22.26
   5   0  13  511.79   29.50
   5   0  13  544.15   20.06
   5   0  13  517.94   29.17
   5   0  14  139.78   18.78
   5   0  14  129.10   13.25
   5   0  15  392.03   30.21
   5   0  15  344.75   21.21
   5   0  16   29.12   18.78
  -5  -1  18   46.85   16.92
  -5  -1  18   33.79   16.63
  -5   1  18   23.88   16.63
  -5   1  18   41.32   22.35
   5   1 -18  -11.91   14.06
  -5  -1  17   60.57   16.97
  -5  -1  17   64.43   15.77
  -5   1  17   53.23   17.49
  -5   1  17   45.61   14.15
   5  -1 -17   74.87   16.58
   5   1 -17   38.03   13.68
  -5  -1  16  136.16   17.59
  -5  -1  16  166.94   27.36
  -5   1  16  101.22   16.82
  -5   1  16   99.56   14.54
   5  -1 -16  147.88   15.15
   5   1 -16  111.52   15.01
  -5  -1  15   33.50   14.63
  -5  -1  15   54.62   13.77
  -5   1  15   32.55   14.34
  -5   1  15   60.38   12.82
   5  -1 -15   61.38   12.34
   5   1 -15   59.95   12.49
  -5  -1  14  270.36   25.26
  -5  -1  14  256.35   24.31
  -5   1  14  137.54   23.83
  -5   1  14  151.03   14.44
   5  -1 -14  231.76   18.25
   5  -1 -14  163.94   17.63
   5   1 -14  190.68   20.92
  -5  -1  13   97.08   16.30
  -5  -1  13  108.94   14.49
  -5   1  13  129.91   14.87
  -5   1  13  163.08   13.96
   5  -1 -13  167.90   17.54
   5  -1 -13  108.47   14.92
   5   1 -13  145.07   17.16
   5   1 -13   95.89   14.30
  -5  -1  12  136.39   14.82
  -5  -1  12  114.52   13.44
  -5   1  12  109.18   13.92
  -5   1  12  145.16   12.96
   5  -1 -12  135.82   16.11
   5  -1 -12  119.91   13.49
   5   1 -12  139.97   16.35
   5   1 -12  114.42   12.92
  -5  -1  11  352.52   22.92
  -5  -1  11  370.44   21.87
  -5   1  11  325.21   22.78
  -5   1  11  319.49   19.16
   5  -1 -11  363.20   18.06
   5  -1 -11  372.01   20.25
   5   1 -11  319.54   18.63
   5   1 -11  360.57   19.63
  -5  -1  10  306.72   21.64
  -5  -1  10  323.64   20.02
  -5   1  10  275.89   21.35
  -5   1  10  298.86   17.82
   5  -1 -10  350.18   18.49
   5   1 -10  296.33   14.11
   5   1 -10  290.71   18.68
  -5  -1   9  182.72   20.44
  -5  -1   9  210.12   18.97
  -5   1   9  213.79   21.02
  -5   1   9  251.77   16.54
   5  -1  -9  256.25   11.01
   5  -1  -9  286.18   17.20
   5   1  -9  191.20   12.92
   5   1  -9  182.77   16.35
  -5  -1   8  643.94   23.40
  -5  -1   8  754.84   22.07
  -5   1   8  862.88   24.88
  -5   1   8  891.14   19.30
   5  -1  -8  864.88   14.25
   5  -1  -8  769.81   20.64
   5   1  -8  912.92   16.49
   5   1  -8  913.02   22.21
  -5  -1   7 1708.32   28.78
  -5  -1   7 1567.78   25.83
  -5   1   7 1638.02   28.50
  -5   1   7 1543.95   21.87
   5  -1  -7 1762.79   18.01
   5  -1  -7 1658.90   26.07
   5   1  -7 1831.37   27.31
  -5  -1   6    5.00   10.48
  -5  -1   6    6.24    9.77
  -5   1   6   37.79    8.58
   5  -1  -6   30.21    6.77
   5  -1  -6   17.39    8.15
   5   1  -6   16.39    7.77
  -5  -1   5 1313.19   25.83
  -5  -1   5 1432.34   24.50
  -5   1   5 1106.74   22.64
  -5   1   5 1171.79   19.54
   5  -1  -5 1519.98   18.63
   5  -1  -5 1510.35   24.26
   5   1  -5 1415.75   24.02
  -5  -1   4   39.65   10.63
  -5  -1   4   48.71   10.01
  -5   1   4   34.31    9.82
  -5   1   4   34.36    8.15
   5  -1  -4   37.94    7.86
   5  -1  -4   42.89    9.20
   5   1  -4   37.22    8.96
  -5  -1   3  847.96   18.16
  -5  -1   3  799.21   20.16
  -5   1   3  823.33   20.16
  -5   1   3  765.76   17.20
   5  -1  -3  980.78   17.49
   5  -1  -3  863.02   20.16
   5   1  -3  814.70   16.25
   5   1  -3  938.47   20.78
  -5  -1   2   81.02    9.01
  -5  -1   2   84.31   10.72
  -5   1   2   59.29   10.48
  -5   1   2   52.42    8.53
   5  -1  -2   49.04    8.67
   5   1  -2   66.10    8.48
   5   1  -2   58.95    9.20
   5   1  -2   74.01   10.06
  -5  -1   1  739.83   16.87
  -5  -1   1  661.82   19.68
  -5   1   1  765.66   19.25
  -5   1   1  763.66   17.20
   5  -1  -1  720.43   19.30
   5  -1  -1  724.15   16.06
   5   1  -1  814.03   16.68
   5   1  -1  892.86   19.97
   5   1  -1  993.27   20.87
  -5  -1   0  140.73   12.87
  -5  -1   0  130.15   16.06
  -5   1   0  149.83   14.87
  -5   1   0  148.79   13.53
   5  -1   0  130.39   16.06
   5  -1   0  131.34   11.15
   5  -1   0  129.20   13.11
   5   1   0  161.80   13.39
   5   1   0  173.71   14.92
   5   1   0  126.77   14.73
  -5  -1  -1  539.91   14.63
  -5  -1  -1  526.95   19.25
  -5   1  -1  554.11   17.73
  -5   1  -1  547.34   16.35
   5  -1   1  532.09   18.92
   5  -1   1  582.70   18.63
   5  -1   1  595.33   16.11
   5   1   1  582.66   15.87
   5   1   1  659.38   18.82
   5   1   1  619.45   18.16
  -5  -1  -2    7.67    6.91
  -5  -1  -2    1.48    9.44
  -5   1  -2   27.78    9.20
  -5   1  -2   32.12    8.39
   5  -1   2   12.20   10.34
   5  -1   2   13.77    8.82
   5   1   2   22.78    8.63
   5   1   2   25.21    8.58
   5   1   2   24.16    8.63
  -5  -1  -3  473.28   14.49
  -5  -1  -3  442.69   19.49
  -5   1  -3  785.63   19.30
  -5   1  -3  779.43   18.30
   5  -1   3  601.58   20.16
   5  -1   3  658.91   19.25
   5  -1   3  617.78   16.16
   5   1   3  652.24   17.25
   5   1   3  718.67   19.49
   5   1   3  686.31   18.78
  -5  -1  -4 1031.21   16.68
  -5  -1  -4 1095.59   23.59
  -5   1  -4  992.70   20.68
  -5   1  -4  983.41   20.40
   5  -1   4 1125.52   23.88
   5  -1   4 1115.56   22.59
   5  -1   4 1169.08   20.16
   5   1   4  920.07   19.40
   5   1   4 1019.10   21.68
   5   1   4 1052.56   21.30
  -5  -1  -5 1495.24   18.92
  -5  -1  -5 1524.27   26.45
  -5   1  -5 1374.05   22.78
  -5   1  -5 1400.93   22.73
   5  -1   5 1504.06   26.12
   5  -1   5 1630.69   26.64
   5  -1   5 1635.36   23.11
   5   1   5 1455.02   23.35
   5   1   5 1530.46   25.07
   5   1   5 1608.91   24.88
  -5  -1  -6  509.41   14.82
  -5  -1  -6  560.40   21.49
  -5   1  -6  530.90   18.63
  -5   1  -6  539.43   18.92
   5  -1   6  554.54   22.07
   5  -1   6  561.07   19.78
   5  -1   6  667.68   18.92
   5   1   6  531.47   19.16
   5   1   6  570.84   19.16
   5   1   6  550.11   18.82
  -5  -1  -7  337.22   20.83
  -5   1  -7  361.38   18.06
  -5   1  -7  313.25   18.40
   5  -1   7  374.63   21.49
   5  -1   7  364.77   16.78
   5  -1   7  376.73   17.11
   5   1   7  341.23   18.68
   5   1   7  323.69   17.54
   5   1   7  300.62   18.16
  -5  -1  -8  856.26   25.07
  -5   1  -8  817.80   20.83
  -5   1  -8  782.24   21.35
   5  -1   8  894.67   25.73
   5  -1   8 1005.57   21.26
   5  -1   8 1045.50   21.83
   5   1   8  749.65   22.26
   5   1   8  819.94   22.49
   5   1   8  914.73   22.73
  -5  -1  -9  187.34   21.06
   5  -1   9  134.87   14.58
   5  -1   9  151.93   16.63
   5  -1   9  135.73   16.58
   5   1   9  122.72   14.06
   5   1   9  123.19   11.91
   5   1   9  127.20   12.25
  -5  -1 -10  245.15   22.49
   5  -1  10  225.08   23.11
   5  -1  10  306.86   17.68
   5  -1  10  302.19   18.44
   5   1  10  232.38   22.02
   5   1  10  231.76   19.68
  -5  -1 -11  129.29   15.63
   5  -1  11   99.32   15.20
   5  -1  11  137.40   16.63
   5  -1  11  105.61   12.30
   5   1  11  100.70   15.15
   5   1  11  126.20   14.68
  -5  -1 -12  101.65   13.63
  -5  -1 -12  117.43   14.68
   5  -1  12  133.49   16.20
   5  -1  12  121.38   12.96
   5  -1  12  110.85   14.15
   5   1  12  206.36   25.54
   5   1  12  187.77   15.54
   5   1  12  188.06   17.59
  -5  -1 -13   58.24   16.30
   5  -1  13   41.32   15.54
   5  -1  13   48.18   12.34
   5  -1  13   60.76   16.01
   5   1  13  109.28   16.11
   5   1  13   97.22   13.39
  -5  -1 -14  190.01   25.83
   5  -1  14  121.14   17.59
   5  -1  14  148.45   14.82
   5  -1  14  170.14   20.49
   5   1  14  194.25   18.16
   5  -1  15   66.34   19.97
   5  -1  15   20.68   12.39
   5   1  15   63.67   18.35
   5   1  15   51.47   11.96
  -5  -2  17  187.48   20.11
  -5  -2  17  246.58   28.78
  -5   2  17  229.18   28.31
  -5   2  17  249.01   24.40
   5   2 -17  235.62   16.58
  -5  -2  16   59.76   14.96
  -5  -2  16   50.85   15.39
  -5   2  16   58.43   15.87
  -5   2  16   53.38   13.92
   5   2 -16   49.18   13.63
  -5  -2  15  448.88   28.36
  -5  -2  15  434.97   28.31
  -5   2  15  391.65   27.74
  -5   2  15  407.56   23.02
   5  -2 -15  501.97   23.11
   5   2 -15  394.27   21.49
  -5  -2  14   59.48   15.01
  -5  -2  14   44.27   25.83
  -5   2  14   78.21   20.54
  -5   2  14   73.39   11.96
   5  -2 -14  106.23   12.77
   5  -2 -14   65.53   16.54
   5   2 -14   44.42   11.53
  -5  -2  13  366.63   36.60
  -5  -2  13  324.97   25.02
  -5   2  13  335.79   24.16
  -5   2  13  383.59   20.21
   5  -2 -13  392.41   20.44
   5  -2 -13  349.04   25.93
   5   2 -13  381.11   19.25
  -5  -2  12   43.13   13.49
  -5  -2  12   33.74   13.68
  -5   2  12   51.99   13.53
  -5   2  12   51.47   10.82
   5  -2 -12   34.22   10.01
   5  -2 -12   40.27   12.58
   5   2 -12   33.65    9.58
   5   2 -12   39.13   12.72
  -5  -2  11   40.27   13.53
  -5  -2  11   37.12   13.39
  -5   2  11   88.17   13.39
  -5   2  11  102.75   11.10
   5  -2 -11   64.10    8.91
   5  -2 -11   27.16   10.58
   5   2 -11   89.21   10.10
   5   2 -11   69.91   12.39
  -5  -2  10  272.60   22.59
  -5  -2  10  309.30   21.87
  -5   2  10  360.67   22.88
  -5   2  10  367.72   16.54
   5  -2 -10  332.93   14.20
   5  -2 -10  309.87   18.63
   5   2 -10  356.43   14.58
   5   2 -10  340.08   19.92
  -5  -2   9  188.20   21.02
  -5  -2   9  161.32   14.30
  -5   2   9  115.09   14.49
  -5   2   9   82.02    9.96
   5  -2  -9  177.52   13.49
   5  -2  -9  157.17   16.58
   5   2  -9  105.56    8.86
   5   2  -9   93.50   11.10
  -5  -2   8  317.97   21.73
  -5  -2   8  361.15   21.49
  -5   2   8  329.45   14.58
   5  -2  -8  386.88   14.63
   5  -2  -8  356.90   18.49
   5   2  -8  283.85   12.06
   5   2  -8  276.89   17.59
  -5  -2   7   26.31   11.49
  -5  -2   7   22.16   10.87
  -5   2   7   11.15   10.39
  -5   2   7   10.06    8.01
   5  -2  -7   39.51    8.53
   5  -2  -7   28.74    9.44
   5   2  -7   -0.95    6.05
   5   2  -7   16.16    8.34
  -5  -2   6  870.41   24.21
  -5  -2   6  830.90   22.73
  -5   2   6  932.22   23.78
  -5   2   6  896.05   16.82
   5  -2  -6  870.36   17.49
   5  -2  -6  825.76   21.16
   5   2  -6  993.89   13.44
   5   2  -6  993.32   22.02
  -5  -2   5   95.50   11.72
  -5  -2   5  103.70   12.39
  -5   2   5   59.33   11.58
  -5   2   5   48.80    7.86
   5  -2  -5   64.91    9.25
   5  -2  -5   39.89    9.15
   5   2  -5   59.81    7.53
   5   2  -5   99.75   10.34
  -5  -2   4 1096.35   24.16
  -5  -2   4 1071.67   24.07
  -5   2   4 1113.22   23.73
  -5   2   4 1164.98   17.25
   5  -2  -4 1185.66   23.02
   5   2  -4 1153.21   15.20
   5   2  -4 1329.02   23.54
  -5  -2   3  214.03   18.06
  -5   2   3  137.06   17.01
  -5   2   3  160.08   12.34
   5  -2  -3  172.14   14.11
   5  -2  -3  155.60   15.92
   5   2  -3  200.02   11.20
   5   2  -3  235.28   15.97
  -5  -2   2 1174.42   17.82
  -5  -2   2 1204.73   24.21
  -5   2   2 1250.10   23.92
  -5   2   2 1205.25   17.35
   5  -2  -2 1311.29   21.45
   5  -2  -2 1376.82   24.54
   5   2  -2 1199.96   15.68
   5   2  -2 1395.64   22.88
   5   2  -2 1335.97   23.45
  -5  -2   1   89.79    8.34
  -5  -2   1   83.02   11.15
  -5   2   1   55.85   10.63
  -5   2   1   51.04    7.82
   5  -2  -1   51.85    9.01
   5  -2  -1   64.53    9.96
   5   2  -1   79.30    8.20
   5   2  -1   83.50   10.06
   5   2  -1   71.91   10.20
  -5  -2   0 1049.94   16.01
  -5  -2   0 1062.47   23.92
  -5   2   0 1095.45   22.88
  -5   2   0 1062.37   17.06
   5  -2   0 1127.85   24.21
   5  -2   0 1336.50   23.69
   5  -2   0 1237.18   17.59
   5   2   0 1039.55   15.92
   5   2   0 1140.91   21.83
   5   2   0 1112.84   22.45
  -5  -2  -1   20.11    6.91
  -5  -2  -1   24.35   10.44
  -5   2  -1    3.10    9.58
  -5   2  -1    9.25    7.29
   5  -2   1    2.57   10.58
   5  -2   1    2.38    8.91
   5  -2   1    0.00    6.96
   5   2   1   11.53    7.58
   5   2   1   18.16    8.15
   5   2   1    3.72    9.44
  -5  -2  -2  508.98   13.01
  -5  -2  -2  501.26   21.02
  -5   2  -2  424.77   18.49
  -5   2  -2  425.58   14.68
   5  -2   2  455.84   20.87
   5  -2   2  550.30   19.02
   5  -2   2  514.08   14.25
   5   2   2  462.13   14.49
   5   2   2  489.11   17.35
   5   2   2  473.76   18.54
  -5  -2  -3  142.07   10.82
  -5  -2  -3  131.92   12.96
  -5   2  -3  159.56   17.30
  -5   2  -3  174.09   13.53
   5  -2   3  166.09   18.92
   5  -2   3  158.94   15.39
   5  -2   3  184.77   12.72
   5   2   3  177.95   13.92
   5   2   3  171.95   15.87
   5   2   3  225.18   16.63
  -5  -2  -4  348.99   20.78
  -5   2  -4  332.69   18.25
  -5   2  -4  316.21   15.06
   5  -2   4  281.08   20.92
   5  -2   4  299.67   17.78
   5  -2   4  325.40   14.25
   5   2   4  444.31   16.20
   5   2   4  457.60   18.35
   5   2   4  446.26   17.78
  -5  -2  -5  422.34   21.64
  -5   2  -5  547.49   19.87
  -5   2  -5  504.02   16.25
   5  -2   5  423.91   21.68
   5  -2   5  437.02   18.68
   5  -2   5  437.97   15.54
   5   2   5  519.56   17.63
   5   2   5  532.47   19.49
   5   2   5  533.33   19.11
  -5  -2  -6  282.27   20.92
  -5   2  -6  283.56   18.21
   5  -2   6  331.17   22.11
   5  -2   6  346.28   17.87
   5  -2   6  325.88   15.49
   5   2   6  264.31   17.30
   5   2   6  249.44   17.97
   5   2   6  287.09   17.82
  -5  -2  -7  352.85   22.26
  -5   2  -7  372.20   19.68
   5  -2   7  417.67   23.59
   5  -2   7  417.10   18.82
   5  -2   7  435.49   16.63
   5   2   7  308.06   19.02
   5   2   7  295.76   18.11
   5   2   7  283.75   17.97
  -5  -2  -8  643.13   24.92
  -5   2  -8  654.43   21.97
   5  -2   8  589.19   25.16
   5  -2   8  601.39   20.40
   5  -2   8  624.59   19.11
   5   2   8  737.69   22.02
   5   2   8  830.86   21.87
   5   2   8  831.38   24.21
  -5  -2  -9  261.45   23.64
   5  -2   9  235.86   23.69
   5  -2   9  221.03   17.30
   5  -2   9  265.74   16.49
   5   2   9  278.79   20.73
   5   2   9  316.73   18.54
   5   2   9  294.19   22.35
  -5  -2 -10  682.02   20.44
  -5  -2 -10  625.50   26.97
   5  -2  10  605.48   27.50
   5  -2  10  624.26   21.78
   5  -2  10  720.58   20.73
   5   2  10  562.97   24.02
   5   2  10  611.01   22.21
   5   2  10  549.49   27.02
  -5  -2 -11   30.79   11.72
  -5  -2 -11   36.27   21.78
   5  -2  11   61.05   17.87
   5  -2  11   55.04   11.68
   5  -2  11   61.19   11.15
   5   2  11   56.47   14.15
   5   2  11   26.64   10.34
   5   2  11   16.92   17.16
  -5  -2 -12  140.26   13.92
  -5  -2 -12  119.19   15.58
   5  -2  12  134.58   17.82
   5  -2  12  145.40   13.77
   5  -2  12  170.76   18.78
   5   2  12  137.06   16.92
   5   2  12  126.67   13.30
  -5  -2 -13   -2.10   14.49
  -5  -2 -13   11.87   16.20
   5  -2  13   13.53   16.58
   5  -2  13   -3.62   11.91
   5  -2  13   19.97   13.49
   5   2  13   18.59   16.39
  -5  -2 -14  -17.87   18.54
   5  -2  14    9.10   17.87
   5  -2  14  -16.63   13.92
   5  -2  14  -20.49   16.44
   5   2  14   -1.67   16.68
   5  -2  15   11.53   17.59
   5  -2  15   -9.82   15.35
   5   2  15   60.29   17.25
  -5  -3  16   35.31   16.44
  -5  -3  16   26.02   16.49
  -5   3  16   42.51   17.01
  -5   3  16   58.00   12.63
  -5  -3  15   18.59   14.92
  -5  -3  15   26.35   17.06
  -5   3  15   17.35   14.96
  -5   3  15   32.22   11.34
   5   3 -15   30.88   10.15
  -5  -3  14   23.97   14.44
  -5  -3  14   35.22   15.20
  -5   3  14   60.29   25.73
  -5   3  14   73.25   11.49
   5  -3 -14   26.16   18.78
   5   3 -14   60.67    9.87
  -5  -3  13  184.81   17.35
  -5  -3  13  177.76   17.30
  -5   3  13  155.79   16.54
  -5   3  13  140.78   16.16
   5  -3 -13  211.69   21.92
   5  -3 -13  169.85   16.68
  -5  -3  12  156.03   29.26
  -5   3  12  129.82   15.39
  -5   3  12  137.97   15.77
   5  -3 -12  149.07   15.15
   5   3 -12  140.11   17.78
  -5  -3  11  201.16   24.26
  -5  -3  11  167.18   16.01
  -5   3  11  149.41   15.11
  -5   3  11  131.49   14.58
   5  -3 -11  188.63   17.20
   5  -3 -11  179.05   20.64
   5   3 -11  114.23   13.87
  -5  -3  10  398.56   24.26
  -5  -3  10  396.32   25.26
  -5   3  10  270.50   23.02
  -5   3  10  260.40   14.30
   5  -3 -10  313.63   17.35
   5  -3 -10  316.35   20.54
   5   3 -10  344.18   20.11
  -5  -3   9  433.49   23.26
  -5  -3   9  431.92   24.45
  -5   3   9  372.54   22.92
  -5   3   9  406.85   14.34
   5  -3  -9  532.00   18.16
   5  -3  -9  506.02   20.68
   5   3  -9  362.00   18.63
  -5  -3   8  370.53   22.26
  -5  -3   8  364.58   23.40
  -5   3   8  276.08   22.35
  -5   3   8  234.19   12.77
   5  -3  -8  305.10   16.68
   5  -3  -8  339.46   18.49
   5   3  -8  347.23   17.92
  -5  -3   7  256.25   20.78
  -5  -3   7  252.68   21.64
  -5   3   7  309.15   21.30
  -5   3   7  312.20   12.49
   5  -3  -7  317.16   16.73
   5  -3  -7  297.57   18.40
   5   3  -7  305.82   18.30
  -5  -3   6  259.73   20.83
  -5  -3   6  254.39   20.87
  -5   3   6  220.99   20.44
  -5   3   6  194.01   11.58
   5  -3  -6  219.84   16.25
   5  -3  -6  249.39   17.92
   5   3  -6  237.71   16.87
  -5  -3   5  290.04   19.97
  -5  -3   5  287.28   20.92
  -5   3   5  302.53   20.92
  -5   3   5  280.65   11.58
   5  -3  -5  390.36   16.87
   5  -3  -5  356.71   18.35
   5   3  -5  277.89   16.58
  -5  -3   4    5.39   10.20
  -5  -3   4   14.54   11.58
  -5   3   4    6.58   11.29
  -5   3   4    9.29    6.05
   5  -3  -4   18.54    9.67
   5  -3  -4   -9.96    8.63
   5   3  -4    5.91    6.34
   5   3  -4   -0.33    8.82
  -5  -3   3  613.92   21.45
  -5  -3   3  678.92   23.35
  -5   3   3  720.43   23.35
  -5   3   3  648.38   12.34
   5  -3  -3  780.20   19.87
   5  -3  -3  740.88   21.21
   5   3  -3  618.45   14.11
   5   3  -3  667.39   19.87
  -5  -3   2   98.65   12.34
  -5   3   2   95.31   12.20
  -5   3   2  104.42    9.91
   5  -3  -2  107.47   11.58
   5  -3  -2  120.24   11.25
   5   3  -2  130.58   15.44
   5   3  -2  160.89   16.16
  -5  -3   1  222.08   11.72
  -5  -3   1  215.51   20.30
  -5   3   1  249.44   19.30
  -5   3   1  228.13   10.87
   5  -3  -1  252.82   17.01
   5  -3  -1  264.50   17.20
   5   3  -1  241.91   16.01
   5   3  -1  228.28   17.54
  -5  -3   0   42.13    6.72
  -5  -3   0   41.27   12.10
  -5   3   0   43.18   11.01
  -5   3   0   61.95    7.01
   5  -3   0   70.01   10.58
   5  -3   0   56.38   10.48
   5   3   0   46.85    9.44
   5   3   0   38.89   10.39
  -5  -3  -1  908.97   25.35
  -5   3  -1  781.72   22.97
   5  -3   1  981.07   25.69
   5  -3   1  994.99   22.64
   5  -3   1  908.54   22.68
   5  -3   1  963.20   14.96
   5   3   1  805.98   14.25
   5   3   1  918.35   20.68
   5   3   1  940.28   22.45
  -5  -3  -2   36.36   12.30
  -5   3  -2   37.55   11.10
   5  -3   2   62.57   13.01
   5  -3   2   62.53   10.44
   5  -3   2   58.33    7.01
   5   3   2   37.36    8.10
   5   3   2   21.21    9.10
   5   3   2   17.87    9.29
  -5  -3  -3 1022.39   26.83
  -5   3  -3  908.25   23.83
   5  -3   3  930.32   26.02
   5  -3   3 1037.21   23.35
   5  -3   3 1036.31   16.01
   5   3   3  899.82   17.20
   5   3   3 1020.58   21.26
   5   3   3  976.64   23.11
  -5  -3  -4    6.67   11.68
  -5   3  -4    6.96   11.34
   5  -3   4   15.77   12.63
   5  -3   4   10.25    9.05
   5  -3   4    3.38    6.96
   5   3   4   21.49    9.29
   5   3   4    4.67    8.91
   5   3   4   -7.48    9.15
  -5  -3  -5  495.63   23.92
  -5   3  -5  413.85   20.92
   5  -3   5  485.96   24.64
   5  -3   5  539.29   15.30
   5   3   5  444.74   17.82
   5   3   5  506.50   18.87
   5   3   5  419.76   19.87
  -5  -3  -6  109.18   14.20
  -5   3  -6  129.68   13.25
   5  -3   6   77.40   14.54
   5  -3   6  120.72   12.53
   5  -3   6   98.75   10.01
   5   3   6  144.73   17.30
   5   3   6  134.73   16.58
   5   3   6  142.26   13.49
  -5  -3  -7  417.86   24.69
  -5   3  -7  402.08   22.07
   5  -3   7  375.78   25.12
   5  -3   7  371.01   20.40
   5  -3   7  420.34   16.44
   5   3   7  418.57   19.73
   5   3   7  477.33   19.92
   5   3   7  473.47   22.45
  -5  -3  -8  187.96   17.20
  -5   3  -8  252.49   20.87
   5  -3   8  200.54   24.78
   5  -3   8  194.44   19.06
   5  -3   8  181.24   15.39
   5   3   8  204.45   19.78
   5   3   8  235.28   18.63
   5   3   8  225.04   22.88
  -5  -3  -9   98.22   11.34
  -5  -3  -9   94.55   21.11
   5  -3   9   94.17   16.92
   5  -3   9   78.92   12.63
   5  -3   9   84.31    9.96
   5   3   9  130.39   13.53
   5   3   9  113.66   12.34
   5   3   9  136.59   16.87
  -5  -3 -10   67.96   11.91
  -5  -3 -10   88.69   16.63
   5  -3  10   96.70   18.16
   5  -3  10   84.26   12.53
   5  -3  10   96.79   11.25
   5   3  10   56.19   14.15
   5   3  10   71.34   11.49
  -5  -3 -11   47.61   11.82
  -5  -3 -11   47.23   13.53
   5  -3  11   63.43   16.54
   5  -3  11   53.14   13.58
   5  -3  11   62.72   11.10
   5   3  11   69.72   14.58
   5   3  11   74.20   12.63
  -5  -3 -12  252.96   20.49
  -5  -3 -12  270.50   28.17
   5  -3  12  286.32   29.93
   5  -3  12  255.35   23.88
   5  -3  12  320.40   21.16
   5   3  12  267.21   24.21
   5   3  12  218.94   20.30
  -5  -3 -13  126.82   16.63
  -5  -3 -13   82.92   16.63
   5  -3  13  128.91   21.11
   5  -3  13  110.56   14.77
   5   3  13  123.10   17.59
   5   3  13  104.23   12.39
  -5  -3 -14   48.28   19.35
  -5  -3 -14  104.75   18.30
   5  -3  14   86.12   20.49
   5  -3  14   79.44   18.68
   5   3  14   34.55   16.63
   5   3  14   70.39   12.92
  -5  -4  15   71.06   17.25
  -5  -4  15   94.12   18.16
  -5   4  15   66.86   16.16
  -5   4  15   58.14   11.39
  -5  -4  14   95.84   16.44
  -5  -4  14  101.80   17.44
  -5   4  14  107.04   18.68
  -5   4  14   89.55   11.06
  -5  -4  13   42.94   16.06
  -5  -4  13   47.85   17.39
  -5   4  13   23.59   15.30
  -5   4  13   11.29    8.53
   5  -4 -13    0.76   16.82
  -5  -4  12  160.51   16.63
  -5  -4  12  154.36   17.59
  -5   4  12  181.57   18.49
  -5   4  12  191.77   15.01
   5  -4 -12  215.12   21.06
   5  -4 -12  199.59   17.68
  -5  -4  11  150.17   17.35
  -5   4  11  170.66   16.82
  -5   4  11  153.50   13.25
   5  -4 -11  158.56   19.40
   5  -4 -11  140.73   15.35
   5   4 -11  145.83   17.44
  -5  -4  10  112.23   14.15
  -5  -4  10   93.79   15.49
  -5   4  10  115.71   15.44
   5  -4 -10  124.43   12.77
   5  -4 -10  141.40   13.96
   5   4 -10   63.48   12.72
  -5  -4   9  174.66   15.30
  -5   4   9  130.49   26.21
   5  -4  -9  185.96   18.92
   5  -4  -9  170.80   19.35
   5   4  -9  203.97   19.11
  -5  -4   8  126.86   13.68
  -5  -4   8  113.04   14.96
  -5   4   8  191.82   23.16
   5  -4  -8  170.33   18.25
   5  -4  -8  199.97   18.97
   5   4  -8  125.05   12.87
  -5  -4   7  169.37   20.49
  -5  -4   7  153.84   14.77
  -5   4   7  144.54   15.73
   5  -4  -7  162.56   18.54
   5  -4  -7  154.70   18.40
   5   4  -7  167.99   17.44
  -5  -4   6  152.98   13.92
  -5  -4   6  162.32   15.35
  -5   4   6  152.60   16.06
   5  -4  -6  169.14   18.73
   5  -4  -6  166.99   18.40
   5   4  -6  111.47   11.91
  -5  -4   5   88.83   12.53
  -5  -4   5   68.72   13.53
  -5   4   5   59.81   14.20
   5  -4  -5   68.25   11.39
   5  -4  -5   51.52   11.15
   5   4  -5   89.83   10.96
   5   4  -5   82.30   10.72
  -5  -4   4  233.81   20.06
  -5  -4   4  215.27   22.11
  -5   4   4  182.57   16.25
   5  -4  -4  212.79   18.35
   5  -4  -4  219.65   18.78
   5   4  -4  171.47   12.68
   5   4  -4  162.51   15.92
  -5  -4   3    6.91   10.20
  -5  -4   3    4.77   11.91
  -5   4   3   11.72   11.82
   5  -4  -3   20.40    9.87
   5  -4  -3    7.96   10.48
   5   4  -3   15.11    7.58
   5   4  -3  -10.44    9.20
  -5  -4   2  453.84   23.59
  -5   4   2  408.37   22.54
   5  -4  -2  428.68   19.49
   5  -4  -2  426.72   19.83
   5   4  -2  425.58   15.35
   5   4  -2  400.46   17.92
  -5  -4   1  101.03   13.34
  -5   4   1  133.34   14.77
   5  -4  -1  138.83   12.34
   5  -4  -1  152.93   12.82
   5   4  -1   97.65    9.82
   5   4  -1   94.98   10.82
   5   4  -1   88.69   12.34
  -5  -4   0  882.13   27.40
  -5   4   0  699.65   23.97
   5  -4   0  802.02   22.83
   5  -4   0  785.01   23.02
   5   4   0  807.50   19.44
   5   4   0  882.37   20.87
   5   4   0  836.76   24.26
  -5  -4  -1  179.91   15.92
  -5   4  -1  260.02   21.35
   5  -4   1  271.55   19.92
   5  -4   1  249.72   18.97
   5   4   1  167.90   16.63
   5   4   1  168.28   15.82
   5   4   1  190.87   15.39
  -5  -4  -2  512.84   25.16
  -5   4  -2  484.58   22.97
   5  -4   2  454.03   25.31
   5  -4   2  549.92   20.87
   5  -4   2  455.36   21.30
   5   4   2  543.53   19.73
   5   4   2  581.32   19.02
   5   4   2  584.28   22.49
  -5  -4  -3   21.02   12.58
  -5   4  -3   29.60   12.01
   5  -4   3   25.45   14.39
   5  -4   3   18.16   12.06
   5  -4   3   42.75   12.01
   5   4   3   19.49    8.96
   5   4   3    6.72   11.72
  -5  -4  -4  406.13   24.35
  -5   4  -4  405.61   22.49
   5  -4   4  393.03   25.88
   5  -4   4  368.39   20.78
   5  -4   4  400.94   22.64
   5  -4   4  424.58   12.39
   5   4   4  442.54   14.11
   5   4   4  450.46   18.73
   5   4   4  428.20   23.69
  -5  -4  -5   12.06   13.11
  -5   4  -5   16.20   11.49
   5  -4   5   13.25   13.77
   5  -4   5  -19.02   11.25
   5  -4   5    2.14    6.81
   5   4   5   10.39    8.05
   5   4   5    4.53    9.39
   5   4   5  -12.01   13.11
  -5  -4  -6  195.78   20.35
  -5   4  -6  219.27   21.92
   5  -4   6  197.92   18.35
   5  -4   6  186.10   20.68
   5  -4   6  209.31   13.63
   5   4   6  212.07   14.58
   5   4   6  214.12   17.44
   5   4   6  180.53   17.16
  -5  -4  -7   30.55   18.78
  -5   4  -7   13.20   12.15
   5  -4   7   32.55   30.17
   5  -4   7   22.49   12.87
   5  -4   7   41.41    8.53
   5   4   7    1.43    9.34
   5   4   7   11.20   10.15
  -5  -4  -8  105.47   10.63
  -5  -4  -8  105.51   16.87
  -5   4  -8   48.09   13.58
   5  -4   8   99.84   17.49
   5  -4   8   73.73   14.11
   5  -4   8  105.13   10.15
   5   4   8   37.22   11.01
   5   4   8   68.20   11.25
  -5  -4  -9    5.81   10.10
  -5  -4  -9   39.27   14.44
   5  -4   9   33.88   16.06
   5  -4   9  -14.01   16.11
   5  -4   9   24.31    9.29
   5   4   9   12.20   10.53
   5   4   9    3.76   10.58
  -5  -4 -10   82.30   11.91
  -5  -4 -10   73.73   15.77
   5  -4  10   55.62   17.78
   5  -4  10   58.48   11.15
   5   4  10   27.45   12.10
   5   4  10   24.07   11.63
  -5  -4 -11  151.26   13.96
  -5  -4 -11  207.50   20.54
   5  -4  11  142.59   19.44
   5  -4  11  132.11   12.63
   5   4  11  191.11   21.73
   5   4  11  183.96   13.68
  -5  -4 -12   56.95   14.15
  -5  -4 -12   66.43   16.44
   5  -4  12   65.58   19.30
   5  -4  12   72.30   13.06
   5   4  12   56.33   14.73
   5   4  12   25.31   11.96
  -5  -5  12   55.66   16.30
  -5  -5  12   31.31   17.78
  -5   5  12   28.02   17.16
   5  -5 -12   37.65   14.15
   5  -5 -12   29.31   18.78
  -5  -5  11   32.93   15.06
  -5  -5  11   33.93   17.35
  -5   5  11   24.11   17.30
   5  -5 -11   20.30   11.82
   5  -5 -11   21.78   16.73
  -5  -5  10   27.55   22.40
  -5  -5  10   27.97   14.63
  -5   5  10   -6.77   14.25
   5  -5 -10   11.91   11.72
   5  -5 -10   12.15   14.15
   5   5 -10   11.68   17.54
  -5  -5   9   69.96   13.49
  -5  -5   9   82.97   16.73
  -5   5   9   79.44   16.01
   5  -5  -9   72.01   12.87
   5  -5  -9   88.79   15.01
   5   5  -9   80.68   14.34
  -5  -5   8   44.27   12.82
  -5  -5   8   43.13   14.63
  -5   5   8   76.68   15.30
   5  -5  -8   37.22   12.49
   5  -5  -8   70.34   12.92
   5   5  -8   58.14   12.34
  -5  -5   7  327.69   23.16
  -5  -5   7  313.06   25.45
  -5   5   7  284.89   24.59
   5  -5  -7  299.00   20.73
   5  -5  -7  285.99   21.87
   5   5  -7  261.35   19.35
  -5  -5   6   23.40   12.15
  -5  -5   6   24.78   13.73
  -5   5   6    0.52   13.63
   5  -5  -6    5.86   11.06
   5  -5  -6   -2.34   11.72
   5   5  -6   21.83    9.96
  -5  -5   5  288.99   21.54
  -5  -5   5  276.46   24.78
  -5   5   5  281.03   24.88
   5  -5  -5  309.53   21.11
   5  -5  -5  326.12   21.11
   5   5  -5  270.45   14.34
   5   5  -5  254.73   18.49
  -5  -5   4   70.29   12.53
  -5  -5   4   62.57   17.06
  -5   5   4   54.62   20.54
   5  -5  -4   43.51   12.20
   5  -5  -4   46.42   12.20
   5   5  -4   72.58    9.05
   5   5  -4   59.33   10.44
  -5  -5   3  472.71   21.83
   5  -5  -3  423.15   21.97
   5  -5  -3  465.85   22.02
   5   5  -3  428.20   16.39
   5   5  -3  419.86   18.30
  -5   5   2  166.80   26.59
   5  -5  -2  172.95   21.49
   5  -5  -2  179.29   19.97
   5   5  -2  209.69   15.82
   5   5  -2  210.84   17.25
  -5   5   1  101.13   18.54
   5  -5  -1  127.67   13.73
   5  -5  -1   99.60   13.58
   5   5  -1   99.60   11.06
   5   5  -1   89.31   11.15
   5   5  -1   85.54   18.06
  -5   5   0   51.66   20.16
   5  -5   0   24.40   12.15
   5  -5   0   30.12   12.49
   5   5   0   67.10   10.82
   5   5   0   61.81   10.58
   5   5   0   47.66   16.44
  -5  -5  -1   76.54   27.50
  -5   5  -1  180.95   26.07
   5  -5   1  112.14   14.92
   5  -5   1  112.95   14.20
   5   5   1  174.43   18.49
   5   5   1  184.00   16.92
   5   5   1  183.29   24.40
  -5  -5  -2   45.70   15.87
   5  -5   2   88.79   27.83
   5  -5   2   25.97   13.25
   5  -5   2   51.04   14.25
   5   5   2   46.47   11.58
   5   5   2   44.08   10.58
  -5  -5  -3   48.47   14.06
  -5   5  -3   53.42   18.73
   5  -5   3   59.29   15.82
   5  -5   3   29.07   14.77
   5  -5   3   51.66   15.01
   5   5   3   90.64   13.49
   5   5   3   88.02   11.10
  -5  -5  -4  122.96   15.73
  -5   5  -4  129.25   16.49
   5  -5   4  142.21   16.73
   5  -5   4  167.42   17.87
   5   5   4  119.57   14.49
   5   5   4  129.58   12.20
  -5  -5  -5  182.24   17.92
  -5   5  -5  131.72   16.16
   5  -5   5  141.88   18.44
   5   5   5  167.90   16.25
   5   5   5  153.07   17.87
  -5  -5  -6  264.74   27.45
  -5   5  -6  240.67   24.83
   5  -5   6  316.59   28.55
   5   5   6  213.50   24.26
   5   5   6  202.11   18.59
  -5  -5  -7  165.61   18.82
  -5   5  -7  133.73   17.39
   5  -5   7  130.20   18.82
   5  -5   7  130.58   13.25
   5   5   7  180.33   16.92
   5   5   7  168.85   18.40
  -5  -5  -8   99.75   11.34
  -5  -5  -8  122.53   16.63
  -5   5  -8  136.01   16.78
   5  -5   8  191.77   19.97
   5  -5   8  151.12   15.06
   5   5   8  104.04   12.39
  -5  -5  -9  284.89   18.49
  -5  -5  -9  350.80   29.60
   5  -5   9  283.08   31.74
   5   5   9  319.02   28.74
   5   5   9  268.55   20.06
  -5  -5 -10   53.14   12.77
  -5  -5 -10    9.67   16.68
   5  -5  10   82.88   20.73
   5  -5  10   51.95   11.15
   5   5  10   24.59   17.54
   5   5  10   18.21   12.01
  -5  -6   9   56.19   16.82
  -5  -6   9   60.29   16.78
  -5   6   9   33.69   17.68
   5  -6  -9   16.01   18.06
  -5  -6   8   94.93   15.15
  -5  -6   8   82.45   16.58
  -5   6   8  100.27   17.25
   5  -6  -8   61.53   16.97
   5   6  -8   68.10   13.87
  -5  -6   7   13.68   13.58
  -5  -6   7   47.37   15.92
  -5   6   7   16.73   16.49
   5  -6  -7   14.63   15.39
   5   6  -7    3.53   11.34
  -5  -6   6  249.20   23.21
  -5  -6   6  252.77   17.16
  -5  -6   6  263.50   28.36
  -5   6   6  299.81   28.69
   5  -6  -6  216.13   26.35
   5   6  -6  270.31   18.82
  -5  -6   5   24.35   13.34
  -5  -6   5   27.64    9.39
  -5  -6   5   24.45   15.35
  -5   6   5   11.72   14.68
   5  -6  -5   15.97   14.68
   5   6  -5   22.21    9.20
   5   6  -5   22.45   10.77
  -5  -6   4  231.23   22.11
  -5  -6   4  227.28   13.49
  -5  -6   4  210.12   18.92
  -5   6   4  254.92   25.97
   5  -6  -4  219.89   25.59
   5   6  -4  296.33   16.82
   5   6  -4  244.29   19.40
  -5  -6   3   43.37   15.20
  -5   6   3   27.45   15.25
   5  -6  -3   25.16   14.87
   5   6  -3   55.14   10.96
   5   6  -3   30.74   11.01
  -5  -6   2  201.16   18.49
  -5   6   2  250.63   25.35
   5  -6  -2  223.51   27.59
   5   6  -2  231.95   18.54
   5   6  -2  203.11   18.49
  -5  -6   1   86.50   16.97
  -5   6   1   52.52   14.25
   5  -6  -1   65.77   16.39
   5   6  -1   83.78   12.30
   5   6  -1   58.48   11.25
  -5  -6   0  265.55   29.17
  -5   6   0  203.73   25.26
   5  -6   0  263.73   28.98
   5   6   0  224.85   19.87
   5   6   0  195.68   18.25
  -5  -6  -1   18.30   15.54
  -5   6  -1   15.82   14.49
   5  -6   1    9.77   16.63
   5   6   1   20.73   12.96
   5   6   1   19.11   10.87
  -5  -6  -2  182.91   18.21
  -5   6  -2  141.59   17.44
   5  -6   2  174.14   19.73
   5   6   2  146.78   15.39
   5   6   2  142.83   12.68
  -5  -6  -3   11.68   15.87
  -5   6  -3   18.73   15.35
   5  -6   3   20.35   15.97
   5   6   3    9.72   13.20
   5   6   3   17.11   10.96
  -5  -6  -4  195.73   19.40
  -5   6  -4  135.39   17.54
   5  -6   4  101.51   20.21
   5   6   4  171.47   17.01
   5   6   4  147.78   17.30
  -5  -6  -5  137.40   20.11
  -5   6  -5  136.44   17.68
   5  -6   5   96.17   17.25
   5   6   5  127.48   16.35
   5   6   5  134.73   12.49
  -5  -6  -6  155.98   20.30
  -5   6  -6  146.26   18.40
   5  -6   6  124.86   20.25
   5   6   6  146.12   17.92
  -5  -6  -7   56.47   18.82
  -5   6  -7   77.68   16.87
   5  -6   7   75.01   20.16
   5   6   7   52.42   15.92
   5   6   7   45.18   11.10
  -6   0  14    7.53   16.01
  -6   0  14    7.77   13.96
   6   0 -14   37.12   11.91
  -6   0  13  108.18   16.78
  -6   0  13  129.53   15.97
   6   0 -13  194.06   18.78
  -6   0  12   84.21   15.15
  -6   0  12   71.20   14.34
   6   0 -12  111.04   12.58
  -6   0  11   14.25   13.44
  -6   0  11   14.01   12.92
   6   0 -11   30.50   11.25
  -6   0  10  412.00   26.59
  -6   0  10  385.78   22.78
   6   0 -10  437.40   18.92
  -6   0   9   50.85   13.82
  -6   0   9   62.38   12.68
  -6   0   8  260.54   20.83
   6   0  -8  281.80   29.02
  -6   0   7   10.15   11.91
  -6   0   7    7.05   11.01
   6   0  -7    8.39    6.43
   6   0  -7   16.73   14.01
  -6   0   6  660.00   23.16
  -6   0   6  662.34   21.78
   6   0  -6  750.89   15.44
   6   0  -6  619.73   25.54
  -6   0   5   12.63   10.82
  -6   0   5   17.59   10.29
   6   0  -5    3.48    7.82
   6   0  -5   -7.91   11.25
  -6   0   4  983.26   23.69
  -6   0   4 1002.18   23.49
   6   0  -4  978.59   22.30
   6   0  -4 1100.55   19.16
   6   0  -4 1014.86   26.69
  -6   0   3  111.09   11.91
  -6   0   3  127.05   12.82
   6   0  -3  113.57   11.77
   6   0  -3   88.40   13.01
  -6   0   2  395.75   19.06
  -6   0   2  397.60   19.97
   6   0  -2  396.89   18.97
   6   0  -2  424.58   21.68
  -6   0   1  224.85   18.21
  -6   0   1  226.75   19.25
   6   0  -1  231.42   18.40
   6   0  -1  212.22   19.44
   6   0  -1  248.34   16.58
  -6   0   0  447.26   19.16
  -6   0   0  469.76   20.97
   6   0   0  448.98   20.06
   6   0   0  478.72   22.40
   6   0   0  517.08   19.11
  -6   0  -1   48.37   10.82
  -6   0  -1   56.71   12.10
   6   0   1   61.72   12.10
   6   0   1   84.50   10.58
  -6   0  -2  263.31   18.06
  -6   0  -2  252.77   19.87
   6   0   2  274.12   19.35
   6   0   2  294.57   20.16
   6   0   2  251.77   17.73
  -6   0  -3  112.71   11.29
  -6   0  -3  108.90   13.53
   6   0   3  111.85   13.68
   6   0   3  102.22   12.92
   6   0   3   98.65   11.72
  -6   0  -4   27.93   10.15
  -6   0  -4   16.39   10.96
   6   0   4   13.30   12.15
   6   0   4   22.78   12.77
   6   0   4    5.86   10.25
  -6   0  -5  603.39   20.16
  -6   0  -5  594.00   23.69
   6   0   5  605.53   23.54
   6   0   5  629.36   25.83
   6   0   5  631.55   21.40
  -6   0  -6  439.97   19.40
  -6   0  -6  468.90   23.40
   6   0   6  443.88   23.54
   6   0   6  422.53   25.45
   6   0   6  465.23   20.68
  -6   0  -7  143.02   17.63
  -6   0  -7  150.64   15.01
   6   0   7  157.36   16.49
   6   0   7  138.06   17.49
   6   0   7  198.92   20.21
  -6   0  -8  231.85   22.59
   6   0   8  245.67   23.97
   6   0   8  210.36   22.54
  -6   0  -9   24.64   13.96
   6   0   9   20.49   15.06
   6   0   9   30.79   15.73
  -6   0 -10   79.49   25.64
   6   0  10   85.88   16.82
   6   0  10   74.77   20.83
   6   0  11   12.25   15.77
   6   0  12    6.96   18.21
  -6  -1  14   28.98   16.54
  -6  -1  14   13.20   15.01
  -6   1  14   20.02   16.44
  -6   1  14   37.03   13.49
   6  -1 -14   58.14   13.53
   6   1 -14    8.29   13.58
  -6  -1  13   41.99   14.73
  -6  -1  13   42.13   19.21
  -6   1  13   44.85   16.97
  -6   1  13   40.51   13.11
   6  -1 -13   68.29   12.10
   6   1 -13   76.68   12.96
  -6  -1  12  104.80   16.30
  -6  -1  12  123.53   16.25
  -6   1  12  100.27   17.54
  -6   1  12  110.09   14.39
   6  -1 -12  210.69   18.06
   6   1 -12  116.95   13.06
  -6  -1  11   54.57   13.82
  -6  -1  11   53.23   14.39
  -6   1  11   30.98   15.11
  -6   1  11   44.61   11.87
   6   1 -11   73.15   11.25
  -6  -1  10  294.81   26.07
  -6  -1  10  288.09   23.64
  -6   1  10  163.70   16.30
  -6   1  10  197.16   19.02
   6   1 -10  317.30   17.11
  -6  -1   9  274.51   25.73
  -6  -1   9  278.99   23.16
  -6   1   9  327.07   19.25
   6  -1  -9  264.12   13.15
   6   1  -9  354.09   16.73
  -6  -1   8  369.77   39.13
  -6  -1   8  402.04   23.26
  -6   1   8  319.64   22.83
  -6   1   8  345.42   19.40
   6  -1  -8  423.43   14.68
   6  -1  -8  466.99   44.94
   6   1  -8  461.94   30.21
  -6  -1   7  304.91   24.88
  -6  -1   7  316.49   22.26
  -6   1   7  352.85   22.35
  -6   1   7  384.78   18.87
   6  -1  -7  395.22   15.77
   6  -1  -7  311.87   25.21
   6   1  -7  306.39   23.02
  -6  -1   6  231.28   21.40
  -6   1   6  168.18   20.06
  -6   1   6  164.70   17.01
   6  -1  -6  212.88   15.73
   6  -1  -6  152.22   15.68
   6   1  -6  198.40   21.49
  -6  -1   5  324.31   19.30
  -6  -1   5  339.37   21.59
  -6   1   5  428.25   22.21
  -6   1   5  426.77   18.78
   6  -1  -5  383.35   17.44
   6  -1  -5  353.38   24.26
   6   1  -5  421.24   16.97
   6   1  -5  454.51   13.77
   6   1  -5  406.61   22.07
  -6  -1   4   50.71   11.06
  -6  -1   4   44.85   11.91
  -6   1   4   50.52   11.77
  -6   1   4   45.51   10.58
   6  -1  -4   57.38   10.25
   6  -1  -4   44.27   13.20
   6   1  -4   48.90   10.10
   6   1  -4   51.66   10.91
  -6  -1   3  300.24   18.35
  -6  -1   3  348.61   21.26
  -6   1   3  315.06   20.21
  -6   1   3  344.89   18.25
   6  -1  -3  368.25   18.06
   6  -1  -3  318.11   22.07
   6   1  -3  290.85   17.30
   6   1  -3  317.35   20.06
  -6  -1   2   64.05   10.72
  -6  -1   2   53.09   11.72
  -6   1   2   87.74   12.06
  -6   1   2   77.30   10.58
   6  -1  -2   64.38   11.82
   6  -1  -2   78.73   10.87
   6  -1  -2   58.90   12.10
   6   1  -2   61.86    9.82
   6   1  -2   55.33   11.15
  -6  -1   1  487.06   18.06
  -6  -1   1  449.88   21.54
  -6   1   1  384.83   20.21
  -6   1   1  377.25   18.21
   6  -1  -1  461.37   21.45
   6  -1  -1  448.74   23.83
   6   1  -1  374.92   17.35
   6   1  -1  386.98   20.30
   6   1  -1  429.53   19.30
  -6  -1   0   16.01    9.29
  -6  -1   0    6.48   10.58
  -6   1   0   12.01   10.48
  -6   1   0   11.25    9.82
   6  -1   0   11.06   11.87
   6  -1   0    5.91   10.68
   6  -1   0    9.82    9.15
   6   1   0    6.29   10.01
   6   1   0   -2.67   10.58
   6   1   0  -13.25    9.82
  -6  -1  -1  514.75   17.78
  -6  -1  -1  561.93   22.73
  -6   1  -1  400.56   20.06
  -6   1  -1  395.13   18.68
   6  -1   1  514.13   22.88
   6  -1   1  525.52   23.97
   6  -1   1  539.57   19.35
   6   1   1  416.19   18.40
   6   1   1  458.41   20.83
   6   1   1  442.74   20.11
  -6  -1  -2    8.15    9.53
  -6  -1  -2   12.63   11.96
  -6   1  -2   20.21   10.48
  -6   1  -2   13.44   10.01
   6  -1   2    0.14   11.77
   6  -1   2   -3.62   11.53
   6  -1   2   -5.39    9.44
   6   1   2   15.15   10.10
   6   1   2    3.05    9.67
   6   1   2    5.24   10.25
  -6  -1  -3  731.59   18.63
  -6  -1  -3  757.99   24.97
  -6   1  -3  680.07   22.21
  -6   1  -3  676.02   21.21
   6  -1   3  735.35   24.92
   6  -1   3  735.59   26.69
   6  -1   3  815.94   19.97
   6   1   3  709.14   20.49
   6   1   3  765.23   23.92
   6   1   3  750.55   22.16
  -6  -1  -4  133.25   15.92
  -6  -1  -4  131.72   14.58
  -6   1  -4  130.39   12.68
  -6   1  -4  132.73   12.92
   6  -1   4   90.17   15.06
   6  -1   4   75.06   13.63
   6  -1   4  119.57   10.87
   6   1   4  162.99   18.54
   6   1   4  169.04   14.82
   6   1   4  162.65   18.92
  -6  -1  -5  698.51   18.49
  -6  -1  -5  677.68   25.50
  -6   1  -5  588.52   22.02
  -6   1  -5  570.74   22.21
   6  -1   5  652.81   25.78
   6  -1   5  647.38   28.26
   6  -1   5  613.44   20.06
   6   1   5  672.49   22.68
   6   1   5  638.56   24.83
   6   1   5  760.56   23.88
  -6  -1  -6  351.04   24.59
  -6   1  -6  426.72   21.16
  -6   1  -6  444.64   22.16
   6  -1   6  383.21   24.92
   6  -1   6  376.92   19.02
   6   1   6  384.88   21.92
   6   1   6  351.33   23.35
   6   1   6  455.98   23.64
  -6  -1  -7  241.34   24.21
  -6   1  -7  227.71   20.44
  -6   1  -7  216.41   20.97
   6  -1   7  236.09   24.31
   6  -1   7  224.56   19.78
   6   1   7  241.48   22.21
   6   1   7  204.93   22.73
   6   1   7  287.66   24.69
  -6  -1  -8  125.43   16.68
  -6   1  -8  127.48   14.34
   6  -1   8  135.49   16.54
   6  -1   8  125.05   13.15
   6   1   8   97.32   14.77
   6   1   8  112.38   14.92
   6   1   8  114.14   17.06
  -6  -1  -9  238.14   28.21
   6  -1   9  237.48   23.30
   6   1   9  206.74   23.83
  -6  -1 -10  143.21   16.35
   6  -1  10  141.35   17.97
   6  -1  10  184.00   18.97
   6   1  10  128.63   17.06
  -6  -1 -11  123.86   16.78
   6  -1  11  147.69   18.49
   6  -1  11  109.42   20.16
   6   1  11  111.57   17.92
  -6  -2  13    4.15   16.20
  -6  -2  13   22.68   15.20
  -6   2  13   25.35   17.54
  -6   2  13   19.92   11.25
   6   2 -13   23.78   22.16
  -6  -2  12  138.54   18.06
  -6  -2  12  111.90   16.73
  -6   2  12  143.07   18.40
  -6   2  12  134.20   13.20
   6   2 -12  139.21   13.25
  -6  -2  11  241.38   26.59
  -6  -2  11  223.66   26.31
  -6   2  11  221.32   25.26
  -6   2  11  231.28   18.30
   6  -2 -11  233.28   17.25
   6   2 -11  240.53   17.78
  -6  -2  10  153.93   16.63
  -6   2  10  160.84   16.16
  -6   2  10  172.85   17.63
   6  -2 -10  172.33   16.54
   6   2 -10  158.08   15.97
  -6  -2   9   61.29   14.73
  -6  -2   9   39.60   13.82
  -6   2   9   66.10   14.49
  -6   2   9   62.38   11.01
   6  -2  -9   78.06   10.96
   6   2  -9   94.36    9.39
  -6  -2   8   71.96   15.20
  -6  -2   8   53.09   13.77
  -6   2   8   24.35   15.35
  -6   2   8   27.21    9.87
   6  -2  -8   62.57   12.06
   6   2  -8   15.15    8.77
   6   2  -8   18.54    8.05
  -6  -2   7  142.73   24.21
  -6  -2   7  163.85   15.54
  -6   2   7  173.00   21.64
  -6   2   7  166.37   15.54
   6  -2  -7  185.91   17.16
   6  -2  -7  150.69   21.21
   6   2  -7  202.73   14.58
   6   2  -7  211.84   12.96
   6   2  -7  154.46   15.82
  -6  -2   6   51.71   14.11
  -6  -2   6   60.33   13.49
  -6   2   6   40.70   12.63
  -6   2   6   60.76    9.77
   6  -2  -6   47.13   10.48
   6  -2  -6   37.65   14.20
   6   2  -6   49.47    8.67
   6   2  -6   43.23    7.77
   6   2  -6   26.78   12.15
  -6  -2   5   25.35   12.44
  -6   2   5   43.37   13.11
  -6   2   5   43.70    9.34
   6  -2  -5   38.75   10.82
   6  -2  -5   34.27   14.01
   6   2  -5   42.03    8.39
   6   2  -5   35.46   11.82
  -6  -2   4  239.14   17.30
  -6  -2   4  232.90   21.92
  -6   2   4  127.82   13.34
  -6   2   4  147.02   14.92
   6  -2  -4  195.01   18.30
   6  -2  -4  170.52   16.68
   6   2  -4  171.14   13.58
   6   2  -4  167.32   20.02
  -6  -2   3   41.51   10.15
  -6  -2   3   49.90   12.63
  -6   2   3   24.07   12.63
  -6   2   3   25.31    8.96
   6  -2  -3   36.70   11.01
   6  -2  -3   39.13   14.25
   6   2  -3   33.93    8.77
   6   2  -3   24.92   10.48
  -6  -2   2  564.98   18.06
  -6  -2   2  587.23   24.83
  -6   2   2  571.46   23.16
  -6   2   2  557.02   17.39
   6  -2  -2  660.96   21.45
   6  -2  -2  614.59   27.16
   6   2  -2  529.52   15.39
   6   2  -2  530.38   21.35
  -6  -2   1   38.79    9.39
  -6  -2   1   28.40   12.96
  -6   2   1   37.51   11.87
  -6   2   1   59.71    9.77
   6  -2  -1   56.62   14.11
   6  -2  -1   69.15   12.10
   6  -2  -1   30.60   13.01
   6   2  -1   24.92    8.72
   6   2  -1   26.45   10.77
   6   2  -1   39.08   11.72
  -6  -2   0  907.39   18.49
  -6  -2   0  976.50   27.21
  -6   2   0  895.53   25.07
  -6   2   0  924.79   19.68
   6  -2   0  896.05   26.16
   6  -2   0  867.88   29.02
   6   2   0  961.01   18.01
   6   2   0 1059.85   25.45
   6   2   0 1052.99   26.59
  -6  -2  -1   19.92    8.10
  -6  -2  -1   20.16   12.20
  -6   2  -1   35.65   12.10
  -6   2  -1   34.41    9.44
   6  -2   1   43.08   12.77
   6  -2   1   28.07   15.11
   6  -2   1   38.13    9.39
   6   2   1   26.45    9.01
   6   2   1   19.63   10.72
   6   2   1    8.34   11.58
  -6  -2  -2  455.65   15.58
  -6  -2  -2  459.99   24.54
  -6   2  -2  455.60   23.07
  -6   2  -2  433.44   17.73
   6  -2   2  496.06   24.73
   6  -2   2  419.86   26.35
   6  -2   2  454.51   17.54
   6   2   2  426.10   17.01
   6   2   2  464.47   22.11
   6   2   2  432.30   22.26
  -6  -2  -3   15.54    7.96
  -6  -2  -3    5.15   13.25
  -6   2  -3    9.77   12.49
  -6   2  -3    6.91    9.15
   6  -2   3   19.92   13.87
   6  -2   3   -0.14   14.58
   6  -2   3    5.67    9.34
   6   2   3    4.48    9.82
   6   2   3  -16.49   11.10
   6   2   3   -3.86   11.25
  -6  -2  -4  343.75   14.39
  -6  -2  -4  301.19   24.31
  -6   2  -4  393.84   22.83
  -6   2  -4  388.93   18.25
   6  -2   4  337.98   24.21
   6  -2   4  372.73   17.63
   6   2   4  381.35   19.35
   6   2   4  391.12   21.78
   6   2   4  400.99   25.26
  -6  -2  -5  153.46   16.25
  -6   2  -5  102.84   14.30
  -6   2  -5   95.74   11.91
   6  -2   5  136.68   16.58
   6  -2   5  166.42   16.92
   6   2   5  191.06   19.35
   6   2   5  109.75   13.34
   6   2   5  113.14   17.11
  -6  -2  -6   -2.81   23.92
  -6   2  -6   -3.81   11.25
   6  -2   6    6.53   14.63
   6  -2   6    5.34   10.10
   6   2   6   17.82   12.01
   6   2   6   -2.10   11.34
   6   2   6    0.81   16.11
  -6  -2  -7   71.10   16.58
  -6   2  -7   78.68   13.25
   6  -2   7   84.35   31.26
   6  -2   7   81.40   11.77
   6   2   7   63.29   13.77
   6   2   7   70.29   12.87
  -6  -2  -8   83.40   15.20
  -6   2  -8   75.54   14.01
   6  -2   8   57.67   16.25
   6  -2   8   30.60   12.06
   6   2   8   60.29   14.44
   6   2   8   60.29   13.34
  -6  -2  -9   61.72   16.78
   6  -2   9   73.49   17.30
   6  -2   9   49.61   13.92
   6   2   9   78.92   15.25
   6   2   9   67.63   14.15
  -6  -2 -10   16.92   16.01
   6  -2  10   21.54   17.54
   6  -2  10    5.10   13.87
   6   2  10   53.76   16.54
  -6  -2 -11   84.59   19.02
   6  -2  11   84.78   19.87
   6  -2  11   69.06   16.20
   6  -2  11   56.28   18.78
   6   2  11  109.71   17.97
  -6  -3  12   86.55   17.39
  -6  -3  12   54.71   17.16
  -6   3  12   75.73   17.35
  -6   3  12   57.19   10.91
  -6  -3  11   58.62   16.49
  -6  -3  11   77.16   17.25
  -6   3  11  125.48   17.78
  -6   3  11  144.54   16.58
   6  -3 -11  110.66   13.06
  -6  -3  10   33.88   15.77
  -6  -3  10   36.27   14.87
  -6   3  10   62.43   15.82
  -6   3  10   78.54   10.06
   6  -3 -10   38.70   12.20
  -6  -3   9  131.01   17.06
  -6  -3   9  124.96   16.44
  -6   3   9   86.50   16.20
  -6   3   9  110.04   10.01
   6  -3  -9  139.06   13.44
  -6  -3   8  145.35   15.92
  -6  -3   8  128.20   15.77
  -6   3   8  115.24   17.16
  -6   3   8  153.46   14.44
   6  -3  -8  150.07   13.30
  -6  -3   7  449.74   35.79
  -6  -3   7  459.65   26.12
  -6   3   7  488.44   26.88
  -6   3   7  466.52   15.87
   6  -3  -7  511.60   21.54
  -6  -3   6   28.93   14.82
  -6   3   6    1.05   13.92
  -6   3   6   20.73    8.34
   6  -3  -6    8.44   11.15
   6   3  -6   -7.72   12.58
  -6  -3   5  362.58   33.12
  -6   3   5  291.80   28.83
  -6   3   5  332.55   14.63
   6  -3  -5  417.29   20.83
   6   3  -5  294.43   21.45
  -6  -3   4   95.50   10.63
  -6  -3   4   83.78   16.16
  -6   3   4   22.78   13.11
  -6   3   4   51.42    8.67
   6  -3  -4   61.29   12.72
   6  -3  -4   50.61   19.30
   6   3  -4   51.23   12.30
  -6  -3   3  244.10   15.82
  -6  -3   3  265.78   24.35
  -6   3   3  268.31   22.78
  -6   3   3  248.48   13.68
   6  -3  -3  262.69   19.49
   6  -3  -3  293.85   31.31
   6   3  -3  309.49   14.77
   6   3  -3  265.07   21.02
  -6  -3   2   38.75    8.96
  -6  -3   2   35.60   13.73
  -6   3   2   30.64   12.72
  -6   3   2   39.79    7.96
   6  -3  -2   40.99   11.58
   6  -3  -2   43.23   18.54
   6   3  -2   33.74   10.82
  -6  -3   1   94.98    9.15
  -6  -3   1   86.21   15.20
  -6   3   1  111.95   13.96
  -6   3   1  130.44   13.15
   6  -3  -1  101.32   15.82
   6  -3  -1  103.18   13.01
   6  -3  -1   92.41   21.06
   6   3  -1  142.11   13.34
   6   3  -1  105.80   15.49
  -6  -3   0   56.57    8.15
  -6  -3   0   41.18   14.25
  -6   3   0   57.33   12.77
  -6   3   0   52.42    8.67
   6  -3   0   48.37   14.63
   6  -3   0   44.46   12.06
   6   3   0   19.97   11.29
   6   3   0   39.27   15.25
  -6  -3  -1  142.02   17.35
  -6   3  -1  291.19   23.16
  -6   3  -1  228.09   13.92
   6  -3   1  187.96   18.01
   6  -3   1  172.90   20.49
   6   3   1  255.49   15.15
   6   3   1  244.24   19.63
   6   3   1  236.24   26.16
  -6   3  -2   81.68   14.49
   6  -3   2  109.56   16.35
   6  -3   2   67.10   13.92
   6  -3   2   95.60    9.87
   6   3   2   98.22   10.53
   6   3   2   76.11   12.10
   6   3   2   74.11   19.49
  -6  -3  -3  168.75   20.11
  -6   3  -3  157.08   15.49
   6  -3   3  192.63   18.16
   6  -3   3  198.49   15.44
   6   3   3  191.34   16.58
   6   3   3  176.81   19.63
  -6  -3  -4   55.04   14.96
  -6   3  -4   75.58   14.82
   6  -3   4   69.67    9.77
   6   3   4   49.28   10.29
   6   3   4   63.24   12.34
  -6  -3  -5  230.90   26.26
  -6   3  -5  255.11   24.31
   6  -3   5  240.76   26.97
   6  -3   5  220.13   15.87
   6   3   5  242.91   17.92
   6   3   5  256.78   21.30
  -6  -3  -6  243.67   26.74
  -6   3  -6  213.22   24.02
   6  -3   6  265.55   27.50
   6  -3   6  223.94   17.82
   6   3   6  197.30   19.49
   6   3   6  187.25   15.30
  -6  -3  -7  486.72   29.98
  -6   3  -7  391.79   42.61
   6  -3   7  485.34   30.45
   6  -3   7  459.13   19.63
   6   3   7  403.85   22.07
   6   3   7  441.88   22.26
  -6  -3  -8  181.67   19.97
  -6   3  -8  142.88   16.92
   6  -3   8  193.68   21.45
   6  -3   8  168.75   13.34
   6   3   8  144.35   14.77
   6   3   8  150.83   14.96
  -6  -3  -9  131.77   18.78
   6  -3   9  118.48   20.21
   6  -3   9  152.79   14.20
   6   3   9  127.67   15.77
   6   3   9   56.38   14.54
  -6  -4  10   61.48   16.63
  -6  -4  10  100.56   18.16
  -6   4  10  105.85   18.40
   6  -4 -10   64.19   14.15
  -6  -4   9   61.38   15.68
  -6  -4   9   77.78   17.78
  -6   4   9   36.65   16.58
   6  -4  -9   59.05   12.96
  -6  -4   8  221.56   26.16
  -6  -4   8  231.47   28.21
  -6   4   8  175.85   18.11
   6  -4  -8  176.43   14.34
  -6  -4   7    8.91   14.25
  -6  -4   7    1.10   15.39
  -6   4   7   16.30   13.82
   6  -4  -7    5.77   12.20
  -6  -4   6  222.18   21.11
  -6  -4   6  249.58   27.12
  -6   4   6  364.43   27.02
   6  -4  -6  305.43   20.97
  -6  -4   5   45.94   16.63
  -6  -4   5   33.55   14.63
  -6   4   5   40.13   14.82
   6  -4  -5   46.99   12.15
   6   4  -5   37.79   12.06
  -6  -4   4  257.78   27.16
  -6   4   4  319.02   26.16
   6  -4  -4  248.96   21.68
   6   4  -4  281.70   14.87
   6   4  -4  283.80   21.45
  -6  -4   3   99.56    9.39
  -6  -4   3   94.50   16.97
  -6   4   3   74.87   14.58
   6  -4  -3   41.51   12.87
   6   4  -3  125.24   14.73
   6   4  -3   77.82   13.44
  -6  -4   2  388.55   28.02
  -6   4   2  404.28   25.64
   6  -4  -2  412.47   23.11
   6   4  -2  418.57   17.25
   6   4  -2  377.59   20.49
  -6  -4   1   75.87   16.11
  -6   4   1   54.47   15.15
   6  -4  -1   51.80   13.34
   6   4  -1   74.39   10.58
   6   4  -1   56.90   12.10
  -6  -4   0  188.25   18.40
  -6   4   0  118.14   14.58
   6  -4   0  197.97   19.25
   6  -4   0  146.97   15.58
   6   4   0  153.36   17.78
   6   4   0  120.91   13.30
  -6  -4  -1   35.17   15.44
  -6   4  -1   28.36   13.82
   6  -4   1   20.64   15.82
   6  -4   1   10.44   13.68
   6   4   1   45.27   12.10
   6   4   1   20.06   11.58
  -6  -4  -2  168.23   19.16
  -6   4  -2  180.62   18.21
   6  -4   2  157.65   18.73
   6  -4   2  215.74   22.49
   6   4   2  160.22   14.49
   6   4   2  127.20   13.44
  -6  -4  -3   17.39   15.92
  -6   4  -3   36.46   14.92
   6  -4   3   40.79   16.87
   6   4   3   21.78   10.96
  -6  -4  -4  142.73   19.06
  -6   4  -4  133.73   16.73
   6  -4   4  100.46   18.40
   6  -4   4  114.28    9.63
   6   4   4  199.92   18.68
  -6  -4  -5  105.89   18.73
  -6   4  -5  126.53   16.54
   6  -4   5  141.97   20.30
   6  -4   5  118.43   10.15
   6   4   5  145.93   15.30
   6   4   5  137.25   13.82
  -6  -4  -6  190.82   19.35
  -6   4  -6  129.48   17.59
   6  -4   6  153.79   19.87
   6   4   6  138.97   17.20
   6   4   6  174.85   20.78
  -6  -4  -7   70.87   18.06
  -6   4  -7  113.28   17.06
   6  -4   7  134.77   20.83
   6  -4   7  119.48   11.91
   6   4   7   59.71   11.39
   6   4   7   91.41   13.20
  -6  -5   6  118.38   16.82
  -6  -5   6  112.85   18.06
  -6   5   6  104.08   18.63
   6  -5  -6  101.94   17.97
  -6  -5   5   61.29   17.39
  -6   5   5  114.14   18.16
   6  -5  -5   68.86   19.49
  -6  -5   4   17.30   17.06
  -6   5   4   -5.58   15.15
   6   5  -4   -2.53    9.67
   6   5  -4  -18.54   12.82
  -6  -5   3  105.80   17.97
  -6   5   3  106.47   16.87
   6   5  -3   74.11   10.68
   6   5  -3   27.74   13.25
  -6  -5   2   42.32   15.82
  -6   5   2   59.81   15.68
   6   5  -2   36.55   11.39
   6   5  -2   38.46   13.01
  -6  -5   1  149.45   18.06
  -6   5   1  127.82   16.16
   6   5  -1  136.49   12.68
   6   5  -1  144.16   14.58
  -6  -5   0  -23.73   15.01
  -6   5   0   13.20   14.01
   6  -5   0   20.87   19.06
   6   5   0   17.16   11.29
   6   5   0   20.83   12.25
  -6  -5  -1  395.13   31.02
  -6   5  -1  296.38   27.59
   6  -5   1  339.70   33.65
   6   5   1  307.82   21.64
   6   5   1  295.76   20.54
  -6  -5  -2   41.75   17.06
  -6   5  -2   10.96   14.20
   6  -5   2   28.64   19.02
   6   5   2   22.64   12.87
   6   5   2  -30.88   12.25
  -6  -5  -3  187.72   19.73
  -6   5  -3  132.82   17.87
   6  -5   3  205.64   21.11
   6   5   3  154.41   15.54
   6   5   3  141.45   13.58
  -7   0   8   32.55   15.15
  -7   0   8   18.16   13.82
  -7   0   7   46.56   14.54
  -7   0   6   74.96   14.54
  -7   0   6  100.89   14.68
   7   0  -6   83.59   13.25
   7   0  -6   95.84   10.72
  -7   0   5   26.64   13.49
  -7   0   5   10.82   13.39
   7   0  -5   28.93   12.77
   7   0  -5   33.74   11.82
  -7   0   4  170.33   15.73
  -7   0   4  159.70   15.82
   7   0  -4  198.97   20.87
   7   0  -4  160.41   13.44
  -7   0   3   -5.00   12.20
  -7   0   3    8.05   13.11
   7   0  -3   10.68   12.77
   7   0  -3   17.59   12.06
  -7   0   2  301.19   22.97
  -7   0   2  346.52   24.35
   7   0  -2  320.21   22.68
  -7   0   1    8.44   12.92
  -7   0   1    5.15   13.58
   7   0  -1   13.73   13.20
  -7   0   0  658.38   24.64
  -7   0   0  662.20   26.21
   7   0   0  648.61   25.07
  -7   0  -1   10.01   12.20
  -7   0  -1   20.83   13.92
   7   0   1   14.20   13.58
   7   0   1    0.57   15.54
  -7   0  -2  354.95   23.45
  -7   0  -2  315.59   24.78
   7   0   2  360.62   24.02
   7   0   2  340.61   28.98
  -7   0  -3   14.01   12.44
  -7   0  -3    3.24   13.82
   7   0   3   -3.38   14.30
   7   0   3  -23.45   17.25
  -7   0  -4  194.20   22.26
  -7   0  -4  184.96   16.92
   7   0   4  207.31   24.35
   7   0   4  177.71   20.64
  -7   0  -5    3.10   12.58
   7   0   5   -4.67   14.11
   7   0   5   18.16   29.69
  -7  -1   8  101.51   19.02
  -7   1   8  102.94   16.73
  -7  -1   7  145.55   15.97
  -7  -1   7  134.73   19.35
  -7   1   7  118.29   17.30
  -7   1   7  117.52   14.15
   7  -1  -7  124.29   15.49
   7   1  -7  133.87   12.96
  -7  -1   6   14.25   14.20
  -7   1   6   14.63   14.82
  -7   1   6   18.40   12.44
   7  -1  -6   18.16   11.96
   7   1  -6   15.73   10.96
  -7  -1   5  100.27   14.96
  -7  -1   5  103.27   22.54
  -7   1   5   77.35   19.11
  -7   1   5   87.64   13.53
   7  -1  -5   90.88   15.20
   7  -1  -5   96.65   13.63
   7   1  -5   69.34   12.44
   7   1  -5   75.92    9.96
  -7  -1   4    2.76   13.01
  -7  -1   4    1.19   14.54
  -7   1   4   -7.91   16.92
  -7   1   4   11.25   11.77
   7  -1  -4    4.58   14.30
   7  -1  -4  -18.21   11.58
   7   1  -4    3.48   11.15
   7   1  -4   16.78   10.72
  -7  -1   3  297.33   22.07
  -7  -1   3  304.20   26.55
  -7   1   3  285.37   24.64
  -7   1   3  277.46   21.49
   7  -1  -3  256.35   23.92
   7  -1  -3  280.75   20.68
   7   1  -3  318.54   19.44
  -7  -1   2   58.43   13.20
  -7  -1   2   52.85   15.11
  -7   1   2   72.01   14.63
  -7   1   2   50.33   13.06
   7  -1  -2   70.53   14.92
   7  -1  -2   31.31   13.15
   7   1  -2   44.89   11.96
  -7  -1   1  106.80   13.73
  -7  -1   1   94.46   17.20
  -7   1   1  134.92   15.20
  -7   1   1  181.72   21.68
   7  -1  -1   95.55   15.77
   7  -1  -1  131.01   13.87
   7   1  -1  151.17   13.49
  -7  -1   0   15.49   11.68
  -7  -1   0    3.24   18.06
  -7   1   0   15.25   13.63
  -7   1   0    4.15   12.20
   7  -1   0    8.34   14.49
   7   1   0   10.20   11.87
   7   1   0  -27.50   18.21
  -7  -1  -1  208.17   20.49
  -7   1  -1  328.64   24.45
  -7   1  -1  276.17   22.16
   7  -1   1  206.74   24.59
   7  -1   1  211.03   22.02
   7   1   1  273.89   19.78
   7   1   1  301.19   36.03
  -7  -1  -2   24.35   12.44
  -7  -1  -2   44.23   17.78
  -7   1  -2   25.54   13.49
  -7   1  -2   26.55   12.77
   7  -1   2   32.79   14.92
   7  -1   2   -2.24   13.73
   7   1   2   17.25   11.87
  -7  -1  -3   86.07   12.87
  -7  -1  -3   95.27   16.16
  -7   1  -3  129.91   15.58
  -7   1  -3  119.33   14.30
   7  -1   3  101.80   16.30
   7  -1   3   47.13   15.06
   7   1   3  124.39   14.54
  -7  -1  -4   81.54   11.63
  -7  -1  -4   44.42   14.73
  -7   1  -4   42.22   14.58
  -7   1  -4   47.66   14.06
   7  -1   4   63.72   15.97
   7   1   4   53.23   14.06
  -7  -2   6  483.86   25.12
  -7  -2   6  454.36   29.69
  -7   2   6  494.54   28.31
  -7   2   6  465.18   20.64
   7  -2  -6  510.22   22.45
   7   2  -6  483.53   17.35
  -7  -2   5   35.60   13.34
  -7  -2   5   37.74   15.92
  -7   2   5   17.39   15.01
  -7   2   5   27.40   10.63
   7  -2  -5    6.29   13.01
   7   2  -5   34.07   10.15
  -7  -2   4  202.83   21.26
  -7  -2   4  215.46   19.02
  -7   2   4  226.61   26.02
  -7   2   4  224.08   18.92
   7  -2  -4  242.05   32.93
   7  -2  -4  210.79   21.78
   7   2  -4  210.88   16.06
  -7  -2   3   62.34   12.63
  -7  -2   3   66.20   16.49
  -7   2   3   33.60   15.54
  -7   2   3   49.37   11.87
   7  -2  -3   81.59   29.98
   7  -2  -3   75.68   13.25
   7   2  -3   64.34   10.72
  -7  -2   2  101.75   13.15
  -7  -2   2   87.36   16.06
  -7   2   2   88.17   16.11
  -7   2   2   79.92   12.01
   7  -2  -2  114.19   13.82
   7   2  -2   85.97   10.96
  -7  -2   1   55.85   11.44
  -7  -2   1   43.18   15.44
  -7   2   1   43.94   14.96
  -7   2   1   29.69   11.34
   7  -2  -1   68.05   30.45
   7  -2  -1   45.46   14.06
   7   2  -1   47.37   10.34
  -7  -2   0  146.45   12.72
  -7  -2   0  147.45   18.59
  -7   2   0  112.90   15.87
  -7   2   0  115.00   12.15
   7  -2   0  124.58   20.73
   7  -2   0  146.45   15.01
   7   2   0  121.67   12.72
  -7  -2  -1   13.92    9.67
  -7  -2  -1    5.81   15.77
  -7   2  -1   12.20   16.49
  -7   2  -1   21.73   11.06
   7  -2   1   42.32   16.35
   7  -2   1  -25.40   14.01
   7   2   1   11.34   11.63
  -7  -2  -2  106.08   10.72
  -7  -2  -2  102.03   17.97
  -7   2  -2   44.94   17.97
  -7   2  -2   61.95   12.06
   7  -2   2  108.28   17.30
   7  -2   2   92.50   12.77
   7   2   2   69.39   12.25
  -7  -2  -3  166.28   17.01
  -7  -2  -3  127.29   18.68
  -7   2  -3  173.66   18.30
  -7   2  -3  167.61   14.30
   7  -2   3  162.03   17.54
   7  -2   3  189.20   15.58
   7   2   3  165.18   14.39
   0   0   0    0.00    0.00
_computing_structure_solution     'SHELXT 2014/5 (Sheldrick, 2014)'
;
_shelx_hkl_checksum     55044
_shelx_res_file
;
TITL ali5_a.res in P2(1)
    ALI5_A.res
    created by SHELXL-2016/6 at 23:46:08 on 02-Apr-2018
CELL  0.71073   5.8515   7.5304  18.8592   90.000   93.979   90.000
ZERR     2.00   0.0008   0.0010   0.0028    0.000    0.005    0.000
LATT  -1
SYMM  - X, 1/2 + Y, - Z
SFAC  C    H    BR   N    S    O
UNIT  30   34   2    8    2    2
TEMP   23.00
SIZE   0.19 0.15 0.14
MERG   2
FMAP   2
PLAN   20
BOND   $H
LIST   6
L.S.  24
CONF
ACTA
EQIV $1 x+1, y, z
HTAB O1 Br1_$1
HTAB O1 Br1
EQIV $2 x, y-1, z
HTAB N3 Br1_$2
EQIV $3 -x+2, y-1/2, -z+2
HTAB N3 N4_$3
WGHT    0.025600    0.628600
FVAR       1.30531
BR1   3    0.001073    0.878046    0.760861    11.00000    0.03574    0.05349 =
         0.06475   -0.00759    0.00190    0.00102
O1    6    0.488100    0.657128    0.744498    11.00000    0.05947    0.05895 =
         0.08362   -0.00822    0.01291    0.01588
AFIX   3
H1D   2    0.619040    0.714648    0.766487    11.00000   -1.50000
H1C   2    0.362040    0.733228    0.751357    11.00000   -1.50000
AFIX   0
S1    5    0.433945    0.153992    0.679529    11.00000    0.03263    0.05598 =
         0.02492   -0.00425   -0.00501   -0.00796
N1    4    0.826329    0.331924    0.836593    11.00000    0.03307    0.02913 =
         0.02498   -0.00493   -0.00792   -0.00044
N2    4    0.723862    0.298290    0.769851    11.00000    0.03251    0.03285 =
         0.02450   -0.00130   -0.00546   -0.00244
N3    4    0.450102    0.121481    0.820229    11.00000    0.02964    0.05094 =
         0.02517    0.00165   -0.00325   -0.00362
AFIX   3
H3A   2    0.328282    0.049581    0.812009    11.00000   -1.20000
H3B   2    0.512382    0.129791    0.865099    11.00000   -1.20000
AFIX   0
N4    4    1.350288    0.547709    1.041322    11.00000    0.04305    0.04279 =
         0.03568   -0.00995   -0.00977    0.00256
C1    1    0.815015    0.348466    0.702637    11.00000    0.03669    0.04184 =
         0.02772   -0.00145   -0.00032   -0.00243
AFIX  23
H1A   2    0.942871    0.272508    0.692765    11.00000   -1.20000
H1B   2    0.867805    0.470588    0.704580    11.00000   -1.20000
AFIX   0
C2    1    0.621489    0.327006    0.645303    11.00000    0.03979    0.03443 =
         0.03515   -0.00062   -0.00207    0.00675
AFIX  13
H2A   2    0.535751    0.438691    0.640770    11.00000   -1.20000
AFIX   0
C3    1    0.541326    0.193302    0.765587    11.00000    0.02382    0.03145 =
         0.02809   -0.00048   -0.00297    0.00498
C4    1    1.012942    0.417520    0.840331    11.00000    0.03758    0.03687 =
         0.02747   -0.00387   -0.00283   -0.00210
AFIX  43
H4A   2    1.078821    0.452819    0.799119    11.00000   -1.20000
AFIX   0
C5    1    1.125535    0.460975    0.911124    11.00000    0.03156    0.02973 =
         0.02882   -0.00473   -0.00427   -0.00169
C6    1    1.336255    0.547062    0.914257    11.00000    0.03949    0.04574 =
         0.03411   -0.00591    0.00048   -0.00915
AFIX  43
H6A   2    1.405181    0.577708    0.872999    11.00000   -1.20000
AFIX   0
C7    1    1.440688    0.585905    0.980814    11.00000    0.03075    0.04726 =
         0.04493   -0.01117   -0.00870   -0.00333
AFIX  43
H7A   2    1.582539    0.642081    0.982961    11.00000   -1.20000
AFIX   0
C8    1    1.147516    0.465073    1.037326    11.00000    0.04957    0.04685 =
         0.03017   -0.00398    0.00401    0.00027
AFIX  43
H8A   2    1.081980    0.437142    1.079457    11.00000   -1.20000
AFIX   0
C9    1    1.031164    0.419364    0.974332    11.00000    0.03289    0.03659 =
         0.03473   -0.00324   -0.00041   -0.00215
AFIX  43
H9A   2    0.890877    0.361247    0.974094    11.00000   -1.20000
AFIX   0
C10   1    0.693907    0.272776    0.572004    11.00000    0.03783    0.04048 =
         0.02736    0.00019   -0.00224   -0.00655
C11   1    0.887017    0.176403    0.560182    11.00000    0.04448    0.04765 =
         0.05559   -0.00713   -0.01432    0.00460
AFIX  43
H11A  2    0.977907    0.131751    0.598504    11.00000   -1.20000
AFIX   0
C12   1    0.946250    0.145810    0.492426    11.00000    0.04458    0.06703 =
         0.08365   -0.03145    0.01758   -0.00486
AFIX  43
H12A  2    1.081948    0.086515    0.485002    11.00000   -1.20000
AFIX   0
C13   1    0.806394    0.202171    0.435020    11.00000    0.09316    0.06141 =
         0.03630   -0.00969    0.02574   -0.01720
AFIX  43
H13A  2    0.846758    0.180147    0.389002    11.00000   -1.20000
AFIX   0
C14   1    0.605716    0.291650    0.446216    11.00000    0.10330    0.04493 =
         0.03157    0.01244   -0.01875   -0.00719
AFIX  43
H14A  2    0.508677    0.327949    0.407801    11.00000   -1.20000
AFIX   0
C15   1    0.550541    0.326633    0.514591    11.00000    0.05147    0.03657 =
         0.04569   -0.00268   -0.00499    0.00641
AFIX  43
H15A  2    0.415794    0.386965    0.522268    11.00000   -1.20000
AFIX   0
HKLF 4
REM  ali5_a.res in P2(1)
REM R1 =  0.0371 for    3107 Fo > 4sig(Fo)  and  0.0417 for all    3373 data
REM    199 parameters refined using      1 restraints
END
WGHT      0.0256      0.6281
REM Highest difference peak  0.491,  deepest hole -0.471,  1-sigma level  0.058
Q1    1   0.7489  0.1751  0.6494  11.00000  0.05    0.49
Q2    1   0.0940  1.0016  0.8047  11.00000  0.05    0.28
Q3    1   0.1225  0.7641  0.8117  11.00000  0.05    0.27
Q4    1  -0.1149  0.8441  0.8071  11.00000  0.05    0.24
Q5    1   0.9152  0.2256  0.5217  11.00000  0.05    0.21
Q6    1  -0.0926  0.9567  0.8143  11.00000  0.05    0.21
Q7    1   0.5371  0.2358  0.7239  11.00000  0.05    0.21
Q8    1  -0.0921  0.9691  0.6978  11.00000  0.05    0.19
Q9    1   1.5459  0.6014  0.8376  11.00000  0.05    0.19
Q10   1   0.9507  0.2036  0.4521  11.00000  0.05    0.19
Q11   1   0.7485  0.5610  0.6571  11.00000  0.05    0.19
Q12   1   0.9463  0.3586  0.6988  11.00000  0.05    0.19
Q13   1   0.8196  0.0625  0.6890  11.00000  0.05    0.19
Q14   1  -0.1304  0.8125  0.7003  11.00000  0.05    0.19
Q15   1   0.6114  0.1531  0.3821  11.00000  0.05    0.19
Q16   1   1.0029  0.3759  1.1529  11.00000  0.05    0.19
Q17   1   0.8163  0.6812  0.6816  11.00000  0.05    0.18
Q18   1   0.6269  0.2986  0.7718  11.00000  0.05    0.18
Q19   1   0.1285  1.0181  0.7439  11.00000  0.05    0.17
Q20   1   0.2930  0.2046  0.7243  11.00000  0.05    0.17
;
_shelx_res_checksum     43456
data_global
_journal_date_recd_electronic     2018-07-27
_journal_date_accepted     2018-08-04
_journal_name_full     'Acta Crystallographica, Section E'
_journal_year     2018
_journal_volume     74
_journal_issue      9
_journal_page_first     1290
_journal_page_last     1294
_journal_paper_category     GO
_journal_paper_doi     10.1107/S2056989018011155
_journal_coeditor_code     XU5936
_publ_contact_author_name     'Flavien A. A. Toze'
_publ_contact_author_address
;
Department of Chemistry,
Faculty of Sciences,
University of Douala,
PO Box 24157, Douala,
Republic of Cameroon
;
_publ_contact_author_email     'toflavien@yahoo.fr'
_publ_contact_author_fax     ?
_publ_contact_author_phone     ?
_publ_section_title
;
Crystal structure and Hirshfeld surface analysis of
(<i>E</i>)-5-phenyl-3-[(pyridin-4-ylmethylidene)amino]thiazolidin-2-iminium
bromide monohydrate
;
loop_
    _publ_author_name
    _publ_author_address
    'Akkurt, Mehmet'
;
Department of Physics,
Faculty of Sciences,
Erciyes University,
38039 Kayseri,
Turkey
;
    'Abel M. Maharramov'
;
Organic Chemistry Department,
Baku State University,
Z. Xalilov str. 23, Az
1148 Baku, Azerbaijan
;
    'Gulnara Sh. Duruskari'
;
Organic Chemistry Department,
Baku State University,
Z. Xalilov str. 23, Az
1148 Baku, Azerbaijan
;
    'Flavien A. A. Toze'
;
Department of Chemistry,
Faculty of Sciences,
University of Douala,
PO Box 24157, Douala,
Republic of Cameroon
;
    'Ali N. Khalilov'
;
Organic Chemistry Department,
Baku State University,
Z. Xalilov str. 23, Az
1148 Baku, Azerbaijan
;
_publ_section_synopsis
;
In the crystal structure of the title salt, the cations, anions and water
molecules are linked into a three-dimensional network, which forms cross
layers parallel to the (120) and (\=120) planes <i>via</i> O---H...Br,
N---H...Br and N---H...N hydrogen bonds. C---H...\p interactions also help in
the stabilization of the molecular packing.
;
