# Supplementary material for: Crystal structure and Hirshfeld surface analysis of (E)-5-phenyl-3-[(pyridin-4-yl­methyl­idene)amino]­thia­zolidin-2-iminium bromide monohydrate
Source: Acta Crystallogr E Crystallogr Commun. 2018 Aug 21;74(Pt 9):1290–4. doi: 10.1107/S2056989018011155 (PMC6127695; doi:10.1107/S2056989018011155)
Supplement: Supplementary file 2 [file e-74-01290-Isup2.hkl]

data_I                                                                          
_shelx_title ' ali5_a.res in P2(1)'                                             
_shelx_refln_list_code          4                                               
_shelx_F_calc_maximum       75.53                                               
_exptl_crystal_F_000       388.00                                               
_reflns_d_resolution_high  0.7992                                               
                                                                                
loop_                                                                           
 _space_group_symop_operation_xyz                                               
 'x, y, z'                                                                      
 '-x, y+1/2, -z'                                                                
                                                                                
_cell_length_a     5.8515                                                       
_cell_length_b     7.5304                                                       
_cell_length_c    18.8592                                                       
_cell_angle_alpha  90.000                                                       
_cell_angle_beta   93.979                                                       
_cell_angle_gamma  90.000                                                       
                                                                                
_shelx_F_squared_multiplier     1.000                                           
                                                                                
loop_                                                                           
 _refln_index_h                                                                 
 _refln_index_k                                                                 
 _refln_index_l                                                                 
 _refln_F_squared_calc                                                          
 _refln_F_squared_meas                                                          
 _refln_F_squared_sigma                                                         
 _refln_observed_status                                                         
   1  -9   0         10.39         16.78         5.13 o                         
   2  -9   0          3.25          2.48         2.72 o                         
   0  -8   0         17.60         24.43         3.49 o                         
   1  -8   0        130.06        121.23         4.63 o                         
   2  -8   0         96.71        101.68         5.44 o                         
   3  -8   0        108.02         88.06        14.21 o                         
   1  -7   0         47.01         51.05         2.27 o                         
   2  -7   0         11.34         20.21         2.46 o                         
   3  -7   0         48.43         58.14         8.09 o                         
   4  -7   0         59.45         53.10        12.56 o                         
   0  -6   0        345.49        351.94        18.87 o                         
   1  -6   0        636.35        628.77        17.89 o                         
   2  -6   0        180.37        182.02         4.13 o                         
   3  -6   0        526.65        517.26        32.93 o                         
   4  -6   0        153.82        145.17         9.30 o                         
   5  -6   0        139.25        155.32        12.07 o                         
   1  -5   0         53.93         68.29         3.43 o                         
   2  -5   0        761.28        766.58        54.66 o                         
   3  -5   0          1.91         16.13         4.21 o                         
   4  -5   0          7.29         14.60         3.35 o                         
   5  -5   0         29.62         15.98         5.11 o                         
   6  -5   0         16.78         -2.40        13.09 o                         
   0  -4   0       3695.00       3237.76       250.92 o                         
   1  -4   0        842.11        878.19        23.92 o                         
   2  -4   0       3646.66       3599.24       162.14 o                         
   3  -4   0        402.76        414.60         4.99 o                         
   4  -4   0        701.14        742.74        26.63 o                         
   5  -4   0        500.15        480.35        15.71 o                         
   6  -4   0         95.28        103.63         8.67 o                         
   1  -3   0       1749.48       1801.04        34.74 o                         
   2  -3   0        541.55        606.95        57.38 o                         
   3  -3   0        168.80        194.25        23.65 o                         
   4  -3   0        189.14        194.79         6.80 o                         
   5  -3   0         30.44         30.84         3.64 o                         
   6  -3   0         30.67         29.96         3.31 o                         
   0  -2   0       2285.97       2265.48        19.30 o                         
   2  -2   0        189.00        167.14         5.13 o                         
   3  -2   0       2316.60       2365.13        80.46 o                         
   4  -2   0        812.22        803.80        33.31 o                         
   5  -2   0        653.04        682.25        29.10 o                         
   6  -2   0        551.21        535.85        11.12 o                         
   7  -2   0         76.34         84.42         4.66 o                         
   2  -1   0        309.63        295.46         7.41 o                         
   3  -1   0         79.48        104.99         3.73 o                         
   4  -1   0        284.97        291.06        19.50 o                         
   5  -1   0         87.27         77.93         3.53 o                         
   6  -1   0          4.90          5.87         2.67 o                         
   7  -1   0          4.80          5.82         4.77 o                         
   1   0   0        162.95        223.70         4.30 o                         
   3   0   0        688.45        615.05        24.77 o                         
   4   0   0        809.56        818.30        25.88 o                         
   5   0   0        753.38        753.87        19.40 o                         
   6   0   0        296.47        278.24         6.10 o                         
   7   0   0        418.23        385.18         8.57 o                         
   2   1   0        299.14        301.96        15.67 o                         
   3   1   0         86.70        121.67        10.74 o                         
   4   1   0        273.30        263.73         6.70 o                         
   5   1   0         89.67         90.30         3.75 o                         
   6   1   0          3.97          1.57         2.66 o                         
   7   1   0          4.10          1.61         4.37 o                         
   0   2   0       1766.30       1720.51        91.63 o                         
   2   2   0        257.62        247.24        12.18 o                         
   3   2   0       2456.84       2431.72        55.00 o                         
   4   2   0        732.81        688.90         9.58 o                         
   5   2   0        649.11        634.68         9.73 o                         
   6   2   0        588.96        571.07        17.87 o                         
   7   2   0         65.68         68.70         4.51 o                         
   1   3   0       1741.67       1647.84        37.27 o                         
   2   3   0        551.76        692.22        60.29 o                         
   3   3   0        164.16        161.46         4.44 o                         
   4   3   0        194.84        203.90        19.34 o                         
   5   3   0         27.67         30.98         3.27 o                         
   6   3   0         31.37         27.08         4.28 o                         
   0   4   0       3692.31       3276.63        68.89 o                         
   1   4   0       1105.75       1083.58        57.55 o                         
   2   4   0       3927.49       3630.98        97.80 o                         
   3   4   0        281.00        287.91        10.35 o                         
   4   4   0        736.97        721.32        24.01 o                         
   5   4   0        493.95        479.27        17.96 o                         
   6   4   0         77.67         75.80         6.01 o                         
   1   5   0         55.37         70.66         4.21 o                         
   2   5   0        758.84        669.82        28.60 o                         
   3   5   0          2.23         22.78         4.02 o                         
   4   5   0          5.87          9.20         4.10 o                         
   5   5   0         31.63         35.85         3.82 o                         
   6   5   0         15.45         10.11         4.19 o                         
   0   6   0        205.97        204.06         6.62 o                         
   1   6   0        725.34        683.32         8.22 o                         
   2   6   0        169.49        174.55         9.34 o                         
   3   6   0        626.92        551.92        19.16 o                         
   4   6   0        188.93        185.96         5.87 o                         
   5   6   0        131.59        122.47         6.96 o                         
   1   7   0         45.84         52.12         5.02 o                         
   2   7   0         10.70          9.01         4.75 o                         
   3   7   0         45.99         39.69         9.58 o                         
   4   7   0         60.02         67.05         8.19 o                         
   0   8   0         51.12         56.92         9.12 o                         
   1   8   0        110.80        100.11         6.57 o                         
   2   8   0        118.45        116.56         7.94 o                         
   3   8   0        143.75        139.12        10.67 o                         
   1   9   0         10.29         15.16         7.16 o                         
   2   9   0          2.98          8.87         6.65 o                         
  -2  -9   1         12.94         14.16         4.13 o                         
  -1  -9   1         74.93         68.32        11.02 o                         
   0  -9   1         77.77         91.58        11.37 o                         
   1  -9   1         47.44         56.87         9.49 o                         
   2  -9   1         86.92         70.01         5.17 o                         
  -3  -8   1         15.27          8.30         7.34 o                         
  -2  -8   1         15.14         31.21        10.63 o                         
  -1  -8   1         20.86         26.84         2.66 o                         
   0  -8   1         13.99         17.83         2.92 o                         
   1  -8   1         10.35         13.82         2.59 o                         
   2  -8   1          5.37         14.67         3.53 o                         
   3  -8   1         68.97         55.29        11.10 o                         
  -4  -7   1        147.66        125.22        23.65 o                         
  -3  -7   1        283.05        281.80         4.47 o                         
  -2  -7   1        275.18        279.09         6.58 o                         
  -1  -7   1        232.50        242.80         8.31 o                         
   0  -7   1        552.37        550.42        10.31 o                         
   1  -7   1         97.50        100.28         4.56 o                         
   2  -7   1        163.70        173.83         4.60 o                         
   3  -7   1         89.72         95.04         9.26 o                         
   4  -7   1         62.55         51.84         7.16 o                         
  -5  -6   1         42.25         45.30         6.92 o                         
  -4  -6   1         43.99         55.35         6.22 o                         
  -3  -6   1        305.30        299.26        24.63 o                         
  -2  -6   1         15.90         21.28         3.92 o                         
  -1  -6   1        112.00        123.60        14.74 o                         
   0  -6   1        206.06        219.47        15.44 o                         
   1  -6   1         45.32         68.74        14.58 o                         
   2  -6   1        270.44        266.62         4.82 o                         
   3  -6   1          4.79          6.20         3.27 o                         
   4  -6   1         82.43         73.24        11.51 o                         
   5  -6   1          6.83          8.32         6.66 o                         
  -6  -5   1         74.60         87.71        10.60 o                         
  -5  -5   1         42.81         67.62         8.24 o                         
  -4  -5   1        297.31        298.01         5.63 o                         
  -3  -5   1        589.40        616.24        14.11 o                         
  -2  -5   1        624.37        690.76        13.22 o                         
  -1  -5   1       1142.41       1150.67        40.69 o                         
   0  -5   1        707.59        663.84        23.97 o                         
   1  -5   1       1054.33       1090.49        34.00 o                         
   2  -5   1        406.72        445.27         9.38 o                         
   3  -5   1        591.26        587.00        23.25 o                         
   4  -5   1        522.08        510.68         9.60 o                         
   5  -5   1         74.04         64.10         5.65 o                         
   6  -5   1        183.55        218.17        16.27 o                         
  -6  -4   1         43.68         37.48         7.06 o                         
  -5  -4   1         78.16         79.45         7.66 o                         
  -4  -4   1        153.29        135.45         7.30 o                         
  -3  -4   1         29.31         27.66         2.29 o                         
  -2  -4   1        200.68        295.15        37.51 o                         
  -1  -4   1        113.49        116.40         7.07 o                         
   0  -4   1         15.23         34.69         3.85 o                         
   1  -4   1        502.32        569.23        15.09 o                         
   2  -4   1        178.47        202.80        17.65 o                         
   3  -4   1        196.22        211.90        18.70 o                         
   4  -4   1          3.88          8.15         4.55 o                         
   5  -4   1        139.26        136.83        14.97 o                         
   6  -4   1         20.97         12.68         5.04 o                         
  -6  -3   1         53.14         56.55         3.48 o                         
  -5  -3   1        121.15        139.55         6.75 o                         
  -4  -3   1        774.26        819.87        32.28 o                         
  -3  -3   1       1063.15       1127.35        57.62 o                         
  -2  -3   1       5585.14       5382.51       269.56 o                         
  -1  -3   1       2575.58       2539.60        83.73 o                         
   0  -3   1       1343.13       1451.99        39.92 o                         
   1  -3   1        219.13        208.00         8.90 o                         
   2  -3   1       1997.39       1972.68       106.59 o                         
   3  -3   1       1164.11       1130.99        54.99 o                         
   4  -3   1        399.58        423.54         8.95 o                         
   5  -3   1        579.80        560.73         9.76 o                         
   6  -3   1        104.33         99.13         6.91 o                         
  -7  -2   1         26.17         30.52         4.38 o                         
  -6  -2   1         27.00         28.11         4.45 o                         
  -5  -2   1         53.33         44.53         4.78 o                         
  -4  -2   1        363.00        380.75        16.27 o                         
  -3  -2   1        113.35        109.78         3.98 o                         
  -2  -2   1         61.64         58.68         4.84 o                         
   1  -2   1        831.16        914.76        98.79 o                         
   2  -2   1        589.13        628.02        22.06 o                         
   3  -2   1        117.25        131.18        10.72 o                         
   4  -2   1        472.77        485.14        46.31 o                         
   5  -2   1          9.49          5.71         2.89 o                         
   6  -2   1         21.61         17.78         2.80 o                         
   7  -2   1         10.58          5.06         6.42 o                         
  -7  -1   1         54.59         65.15         4.76 o                         
  -6  -1   1        273.05        273.16         6.13 o                         
  -5  -1   1        442.07        420.27         7.66 o                         
  -4  -1   1        755.18        731.07        60.75 o                         
  -3  -1   1        859.56        861.83        81.17 o                         
  -2  -1   1       4279.63       4114.23       122.88 o                         
  -1  -1   1       1302.93       1299.56        12.43 o                         
   0  -1   1       1098.78       1109.14        11.67 o                         
   2  -1   1       2817.31       2824.59        62.68 o                         
   3  -1   1       3095.22       3047.29        84.50 o                         
   4  -1   1       1227.60       1180.31        29.70 o                         
   5  -1   1        329.80        327.41         8.04 o                         
   6  -1   1        324.81        311.44         5.49 o                         
   7  -1   1        128.98        122.52         7.52 o                         
  -7   0   1          0.01          5.36         4.48 o                         
  -6   0   1        125.45        135.34         4.80 o                         
  -5   0   1        102.48         90.83         3.80 o                         
  -4   0   1         82.81         61.98         4.09 o                         
  -3   0   1        291.85        348.44        13.27 o                         
  -2   0   1        465.12        484.79        15.87 o                         
  -1   0   1       1554.21       1574.68        25.39 o                         
   1   0   1         10.21          7.40         0.72 o                         
   2   0   1        376.83        359.74        14.23 o                         
   3   0   1       1019.57       1118.71        37.59 o                         
   4   0   1         63.30         53.97         2.35 o                         
   5   0   1        173.04        163.50         4.09 o                         
   6   0   1         24.59         39.12         4.32 o                         
   7   0   1          4.79          6.84         4.01 o                         
  -7   1   1         87.35         89.48         6.65 o                         
  -6   1   1        233.79        229.39         4.98 o                         
  -5   1   1        499.25        495.00        22.67 o                         
  -4   1   1        810.60        757.31        21.38 o                         
  -3   1   1        707.75        647.25        17.02 o                         
  -2   1   1       4689.28       4356.91       126.89 o                         
  -1   1   1        738.60        747.12        33.27 o                         
   0   1   1       1814.73       1740.26        14.69 o                         
   2   1   1       2650.35       2725.49        31.35 o                         
   3   1   1       3104.72       3029.02       105.10 o                         
   4   1   1       1145.59       1067.28        34.74 o                         
   5   1   1        358.36        347.28        10.94 o                         
   6   1   1        250.90        247.91         6.55 o                         
   7   1   1        178.01        171.57         7.00 o                         
  -7   2   1         26.49         24.33         3.99 o                         
  -6   2   1         25.64         24.27         3.28 o                         
  -5   2   1         52.68         41.17         3.38 o                         
  -4   2   1        358.17        353.43         6.36 o                         
  -3   2   1        122.28        121.96        13.74 o                         
  -2   2   1         60.46         57.13         2.87 o                         
   1   2   1        846.09        857.35        45.91 o                         
   2   2   1        593.20        596.69         5.52 o                         
   3   2   1        116.22        118.27        15.33 o                         
   4   2   1        461.02        447.37        26.59 o                         
   5   2   1          8.65          5.59         2.17 o                         
   6   2   1         20.83         15.04         2.72 o                         
   7   2   1         13.25          9.11         4.23 o                         
  -6   3   1         74.79         73.77         4.64 o                         
  -5   3   1        126.06        137.64         4.34 o                         
  -4   3   1        724.95        710.79        26.80 o                         
  -3   3   1       1080.55       1056.02        37.77 o                         
  -2   3   1       4746.79       4421.75        70.67 o                         
  -1   3   1       2629.28       2400.37        59.17 o                         
   0   3   1       1307.18       1298.86        29.41 o                         
   1   3   1        379.49        330.70        11.99 o                         
   2   3   1       2140.05       2100.30        68.66 o                         
   3   3   1       1186.86       1242.54        51.29 o                         
   4   3   1        485.60        481.36        28.48 o                         
   5   3   1        513.23        501.30        22.95 o                         
   6   3   1        150.51        145.84         5.08 o                         
  -6   4   1         43.79         38.42         4.14 o                         
  -5   4   1         73.93         60.12         4.82 o                         
  -4   4   1        156.84        156.04         9.56 o                         
  -3   4   1         26.66         20.86         2.12 o                         
  -2   4   1        206.04        317.98        35.82 o                         
  -1   4   1        104.00        103.89         7.45 o                         
   0   4   1         12.42         35.80         5.33 o                         
   1   4   1        534.01        563.56        24.58 o                         
   2   4   1        178.06        219.32        16.46 o                         
   3   4   1        194.45        173.82         5.57 o                         
   4   4   1          3.56          3.48         3.92 o                         
   5   4   1        137.84        114.30        10.38 o                         
   6   4   1         23.29         18.94         4.20 o                         
  -6   5   1         73.80         80.38         4.83 o                         
  -5   5   1         50.16         55.47         3.94 o                         
  -4   5   1        287.19        277.69         7.22 o                         
  -3   5   1        564.46        565.65        19.20 o                         
  -2   5   1        448.24        451.15        20.40 o                         
  -1   5   1       1064.17       1021.54        15.09 o                         
   0   5   1        865.21        823.05        14.70 o                         
   1   5   1        959.33        953.05        27.36 o                         
   2   5   1        471.66        473.20        21.75 o                         
   3   5   1        517.55        495.40         5.76 o                         
   4   5   1        481.79        479.91         7.52 o                         
   5   5   1        105.44        105.98         6.00 o                         
   6   5   1        171.36        176.32         7.69 o                         
  -5   6   1         44.11         40.06         5.68 o                         
  -4   6   1         40.54         38.11         5.23 o                         
  -3   6   1        306.09        309.04        33.56 o                         
  -2   6   1         18.03         17.56         5.79 o                         
  -1   6   1        106.87        127.13        27.46 o                         
   0   6   1        216.28        219.19        16.99 o                         
   1   6   1         44.19         66.09        29.90 o                         
   2   6   1        283.17        267.41         8.54 o                         
   3   6   1          4.13         11.10         2.45 o                         
   4   6   1         80.25         60.75         6.64 o                         
   5   6   1          6.68         10.96         4.24 o                         
  -4   7   1        103.80         84.35         5.44 o                         
  -3   7   1        258.76        254.48         9.50 o                         
  -2   7   1        285.40        271.75        15.22 o                         
  -1   7   1        220.27        234.76         9.94 o                         
   0   7   1        557.18        526.30         7.79 o                         
   1   7   1        113.59        105.85         9.61 o                         
   2   7   1        119.31        112.58         6.39 o                         
   3   7   1         62.98         82.00         5.92 o                         
   4   7   1         67.50         70.05         4.99 o                         
  -3   8   1         13.97         11.86         6.38 o                         
  -2   8   1         15.78         25.09        10.75 o                         
  -1   8   1         19.70         21.83         5.89 o                         
   0   8   1         12.44         18.64        10.29 o                         
   1   8   1         11.61         14.75         5.38 o                         
   2   8   1          4.37          4.89         5.62 o                         
   3   8   1         72.76         72.56         6.99 o                         
  -2   9   1         11.60         12.10         6.48 o                         
  -1   9   1         78.94         66.97         6.77 o                         
   0   9   1         78.79         66.65        10.66 o                         
   1   9   1         44.01         45.81        10.12 o                         
   2   9   1         84.36         83.19        11.16 o                         
  -2  -9   2          1.10         -2.65         3.24 o                         
  -1  -9   2         18.04         22.24         4.87 o                         
   0  -9   2         27.05         36.37         6.50 o                         
   1  -9   2          5.47         11.05         4.55 o                         
  -3  -8   2         83.35         70.43         7.16 o                         
  -2  -8   2        166.69        165.54         4.63 o                         
  -1  -8   2        127.46        128.38         4.92 o                         
   0  -8   2        162.93        159.87         8.04 o                         
   1  -8   2         83.97         79.04         7.45 o                         
   2  -8   2        115.21        104.72         8.28 o                         
   3  -8   2         71.16         49.64        10.01 o                         
  -4  -7   2         29.53         34.50         6.02 o                         
  -3  -7   2         18.91         17.01         2.48 o                         
  -2  -7   2          6.76         19.27         5.00 o                         
  -1  -7   2         57.37         58.24         4.85 o                         
   0  -7   2          2.21         13.34         3.31 o                         
   1  -7   2         48.37         55.22         4.83 o                         
   2  -7   2         33.06         34.12         4.10 o                         
   3  -7   2         57.65         58.49         8.15 o                         
   4  -7   2         14.35         10.74         4.84 o                         
  -5  -6   2        126.95        122.43         9.01 o                         
  -4  -6   2        143.35        128.52         6.44 o                         
  -3  -6   2        190.87        200.97         7.41 o                         
  -2  -6   2        354.49        362.34        14.53 o                         
  -1  -6   2        735.86        748.02        18.59 o                         
   0  -6   2        466.62        490.42        16.57 o                         
   1  -6   2        654.70        651.24        18.40 o                         
   2  -6   2        476.72        477.22         5.19 o                         
   3  -6   2        174.73        180.41         6.42 o                         
   4  -6   2        136.10        128.53         9.66 o                         
   5  -6   2        124.15        105.04         7.85 o                         
  -6  -5   2         23.14         24.84         9.28 o                         
  -5  -5   2        141.15        103.53         8.59 o                         
  -4  -5   2         15.61         18.93         3.30 o                         
  -3  -5   2        243.04        269.11         8.31 o                         
  -2  -5   2        273.95        304.37         7.28 o                         
  -1  -5   2         16.76         26.91         1.39 o                         
   0  -5   2        151.52        174.45        12.37 o                         
   1  -5   2         27.94         39.37         4.64 o                         
   2  -5   2         78.90         87.31         4.44 o                         
   3  -5   2         67.85         69.90         4.56 o                         
   4  -5   2         28.23         29.61         3.79 o                         
   5  -5   2         31.86         28.18         5.77 o                         
   6  -5   2          4.70         20.86         7.45 o                         
  -6  -4   2        268.84        236.60        10.46 o                         
  -5  -4   2        257.84        255.16         7.03 o                         
  -4  -4   2        463.08        509.17        37.91 o                         
  -3  -4   2        288.23        297.21         6.44 o                         
  -2  -4   2       1992.38       2012.02        51.13 o                         
  -1  -4   2       1927.18       2054.82        59.36 o                         
   0  -4   2       2605.02       2525.03       125.89 o                         
   1  -4   2       1549.41       1810.63        41.76 o                         
   2  -4   2        843.81        734.95        24.95 o                         
   3  -4   2        429.58        446.64         9.64 o                         
   4  -4   2        322.48        349.84        10.85 o                         
   5  -4   2        304.43        292.84        12.99 o                         
   6  -4   2        107.08        105.56         9.64 o                         
  -6  -3   2         23.67         23.10         3.50 o                         
  -5  -3   2         68.41         64.64         3.96 o                         
  -4  -3   2         49.36         46.93         4.43 o                         
  -3  -3   2         64.81         67.43         5.36 o                         
  -2  -3   2        394.58        434.06        23.98 o                         
  -1  -3   2         26.68         32.99         7.46 o                         
   0  -3   2          0.74         14.35         2.78 o                         
   1  -3   2        323.74        343.12        32.52 o                         
   2  -3   2        235.11        309.64        27.98 o                         
   3  -3   2        107.11        125.69        11.58 o                         
   4  -3   2         15.36         20.19         2.26 o                         
   5  -3   2         22.64         33.89         2.86 o                         
   6  -3   2         46.70         54.71         6.20 o                         
  -7  -2   2         58.11         60.70         4.81 o                         
  -6  -2   2        347.66        355.33        10.45 o                         
  -5  -2   2        717.88        738.59        26.17 o                         
  -4  -2   2        389.62        382.30         4.86 o                         
  -3  -2   2       3258.32       3467.63       191.99 o                         
  -2  -2   2         25.82         21.22         1.63 o                         
   0  -2   2       3223.93       3142.69        39.22 o                         
   2  -2   2        609.06        576.67        20.74 o                         
   3  -2   2       1454.81       1532.53        42.22 o                         
   4  -2   2        727.89        693.18        15.89 o                         
   5  -2   2        292.94        299.44         6.37 o                         
   6  -2   2        278.00        268.77         5.33 o                         
   7  -2   2         58.25         60.04         4.02 o                         
  -7  -1   2         37.50         32.37         4.11 o                         
  -6  -1   2         32.51         38.45         2.99 o                         
  -5  -1   2         42.65         43.01         5.95 o                         
  -4  -1   2         73.37         66.93         3.77 o                         
  -3  -1   2       1008.89       1074.15        38.54 o                         
  -2  -1   2         88.56        132.06        18.99 o                         
  -1  -1   2       2472.56       2271.83       105.89 o                         
   0  -1   2        404.14        446.59        12.43 o                         
   1  -1   2       1544.48       1513.34        60.92 o                         
   2  -1   2        627.28        685.49        15.78 o                         
   3  -1   2        303.09        328.80        15.25 o                         
   4  -1   2          2.62          6.45         1.79 o                         
   5  -1   2          3.66          5.11         2.52 o                         
   6  -1   2          2.37          1.31         2.80 o                         
   7  -1   2         13.80         13.75         4.81 o                         
  -7   0   2        192.42        189.42         7.90 o                         
  -6   0   2        236.16        236.44         5.82 o                         
  -5   0   2        443.21        438.91         6.94 o                         
  -4   0   2       3699.81       3873.44       210.22 o                         
  -3   0   2        568.55        484.46        26.08 o                         
  -2   0   2       3391.69       3267.61        62.25 o                         
  -1   0   2        589.44        650.03        23.72 o                         
   1   0   2        334.77        377.79         7.23 o                         
   2   0   2       2833.28       2678.91       116.39 o                         
   3   0   2        433.50        379.60        12.80 o                         
   4   0   2        884.25        938.36        23.52 o                         
   5   0   2        919.48        931.43        27.67 o                         
   6   0   2        161.46        156.85         4.98 o                         
   7   0   2        218.32        202.29         7.35 o                         
  -7   1   2         33.04         33.01         4.57 o                         
  -6   1   2         37.61         42.07         4.05 o                         
  -5   1   2         39.48         36.72         2.43 o                         
  -4   1   2         86.12         80.00         3.10 o                         
  -3   1   2        956.70       1012.15        53.14 o                         
  -2   1   2         89.13        132.83        13.73 o                         
  -1   1   2       2415.44       2265.62        90.74 o                         
   0   1   2        350.80        315.45        56.64 o                         
   1   1   2       1632.18       1500.53        40.23 o                         
   2   1   2        586.56        590.65         4.27 o                         
   3   1   2        340.64        358.06         7.24 o                         
   4   1   2          1.76          6.40         1.82 o                         
   5   1   2          8.17         15.69         2.28 o                         
   6   1   2          4.56          6.63         2.65 o                         
   7   1   2         11.15         13.45         4.29 o                         
  -7   2   2         52.53         49.51         4.25 o                         
  -6   2   2        330.48        319.74         5.81 o                         
  -5   2   2        738.87        739.94        19.78 o                         
  -4   2   2        327.74        332.86        23.15 o                         
  -3   2   2       3359.14       3406.62        89.99 o                         
  -2   2   2         49.50         50.52         2.35 o                         
   0   2   2       2685.71       2511.16        76.63 o                         
   2   2   2        568.16        525.02        25.87 o                         
   3   2   2       1422.63       1359.49        67.42 o                         
   4   2   2        806.30        754.51        39.15 o                         
   5   2   2        265.95        267.13         7.01 o                         
   6   2   2        278.96        258.28         5.23 o                         
   7   2   2         42.32         36.69         4.55 o                         
  -6   3   2         19.16         21.37         3.36 o                         
  -5   3   2         74.76         70.14         7.77 o                         
  -4   3   2         41.71         47.42         4.71 o                         
  -3   3   2         56.83         60.74         5.59 o                         
  -2   3   2        380.54        396.75         9.58 o                         
  -1   3   2         22.72         30.32        10.42 o                         
   0   3   2          2.55         17.10         2.68 o                         
   1   3   2        284.63        278.43         8.52 o                         
   2   3   2        232.87        241.41        15.62 o                         
   3   3   2         85.39         79.98         7.31 o                         
   4   3   2         20.08         21.70         2.32 o                         
   5   3   2         16.11         17.48         3.04 o                         
   6   3   2         43.84         50.97         3.85 o                         
  -6   4   2        262.81        236.49         6.89 o                         
  -5   4   2        240.09        242.90         6.08 o                         
  -4   4   2        527.46        542.22         9.07 o                         
  -3   4   2        262.06        251.83         4.40 o                         
  -2   4   2       2409.83       2256.81         8.39 o                         
  -1   4   2       1432.72       1429.22        18.22 o                         
   0   4   2       2697.85       2613.55        69.11 o                         
   1   4   2       1139.10       1210.50        44.85 o                         
   2   4   2        885.22        855.95        11.24 o                         
   3   4   2        479.56        521.63        26.34 o                         
   4   4   2        295.59        311.59         5.04 o                         
   5   4   2        331.94        325.20        11.65 o                         
   6   4   2         98.56         90.49         8.22 o                         
  -6   5   2         24.15         26.19         4.41 o                         
  -5   5   2        131.02        120.00         6.81 o                         
  -4   5   2         18.16         23.33         3.24 o                         
  -3   5   2        222.92        233.37         5.22 o                         
  -2   5   2        272.73        264.82        14.91 o                         
  -1   5   2         22.38         29.10         2.86 o                         
   0   5   2        139.87        144.17         8.95 o                         
   1   5   2         22.87         38.11         3.76 o                         
   2   5   2         61.35         72.71         2.85 o                         
   3   5   2         79.02         85.82         4.78 o                         
   4   5   2         20.75         22.58         2.73 o                         
   5   5   2         37.00         26.53         4.58 o                         
   6   5   2          3.25          0.03         8.91 o                         
  -5   6   2        136.92        132.65         7.39 o                         
  -4   6   2        110.76        112.38         5.93 o                         
  -3   6   2        227.38        211.05         9.07 o                         
  -2   6   2        326.30        308.59        16.95 o                         
  -1   6   2        839.18        806.58        18.58 o                         
   0   6   2        363.42        401.12        10.68 o                         
   1   6   2        690.01        660.30        13.80 o                         
   2   6   2        466.65        479.07        29.33 o                         
   3   6   2        175.33        167.24         4.75 o                         
   4   6   2        144.82        163.80         5.82 o                         
   5   6   2         94.66         84.38         5.01 o                         
  -4   7   2         27.03         32.21         4.46 o                         
  -3   7   2         16.07         16.79         4.91 o                         
  -2   7   2          5.60         20.67        10.39 o                         
  -1   7   2         60.36         62.17         8.62 o                         
   0   7   2          1.17         14.69         3.68 o                         
   1   7   2         47.18         50.46        12.86 o                         
   2   7   2         29.91         29.98         4.07 o                         
   3   7   2         52.44         42.04        13.19 o                         
   4   7   2         16.99          7.57         4.08 o                         
  -3   8   2         51.99         55.47         6.45 o                         
  -2   8   2        194.91        190.19        10.37 o                         
  -1   8   2        102.38         96.98         6.08 o                         
   0   8   2        168.30        152.53        10.32 o                         
   1   8   2         69.07         81.34         9.60 o                         
   2   8   2        109.89        106.03         9.59 o                         
   3   8   2         72.31         62.87        13.62 o                         
  -2   9   2          1.56         -1.02         6.51 o                         
  -1   9   2         19.47          5.23         8.19 o                         
   0   9   2         27.50         23.02        10.46 o                         
   1   9   2          4.65         13.29        10.18 o                         
   2   9   2         13.88          8.94         6.88 o                         
  -2  -9   3          8.64         -7.22         7.22 o                         
  -1  -9   3         35.15         39.62         3.48 o                         
   0  -9   3         69.79         67.55         5.85 o                         
   1  -9   3         27.89         41.90        10.60 o                         
  -3  -8   3         17.89         16.26         6.00 o                         
  -2  -8   3         30.13         36.78         5.65 o                         
  -1  -8   3          5.33          8.18         4.65 o                         
   0  -8   3          6.65         13.33         2.52 o                         
   1  -8   3         36.50         37.87         3.36 o                         
   2  -8   3          2.93          5.25         3.38 o                         
   3  -8   3         27.33         31.14         7.40 o                         
  -4  -7   3        248.58        236.45         7.63 o                         
  -3  -7   3         67.35         67.63         3.74 o                         
  -2  -7   3        182.66        192.93         4.19 o                         
  -1  -7   3         52.61         49.30         5.30 o                         
   0  -7   3        179.32        184.27         5.37 o                         
   1  -7   3        326.58        308.88        18.49 o                         
   2  -7   3         72.68         70.36         3.63 o                         
   3  -7   3        373.22        350.16        16.70 o                         
   4  -7   3         22.38         15.93         5.26 o                         
  -5  -6   3         21.22         20.05         6.24 o                         
  -4  -6   3         12.93         17.31         3.48 o                         
  -3  -6   3         32.08         34.29         2.38 o                         
  -2  -6   3          9.99         20.61         5.14 o                         
  -1  -6   3         64.12         75.87         5.11 o                         
   0  -6   3          5.33         13.03         1.65 o                         
   1  -6   3         48.65         60.25         4.47 o                         
   2  -6   3         62.85         58.51        15.32 o                         
   3  -6   3          4.61          5.16         3.42 o                         
   4  -6   3         36.24         29.77         4.15 o                         
   5  -6   3          5.78          9.39         6.61 o                         
  -6  -5   3         48.98         62.09        10.55 o                         
  -5  -5   3        267.58        267.05         8.35 o                         
  -4  -5   3        156.10        179.12        15.19 o                         
  -3  -5   3        981.63       1023.78        39.54 o                         
  -2  -5   3        356.22        355.39        22.75 o                         
  -1  -5   3        793.15        784.33        20.88 o                         
   0  -5   3        820.30        767.07        45.62 o                         
   1  -5   3        501.57        500.00        13.40 o                         
   2  -5   3        950.59        894.24        30.92 o                         
   3  -5   3        109.10         99.45         5.16 o                         
   4  -5   3        502.32        522.29        11.41 o                         
   5  -5   3         28.64         28.03         4.37 o                         
   6  -5   3        117.07        115.32         8.46 o                         
  -6  -4   3         47.93         52.86         8.64 o                         
  -5  -4   3          6.08          6.05         3.09 o                         
  -4  -4   3         66.32         68.07        13.21 o                         
  -3  -4   3         65.70         75.98         7.78 o                         
  -2  -4   3         69.04         92.25        12.40 o                         
  -1  -4   3        239.21        236.96         5.27 o                         
   0  -4   3         99.66        137.38        12.48 o                         
   1  -4   3        495.00        546.34        36.90 o                         
   2  -4   3         24.55         28.87         4.18 o                         
   3  -4   3        153.34        154.81        20.85 o                         
   4  -4   3          2.71          7.95         2.91 o                         
   5  -4   3         15.03         16.27         3.72 o                         
   6  -4   3         15.71         16.87         6.87 o                         
  -6  -3   3        158.83        152.37         6.07 o                         
  -5  -3   3        418.12        418.84        19.33 o                         
  -4  -3   3        827.82        836.65        25.97 o                         
  -3  -3   3        453.00        453.62        41.12 o                         
  -2  -3   3       2601.28       2616.98       111.64 o                         
  -1  -3   3        786.42        842.41        21.64 o                         
   0  -3   3       1932.66       1802.60        90.07 o                         
   1  -3   3       2930.31       2902.65        42.79 o                         
   2  -3   3        790.19        858.79         6.10 o                         
   3  -3   3       1771.47       1858.68        44.30 o                         
   4  -3   3        383.26        386.00        14.47 o                         
   5  -3   3        604.32        597.22        11.05 o                         
   6  -3   3        110.18        111.43         5.96 o                         
  -7  -2   3         42.03         40.93         4.53 o                         
  -6  -2   3         19.99         24.68         3.44 o                         
  -5  -2   3         99.69        105.79         9.21 o                         
  -4  -2   3         40.61         47.25         4.84 o                         
  -3  -2   3         96.85        102.08         3.35 o                         
  -2  -2   3        320.96        308.03         7.25 o                         
  -1  -2   3        161.25        159.17        21.96 o                         
   0  -2   3       1064.96       1226.15        35.33 o                         
   1  -2   3        580.44        657.48        46.37 o                         
   2  -2   3        164.33        171.32        12.88 o                         
   3  -2   3          2.38         11.81         1.84 o                         
   4  -2   3         83.84         85.68         7.61 o                         
   5  -2   3         96.30         92.06         4.63 o                         
   6  -2   3          4.21          5.72         2.84 o                         
   7  -2   3         95.64         97.96         5.71 o                         
  -7  -1   3        173.29        167.32         6.75 o                         
  -6  -1   3        200.05        197.64         8.34 o                         
  -5  -1   3        531.86        519.20        20.32 o                         
  -4  -1   3        527.64        540.14        26.51 o                         
  -3  -1   3       2529.46       2537.81        98.62 o                         
  -2  -1   3       3358.97       3264.65       118.45 o                         
   0  -1   3       3244.30       3034.26        10.55 o                         
   1  -1   3       1698.23       1594.25        45.77 o                         
   2  -1   3       3241.44       3241.60        88.56 o                         
   3  -1   3       1445.02       1357.87        64.26 o                         
   4  -1   3        965.32        984.44        28.18 o                         
   5  -1   3        324.87        331.38        23.34 o                         
   6  -1   3        445.32        445.87         7.90 o                         
   7  -1   3         57.66         51.03         5.41 o                         
  -7   0   3          0.28          4.59         3.67 o                         
  -6   0   3         62.78         65.71         3.62 o                         
  -5   0   3          1.15          2.66         2.70 o                         
  -4   0   3        177.64        167.70         8.58 o                         
  -3   0   3          0.58          0.41         1.91 o                         
  -2   0   3        171.51        200.51        25.43 o                         
  -1   0   3       2804.94       2730.14       137.31 o                         
   0   0   3        100.35         91.79         4.72 o                         
   1   0   3        601.15        633.45         5.86 o                         
   2   0   3          2.58         16.19         1.19 o                         
   3   0   3        230.81        224.58         7.30 o                         
   4   0   3        275.59        267.05         7.54 o                         
   5   0   3         14.55         20.40         2.37 o                         
   6   0   3         67.26         62.82         3.28 o                         
   7   0   3          1.10         -0.49         4.16 o                         
  -7   1   3        187.70        174.60         7.36 o                         
  -6   1   3        192.62        186.42         5.53 o                         
  -5   1   3        503.46        487.65        16.64 o                         
  -4   1   3        597.69        569.48         8.53 o                         
  -3   1   3       2409.67       2317.77       168.40 o                         
  -2   1   3       3246.92       3139.91        36.33 o                         
   0   1   3       3501.52       3171.93        10.91 o                         
   1   1   3       1708.52       1628.04        51.95 o                         
   2   1   3       3248.82       3172.39       118.27 o                         
   3   1   3       1545.42       1424.32        25.59 o                         
   4   1   3        924.36        937.79        35.10 o                         
   5   1   3        439.46        425.94        13.71 o                         
   6   1   3        406.67        420.02         9.75 o                         
   7   1   3         75.02         73.00         5.01 o                         
  -7   2   3         41.58         31.81         4.92 o                         
  -6   2   3         15.53         16.39         2.90 o                         
  -5   2   3         99.63        111.69        11.70 o                         
  -4   2   3         52.39         56.19         3.44 o                         
  -3   2   3        118.72        126.78        19.10 o                         
  -2   2   3        344.23        344.31         7.33 o                         
  -1   2   3        138.40        187.55        21.48 o                         
   0   2   3        969.02       1021.66        52.99 o                         
   1   2   3        581.38        729.38        60.74 o                         
   2   2   3        177.19        173.16         3.34 o                         
   3   2   3          0.18          8.31         1.52 o                         
   4   2   3         71.00         70.23         4.04 o                         
   5   2   3        111.37        107.58         5.37 o                         
   6   2   3          2.03          0.21         2.77 o                         
   7   2   3         96.20         98.70         5.21 o                         
  -6   3   3        177.82        162.05         6.76 o                         
  -5   3   3        407.26        382.48        10.25 o                         
  -4   3   3        860.32        848.80        19.65 o                         
  -3   3   3        535.25        483.31        15.57 o                         
  -2   3   3       2655.67       2471.56        37.40 o                         
  -1   3   3        872.20        869.88        22.38 o                         
   0   3   3       2080.01       1989.42       101.19 o                         
   1   3   3       3003.51       3032.99       120.69 o                         
   2   3   3        776.20        827.47        39.63 o                         
   3   3   3       1649.19       1670.15        87.84 o                         
   4   3   3        403.09        399.74        22.13 o                         
   5   3   3        570.44        556.79        16.02 o                         
   6   3   3         97.11        102.86         5.75 o                         
  -6   4   3         50.89         57.03         9.65 o                         
  -5   4   3          3.38          3.34         4.37 o                         
  -4   4   3         62.41         81.96        17.19 o                         
  -3   4   3         85.06         89.71         7.08 o                         
  -2   4   3         70.82         94.75        21.36 o                         
  -1   4   3        250.94        223.81         8.14 o                         
   0   4   3         81.88         86.19         3.24 o                         
   1   4   3        520.86        509.51        23.25 o                         
   2   4   3         19.24         21.86         2.34 o                         
   3   4   3        165.49        135.19        16.42 o                         
   4   4   3          2.20          3.79         2.49 o                         
   5   4   3         13.22         10.92         3.59 o                         
   6   4   3         17.12         16.43         5.18 o                         
  -6   5   3         53.96         44.25        11.07 o                         
  -5   5   3        255.06        249.16         7.17 o                         
  -4   5   3        178.44        169.29         6.46 o                         
  -3   5   3        978.05        966.08        24.08 o                         
  -2   5   3        358.85        321.22        19.39 o                         
  -1   5   3        778.50        758.18        17.58 o                         
   0   5   3        847.13        887.42        26.26 o                         
   1   5   3        580.60        574.38         9.59 o                         
   2   5   3        916.88        896.53        57.86 o                         
   3   5   3        158.30        154.23         4.11 o                         
   4   5   3        485.59        527.18        12.17 o                         
   5   5   3         44.40         49.85         5.58 o                         
   6   5   3        101.65         84.53         5.21 o                         
  -5   6   3         24.65         24.71         5.40 o                         
  -4   6   3          8.99         10.18         3.44 o                         
  -3   6   3         41.16         45.01         3.37 o                         
  -2   6   3         10.45         18.99         5.99 o                         
  -1   6   3         55.68         55.44         9.01 o                         
   0   6   3          7.86          9.42         2.54 o                         
   1   6   3         40.29         40.01         4.03 o                         
   2   6   3         65.26         49.43        15.87 o                         
   3   6   3          1.83          3.48         2.14 o                         
   4   6   3         35.60         25.94         5.02 o                         
   5   6   3          8.52          8.89         4.34 o                         
  -4   7   3        278.49        251.64        12.80 o                         
  -3   7   3         69.11         67.24        12.59 o                         
  -2   7   3        155.39        152.05        18.59 o                         
  -1   7   3         63.72         76.13         5.81 o                         
   0   7   3        202.04        193.88         7.74 o                         
   1   7   3        320.32        331.38        14.25 o                         
   2   7   3         91.90         84.05         5.08 o                         
   3   7   3        366.06        369.55        14.86 o                         
   4   7   3         21.90         12.86         8.55 o                         
  -3   8   3         19.28         14.51         6.01 o                         
  -2   8   3         27.61         35.64        11.89 o                         
  -1   8   3          7.63         19.33         7.10 o                         
   0   8   3          4.79          4.49         4.98 o                         
   1   8   3         42.36         31.97         8.81 o                         
   2   8   3          1.96         -6.06         6.06 o                         
   3   8   3         30.54         24.46         8.39 o                         
  -1   9   3         46.29         51.95         7.01 o                         
   0   9   3         61.30         74.04        11.52 o                         
   1   9   3         31.65         21.99        10.69 o                         
  -1  -9   4         10.75          3.75         5.95 o                         
   0  -9   4         25.64         34.44         4.43 o                         
   1  -9   4          0.25          7.58         3.85 o                         
  -3  -8   4         85.06         74.51         3.95 o                         
  -2  -8   4         73.23         67.72         6.27 o                         
  -1  -8   4        186.21        183.95         4.81 o                         
   0  -8   4         52.54         55.77         2.52 o                         
   1  -8   4        149.43        153.23        11.91 o                         
   2  -8   4         35.32         36.33         6.14 o                         
   3  -8   4         55.56         70.28         7.46 o                         
  -4  -7   4         26.12         36.29         9.37 o                         
  -3  -7   4         10.13         16.28         3.62 o                         
  -2  -7   4          7.47          7.22         2.39 o                         
  -1  -7   4        142.24        151.92         7.70 o                         
   0  -7   4          3.45          8.50         1.90 o                         
   1  -7   4         77.82         90.11         5.45 o                         
   2  -7   4         10.27          7.55         4.43 o                         
   3  -7   4         37.63         32.34         3.34 o                         
   4  -7   4          8.43          6.80         6.68 o                         
  -5  -6   4        134.73        131.02         5.39 o                         
  -4  -6   4        186.91        192.15         7.27 o                         
  -3  -6   4        164.94        178.99         7.18 o                         
  -2  -6   4        408.59        423.03        14.01 o                         
  -1  -6   4        452.65        457.08        10.63 o                         
   0  -6   4        348.88        324.54        12.26 o                         
   1  -6   4        141.34        144.94         5.33 o                         
   2  -6   4        352.63        334.39        12.66 o                         
   3  -6   4        206.94        212.57         4.55 o                         
   4  -6   4         89.97         76.95         6.39 o                         
   5  -6   4         76.19         96.99        27.65 o                         
  -6  -5   4          1.46         10.15        10.01 o                         
  -5  -5   4         24.08         33.41         3.85 o                         
  -4  -5   4         56.34         53.75         7.63 o                         
  -3  -5   4          9.22         24.41         4.77 o                         
  -2  -5   4         57.30         74.66         6.81 o                         
  -1  -5   4         17.94         22.90         1.23 o                         
   0  -5   4        267.52        318.65        23.51 o                         
   1  -5   4          2.09         10.02         1.61 o                         
   2  -5   4         43.54         56.78        12.45 o                         
   3  -5   4         74.88         73.99         3.47 o                         
   4  -5   4         32.07         36.27         4.86 o                         
   5  -5   4         99.85         84.86         6.48 o                         
  -6  -4   4        140.61        148.17         9.94 o                         
  -5  -4   4        121.38        129.42         5.77 o                         
  -4  -4   4        749.01        791.85        18.26 o                         
  -3  -4   4        494.49        514.42        16.69 o                         
  -2  -4   4       1452.08       1483.40        53.03 o                         
  -1  -4   4        940.26        928.33        33.69 o                         
   0  -4   4       1315.99       1308.17        53.64 o                         
   1  -4   4       1113.12       1126.46        30.57 o                         
   2  -4   4        949.62        936.79        23.79 o                         
   3  -4   4        996.22       1020.12        24.67 o                         
   4  -4   4        199.96        210.14         5.13 o                         
   5  -4   4        240.03        239.09         4.97 o                         
   6  -4   4         83.01         69.23         6.36 o                         
  -6  -3   4         40.09         47.87         5.71 o                         
  -5  -3   4          7.59          3.70         3.19 o                         
  -4  -3   4         33.16         37.01         3.71 o                         
  -3  -3   4        296.05        303.43         5.02 o                         
  -2  -3   4         60.38         84.53         9.74 o                         
  -1  -3   4        343.77        371.06        18.09 o                         
   0  -3   4         26.02         36.30         5.43 o                         
   1  -3   4        217.39        280.05        37.05 o                         
   2  -3   4         98.80        102.18         6.01 o                         
   3  -3   4        116.62        126.32         5.60 o                         
   4  -3   4         39.77         51.06         5.34 o                         
   5  -3   4          1.22          4.82         2.72 o                         
   6  -3   4         39.29         38.73         4.80 o                         
  -7  -2   4        129.77        125.83         6.56 o                         
  -6  -2   4        126.51        123.59         9.02 o                         
  -5  -2   4        654.64        658.62        19.34 o                         
  -4  -2   4        373.09        389.30        23.83 o                         
  -3  -2   4       2634.38       2612.68       106.19 o                         
  -2  -2   4        517.03        529.74        39.23 o                         
  -1  -2   4       3547.47       3377.10        96.55 o                         
   0  -2   4       1315.38       1201.99        79.86 o                         
   1  -2   4       2065.94       1977.66        60.72 o                         
   2  -2   4       1359.44       1301.22        19.54 o                         
   3  -2   4        408.05        427.94        13.65 o                         
   4  -2   4       1271.10       1295.82        41.71 o                         
   5  -2   4        188.90        186.02         7.93 o                         
   6  -2   4        201.85        203.19         6.97 o                         
  -7  -1   4          2.60         -1.86         3.87 o                         
  -6  -1   4         32.98         29.82         3.36 o                         
  -5  -1   4         23.48         24.77         2.71 o                         
  -4  -1   4         23.58         27.38         2.12 o                         
  -3  -1   4        189.23        208.81        15.11 o                         
  -2  -1   4        512.24        540.27        12.11 o                         
  -1  -1   4        232.21        215.77        10.89 o                         
   0  -1   4        332.12        421.79         5.37 o                         
   1  -1   4        113.02        153.87        14.41 o                         
   2  -1   4        314.85        332.08        10.56 o                         
   3  -1   4        227.67        272.37        14.02 o                         
   4  -1   4         90.62         93.21         5.47 o                         
   5  -1   4        658.71        646.49        10.67 o                         
   6  -1   4         60.81         67.21         6.15 o                         
   7  -1   4         29.48         41.17         6.02 o                         
  -7   0   4         91.72         99.42         4.66 o                         
  -6   0   4        583.35        601.93        11.65 o                         
  -5   0   4         80.49         83.13         4.00 o                         
  -4   0   4       1856.74       1676.85        66.29 o                         
  -3   0   4        501.96        481.11        17.01 o                         
  -2   0   4       5478.63       5139.75       495.70 o                         
  -1   0   4       1047.54       1011.50        30.94 o                         
   1   0   4       1896.41       1742.92        60.92 o                         
   2   0   4       3008.53       3063.38        92.84 o                         
   3   0   4       1550.49       1513.73        54.36 o                         
   4   0   4       1114.95       1061.27        28.10 o                         
   5   0   4        606.81        605.85        18.84 o                         
   6   0   4         10.47         10.09         2.92 o                         
   7   0   4        123.71        111.29         6.01 o                         
  -7   1   4          5.37          4.25         3.54 o                         
  -6   1   4         32.38         28.84         3.17 o                         
  -5   1   4         24.65         20.74         3.02 o                         
  -4   1   4         14.99         18.75         6.27 o                         
  -3   1   4        230.04        244.05         7.24 o                         
  -2   1   4        472.54        529.77        29.93 o                         
  -1   1   4        300.42        281.67        12.14 o                         
   0   1   4        325.03        321.57        30.60 o                         
   1   1   4         95.81        124.77        21.05 o                         
   2   1   4        350.15        359.28        12.87 o                         
   3   1   4        173.47        200.82         4.31 o                         
   4   1   4        125.65        123.65         4.01 o                         
   5   1   4        597.65        582.44         9.89 o                         
   6   1   4         81.87         87.49         4.84 o                         
   7   1   4         20.09         28.28         4.82 o                         
  -7   2   4        133.60        128.23         6.50 o                         
  -6   2   4         98.74         89.96         5.39 o                         
  -5   2   4        719.05        693.99        22.24 o                         
  -4   2   4        305.80        302.83        13.32 o                         
  -3   2   4       2673.68       2597.17        93.39 o                         
  -2   2   4        389.86        381.79         7.42 o                         
  -1   2   4       3835.74       3545.45        82.55 o                         
   0   2   4       1136.94       1213.91        25.68 o                         
   1   2   4       2040.98       1887.68        91.78 o                         
   2   2   4       1357.79       1361.51        75.43 o                         
   3   2   4        420.71        434.50        17.27 o                         
   4   2   4       1204.34       1167.96        32.46 o                         
   5   2   4        215.64        237.72        17.27 o                         
   6   2   4        237.08        228.98         5.53 o                         
  -6   3   4         36.82         27.07         4.67 o                         
  -5   3   4          3.42          3.37         2.17 o                         
  -4   3   4         44.81         51.52         6.62 o                         
  -3   3   4        269.18        291.96        14.83 o                         
  -2   3   4         44.16         66.24        13.30 o                         
  -1   3   4        336.50        323.48        21.18 o                         
   0   3   4         39.22         32.35         2.69 o                         
   1   3   4        213.33        209.62        25.86 o                         
   2   3   4         72.94         60.86         4.75 o                         
   3   3   4        152.13        149.37         8.39 o                         
   4   3   4         29.96         30.10         3.61 o                         
   5   3   4          0.04          3.70         2.80 o                         
   6   3   4         34.00         36.04         4.09 o                         
  -6   4   4        162.59        169.98         6.50 o                         
  -5   4   4        104.85        101.11         4.97 o                         
  -4   4   4        773.88        755.44        10.08 o                         
  -3   4   4        345.35        344.65        13.86 o                         
  -2   4   4       1597.61       1498.17         8.78 o                         
  -1   4   4        943.99        989.35        41.45 o                         
   0   4   4       1335.08       1310.04        60.09 o                         
   1   4   4       1121.77       1111.04        51.74 o                         
   2   4   4        899.91        911.55        42.76 o                         
   3   4   4       1113.51       1100.80        46.20 o                         
   4   4   4        158.99        170.25        10.45 o                         
   5   4   4        255.34        256.21         5.44 o                         
   6   4   4         97.66         99.67        19.42 o                         
  -6   5   4          0.77         -4.04         4.04 o                         
  -5   5   4         30.88         38.94         3.81 o                         
  -4   5   4         60.55         67.80        12.47 o                         
  -3   5   4          6.01         22.80         4.05 o                         
  -2   5   4         40.50         42.95         6.09 o                         
  -1   5   4         30.29         31.29         2.09 o                         
   0   5   4        272.88        232.44         7.28 o                         
   1   5   4          7.04         13.29         2.49 o                         
   2   5   4         34.26         37.90        12.21 o                         
   3   5   4         64.99         57.17         3.03 o                         
   4   5   4         31.57         30.24         5.27 o                         
   5   5   4         84.97         74.26         4.77 o                         
  -5   6   4        164.21        159.93         9.63 o                         
  -4   6   4        130.18        132.04         9.63 o                         
  -3   6   4        228.93        243.43        10.89 o                         
  -2   6   4        371.27        368.66        13.08 o                         
  -1   6   4        479.42        475.89        11.84 o                         
   0   6   4        335.23        367.13        10.60 o                         
   1   6   4        140.78        138.19         4.21 o                         
   2   6   4        343.72        361.45        24.16 o                         
   3   6   4        179.32        166.39         6.53 o                         
   4   6   4         99.46        102.72         8.47 o                         
   5   6   4         81.13         90.03         5.86 o                         
  -4   7   4         25.35         33.45         7.07 o                         
  -3   7   4          8.18         11.35         4.84 o                         
  -2   7   4          9.43          6.03         4.85 o                         
  -1   7   4        141.93        110.88         8.01 o                         
   0   7   4          1.00          6.29         3.47 o                         
   1   7   4         80.08         52.94         4.82 o                         
   2   7   4         15.76         20.74         3.83 o                         
   3   7   4         29.75         20.64        10.54 o                         
   4   7   4          9.52          6.26         6.10 o                         
  -3   8   4         85.21         73.76        11.72 o                         
  -2   8   4         77.16         61.84         8.53 o                         
  -1   8   4        176.67        163.22         9.82 o                         
   0   8   4         61.89         77.69         9.44 o                         
   1   8   4        171.26        185.36        10.98 o                         
   2   8   4         21.93         22.07         6.09 o                         
   3   8   4         59.74         70.21        12.05 o                         
  -1   9   4          7.94          8.45         9.93 o                         
   0   9   4         24.52         20.86         5.94 o                         
   1   9   4          0.06         -3.33        10.74 o                         
  -1  -9   5         20.11         23.86         4.06 o                         
   0  -9   5         39.00         40.20         6.59 o                         
   1  -9   5         15.82         18.56         6.20 o                         
  -3  -8   5          5.85          6.62         4.68 o                         
  -2  -8   5         34.10         44.18         5.45 o                         
  -1  -8   5         65.09         64.13         3.06 o                         
   0  -8   5          4.21          2.78         2.43 o                         
   1  -8   5          1.65          5.54         2.43 o                         
   2  -8   5          5.60          4.23         4.20 o                         
   3  -8   5          6.03         -4.00         4.00 o                         
  -4  -7   5        139.29        142.37         6.18 o                         
  -3  -7   5        123.64        113.90         4.69 o                         
  -2  -7   5         89.06         96.81         3.44 o                         
  -1  -7   5        180.67        158.93         9.32 o                         
   0  -7   5         88.64         84.03         3.14 o                         
   1  -7   5        420.27        406.42        18.56 o                         
   2  -7   5        145.31        132.86         4.03 o                         
   3  -7   5        155.04        148.44        12.68 o                         
   4  -7   5         54.24         44.57         6.95 o                         
  -5  -6   5          9.59         13.89         3.65 o                         
  -4  -6   5         17.10         19.02         2.73 o                         
  -3  -6   5         60.00         62.14         4.02 o                         
  -2  -6   5        134.22        156.57         3.58 o                         
  -1  -6   5         57.27         73.35         8.90 o                         
   0  -6   5        160.30        157.33         6.22 o                         
   1  -6   5        144.02        161.41         8.58 o                         
   2  -6   5        183.57        191.14        14.92 o                         
   3  -6   5         23.75         30.53         7.72 o                         
   4  -6   5         13.78         12.52        10.08 o                         
   5  -6   5         72.53         68.84        12.10 o                         
  -6  -5   5         54.75         38.07         7.62 o                         
  -5  -5   5        164.78        178.01         6.45 o                         
  -4  -5   5        168.53        181.30        14.39 o                         
  -3  -5   5        631.45        649.73        17.79 o                         
  -2  -5   5        251.86        252.66         9.67 o                         
  -1  -5   5        371.20        361.79        10.85 o                         
   0  -5   5       1091.48       1033.12        58.59 o                         
   1  -5   5        524.28        545.38        14.07 o                         
   2  -5   5        604.66        607.20         8.93 o                         
   3  -5   5        278.58        263.14        14.19 o                         
   4  -5   5        449.06        484.25         5.49 o                         
   5  -5   5         93.19         96.92        11.84 o                         
  -6  -4   5         17.20         25.12         4.78 o                         
  -5  -4   5         39.87         41.58         3.56 o                         
  -4  -4   5         68.78         71.62         4.23 o                         
  -3  -4   5        301.00        303.74         8.77 o                         
  -2  -4   5         65.92         95.81        15.12 o                         
  -1  -4   5        228.10        225.76        11.68 o                         
   0  -4   5         52.80         68.07         6.54 o                         
   1  -4   5        384.83        405.03        32.66 o                         
   2  -4   5        171.28        193.35        26.79 o                         
   3  -4   5        146.90        170.18         3.83 o                         
   4  -4   5        239.15        242.29        11.35 o                         
   5  -4   5          0.61          0.77         3.71 o                         
   6  -4   5         71.99         70.92         5.32 o                         
  -6  -3   5        240.13        236.69        16.05 o                         
  -5  -3   5        189.30        201.98        14.38 o                         
  -4  -3   5        658.48        665.48        31.94 o                         
  -3  -3   5        567.04        605.26        42.06 o                         
  -2  -3   5       1359.18       1414.66        67.05 o                         
  -1  -3   5       1431.07       1419.09        90.73 o                         
   0  -3   5       1572.65       1504.24        76.94 o                         
   1  -3   5       3124.98       3099.49        94.99 o                         
   2  -3   5        789.77        768.81        18.44 o                         
   3  -3   5       1059.95       1078.85        32.92 o                         
   4  -3   5        651.17        659.74        14.26 o                         
   5  -3   5        302.96        304.61        10.61 o                         
   6  -3   5        132.43        133.17         7.12 o                         
  -7  -2   5         12.88         15.10         5.72 o                         
  -6  -2   5         19.90         19.61         4.14 o                         
  -5  -2   5         44.01         46.10         8.00 o                         
  -4  -2   5        343.49        331.52        10.10 o                         
  -3  -2   5         44.13         50.89        11.37 o                         
  -2  -2   5       1169.31       1132.74        36.36 o                         
  -1  -2   5         70.12        108.07        10.69 o                         
   0  -2   5        586.40        548.39        38.14 o                         
   1  -2   5       1066.65       1014.89        26.38 o                         
   2  -2   5        162.75        195.79         9.27 o                         
   3  -2   5       1450.57       1528.66        41.61 o                         
   4  -2   5         12.35         13.81         2.48 o                         
   5  -2   5        262.53        253.67         5.53 o                         
   6  -2   5         89.84         89.78         5.62 o                         
  -7  -1   5         53.86         56.99         4.62 o                         
  -6  -1   5        211.87        207.78         6.30 o                         
  -5  -1   5        820.72        858.79        24.13 o                         
  -4  -1   5        550.76        589.36        26.90 o                         
  -3  -1   5        773.05        778.39        51.64 o                         
  -2  -1   5       1712.78       1753.45       148.12 o                         
  -1  -1   5       3565.73       3213.14       142.06 o                         
   0  -1   5       5705.29       4427.77       303.97 o                         
   1  -1   5       2405.29       2169.67        68.23 o                         
   2  -1   5       3351.64       3280.46       113.56 o                         
   3  -1   5       1237.45       1241.76        48.15 o                         
   4  -1   5        480.04        484.77        11.95 o                         
   5  -1   5        906.18        912.25        17.42 o                         
   6  -1   5        413.71        388.16         7.27 o                         
  -7   0   5         17.65         14.88         3.76 o                         
  -6   0   5          3.88          3.78         2.94 o                         
  -5   0   5        127.45        128.69         6.75 o                         
  -4   0   5        211.41        226.35         8.92 o                         
  -3   0   5        609.45        654.97        37.16 o                         
  -2   0   5         31.91         49.66         3.80 o                         
  -1   0   5       1107.24       1105.40        79.40 o                         
   0   0   5        340.21        321.46        41.82 o                         
   1   0   5        100.74        126.48         2.92 o                         
   2   0   5        326.16        351.78         6.75 o                         
   3   0   5        155.84        159.62         5.26 o                         
   4   0   5        313.11        314.61         7.25 o                         
   5   0   5         10.66         10.14         2.37 o                         
   6   0   5        360.66        359.62         5.95 o                         
   7   0   5          4.24          1.68         5.25 o                         
  -7   1   5         45.74         45.47         3.73 o                         
  -6   1   5        262.65        254.19         4.69 o                         
  -5   1   5        723.57        722.73        51.00 o                         
  -4   1   5        631.68        625.00        12.58 o                         
  -3   1   5        880.08        866.19        42.74 o                         
  -2   1   5       1535.13       1444.83        30.46 o                         
  -1   1   5       3840.88       3443.61        62.07 o                         
   0   1   5       5329.12       5008.61        15.33 o                         
   1   1   5       2972.35       2761.55       210.58 o                         
   2   1   5       2964.87       2943.10       103.78 o                         
   3   1   5       1449.40       1423.63        66.35 o                         
   4   1   5        331.30        349.91        11.50 o                         
   5   1   5        901.31        863.95        22.39 o                         
   6   1   5        407.01        381.36        16.73 o                         
  -7   2   5         12.22         16.23         3.87 o                         
  -6   2   5         29.55         24.49         2.99 o                         
  -5   2   5         37.65         40.27         5.85 o                         
  -4   2   5        346.06        338.08        21.76 o                         
  -3   2   5         36.24         43.98        16.69 o                         
  -2   2   5       1280.77       1324.06        54.24 o                         
  -1   2   5         72.38         95.37        11.65 o                         
   0   2   5        547.30        548.64        29.74 o                         
   1   2   5       1035.42       1014.48        84.90 o                         
   2   2   5        221.89        237.23        14.27 o                         
   3   2   5       1436.65       1342.52        69.73 o                         
   4   2   5         28.37         28.98         2.98 o                         
   5   2   5        316.20        308.47         4.81 o                         
   6   2   5         68.90         70.93         7.76 o                         
  -6   3   5        206.10        186.25         8.81 o                         
  -5   3   5        171.02        166.62         5.07 o                         
  -4   3   5        635.67        682.08         8.88 o                         
  -3   3   5        618.90        648.60        18.21 o                         
  -2   3   5       1435.01       1373.16         8.72 o                         
  -1   3   5       1200.74       1210.46        85.18 o                         
   0   3   5       1836.21       1934.31       138.58 o                         
   1   3   5       2946.17       3012.79       100.14 o                         
   2   3   5        918.14        905.16        45.87 o                         
   3   3   5        904.38        893.61        32.22 o                         
   4   3   5        852.39        815.16        22.68 o                         
   5   3   5        267.03        264.91        11.09 o                         
   6   3   5        143.69        146.95         7.01 o                         
  -6   4   5         22.04         22.78         5.49 o                         
  -5   4   5         42.70         47.96         4.23 o                         
  -4   4   5         47.42         50.74         3.48 o                         
  -3   4   5        346.75        335.63         7.69 o                         
  -2   4   5         63.68         81.74        18.32 o                         
  -1   4   5        275.62        213.02        12.89 o                         
   0   4   5         30.93         28.27         2.13 o                         
   1   4   5        401.55        328.93        15.08 o                         
   2   4   5        178.06        174.62         9.44 o                         
   3   4   5        107.43        117.62         3.91 o                         
   4   4   5        283.49        276.04        19.23 o                         
   5   4   5          0.27          3.38         2.93 o                         
   6   4   5         84.64         80.70         5.12 o                         
  -6   5   5         54.98         66.99        10.66 o                         
  -5   5   5        155.20        157.11         6.05 o                         
  -4   5   5        177.57        157.42         9.00 o                         
  -3   5   5        661.61        657.11         8.32 o                         
  -2   5   5        226.44        206.25        11.50 o                         
  -1   5   5        478.94        495.40        13.12 o                         
   0   5   5        947.97       1032.71        38.51 o                         
   1   5   5        637.48        663.20        25.51 o                         
   2   5   5        512.96        528.94        30.47 o                         
   3   5   5        308.24        320.87        16.66 o                         
   4   5   5        487.12        506.56         7.09 o                         
   5   5   5         82.36         89.35         5.66 o                         
  -5   6   5          6.47         11.53         3.71 o                         
  -4   6   5         25.62         26.77         3.63 o                         
  -3   6   5         50.56         52.22         3.45 o                         
  -2   6   5        158.70        172.16        11.24 o                         
  -1   6   5         46.18         35.92         3.61 o                         
   0   6   5        196.41        170.66         4.93 o                         
   1   6   5        127.44        116.36         4.67 o                         
   2   6   5        199.46        189.39        17.68 o                         
   3   6   5         35.70         41.73         4.07 o                         
   4   6   5         11.47          9.12         5.86 o                         
   5   6   5         87.63         78.18         5.08 o                         
  -4   7   5        143.88        124.67         9.24 o                         
  -3   7   5        105.69        102.12         8.38 o                         
  -2   7   5        116.54        124.26         9.04 o                         
  -1   7   5        160.18        166.78        11.69 o                         
   0   7   5         97.36        100.38         5.52 o                         
   1   7   5        377.44        399.59        14.73 o                         
   2   7   5        205.92        214.89         9.62 o                         
   3   7   5        165.05        165.87        10.80 o                         
   4   7   5         61.58         55.94         8.56 o                         
  -3   8   5          7.03          8.00         8.67 o                         
  -2   8   5         27.71         20.56         6.30 o                         
  -1   8   5         80.07         82.53         6.45 o                         
   0   8   5          3.15          3.33         6.13 o                         
   1   8   5          2.11         -6.29         6.29 o                         
   2   8   5          3.85         -7.68         7.68 o                         
   3   8   5          7.42          3.69         6.38 o                         
  -1   9   5         28.05         30.34         6.99 o                         
   0   9   5         28.41         37.46         6.17 o                         
   1   9   5         13.08         14.68        10.57 o                         
  -1  -9   6         22.44         20.66         3.96 o                         
   0  -9   6         37.74         43.21         3.59 o                         
  -3  -8   6         65.75         53.43         4.19 o                         
  -2  -8   6         23.50         22.02         3.44 o                         
  -1  -8   6        164.75        169.21         4.98 o                         
   0  -8   6         45.44         45.86         3.90 o                         
   1  -8   6         44.16         49.33         7.03 o                         
   2  -8   6        157.04        134.76         6.97 o                         
   3  -8   6         66.60         50.65        10.36 o                         
  -4  -7   6          8.84          9.47         5.70 o                         
  -3  -7   6         78.69         79.99        11.47 o                         
  -2  -7   6          4.88          4.34         2.11 o                         
  -1  -7   6        149.79        185.06         6.94 o                         
   0  -7   6         42.12         44.38         2.26 o                         
   1  -7   6          4.14         21.11         2.46 o                         
   2  -7   6         97.16         78.64         3.34 o                         
   3  -7   6         43.11         30.81        14.98 o                         
   4  -7   6         61.67         61.36         7.68 o                         
  -5  -6   6        140.86        145.49         6.59 o                         
  -4  -6   6        128.16        139.17        12.88 o                         
  -3  -6   6        127.58        123.83         4.96 o                         
  -2  -6   6        636.81        686.52        26.88 o                         
  -1  -6   6        179.03        191.70         5.20 o                         
   0  -6   6        474.43        453.87        20.12 o                         
   1  -6   6        113.36        111.10         5.77 o                         
   2  -6   6        335.62        325.73         6.73 o                         
   3  -6   6        126.07        118.41         4.73 o                         
   4  -6   6        170.03        179.10         6.47 o                         
   5  -6   6         86.03         83.40         9.13 o                         
  -6  -5   6         65.61         65.62         5.96 o                         
  -5  -5   6          4.81          7.20         3.78 o                         
  -4  -5   6        202.65        211.65         8.07 o                         
  -3  -5   6          4.86          3.81         2.44 o                         
  -2  -5   6        112.44        127.12         8.56 o                         
  -1  -5   6         46.16         54.39         2.80 o                         
   0  -5   6        247.51        272.81        23.17 o                         
   1  -5   6         43.49         50.14         6.83 o                         
   2  -5   6         44.92         59.94         9.54 o                         
   3  -5   6        477.37        505.07        21.84 o                         
   4  -5   6         26.79         34.07         4.92 o                         
   5  -5   6        150.98        171.35        15.22 o                         
  -6  -4   6        164.40        156.10        13.78 o                         
  -5  -4   6        101.56         94.84         4.76 o                         
  -4  -4   6        299.72        315.37         7.92 o                         
  -3  -4   6        754.09        813.99        38.33 o                         
  -2  -4   6        573.50        588.47        21.77 o                         
  -1  -4   6       1646.08       1680.99        74.63 o                         
   0  -4   6         18.47         20.71         1.50 o                         
   1  -4   6        831.23        815.67        20.46 o                         
   2  -4   6        233.39        244.13         9.95 o                         
   3  -4   6        659.34        657.92        18.03 o                         
   4  -4   6        509.20        521.70        11.82 o                         
   5  -4   6        113.74        117.65         5.13 o                         
   6  -4   6        106.08        102.58        10.87 o                         
  -6  -3   6          8.99         10.12         6.01 o                         
  -5  -3   6        151.57        143.11         5.47 o                         
  -4  -3   6         85.32         82.03         6.20 o                         
  -3  -3   6        354.01        368.14         5.79 o                         
  -2  -3   6        113.33        119.11         6.21 o                         
  -1  -3   6        879.06        920.31        42.74 o                         
   0  -3   6        161.18        187.36        15.50 o                         
   1  -3   6         54.02         81.73        18.96 o                         
   2  -3   6        358.69        388.71        20.64 o                         
   3  -3   6        176.89        200.24        18.22 o                         
   4  -3   6       1315.46       1356.74        22.28 o                         
   5  -3   6         56.26         61.20         4.55 o                         
   6  -3   6        126.96        140.39         7.66 o                         
  -7  -2   6        273.46        286.91         8.56 o                         
  -6  -2   6         29.89         29.36         3.74 o                         
  -5  -2   6        481.74        499.83         7.13 o                         
  -4  -2   6        478.85        503.66        29.70 o                         
  -3  -2   6       1063.67       1096.59        29.39 o                         
  -2  -2   6       1589.51       1676.43        86.29 o                         
  -1  -2   6        717.85        706.67        51.45 o                         
   0  -2   6       1527.57       1424.36       129.86 o                         
   1  -2   6        326.56        287.92        11.63 o                         
   2  -2   6       1631.17       1546.20        37.73 o                         
   3  -2   6        711.53        729.21        31.23 o                         
   4  -2   6        639.34        683.26        13.85 o                         
   5  -2   6        196.37        190.88         5.98 o                         
   6  -2   6          4.88          2.41         4.61 o                         
  -7  -1   6         12.15          9.61         5.37 o                         
  -6  -1   6        127.57        116.58        12.91 o                         
  -5  -1   6          9.20         10.74         3.23 o                         
  -4  -1   6        188.47        179.09         7.49 o                         
  -3  -1   6        268.54        288.51        14.16 o                         
  -2  -1   6       1198.39       1355.85        25.85 o                         
  -1  -1   6       1283.86       1211.19        65.35 o                         
   0  -1   6        699.43        719.59        28.67 o                         
   1  -1   6       1419.80       1354.10        45.07 o                         
   2  -1   6         81.36         90.45        13.86 o                         
   3  -1   6         98.88         99.88         3.02 o                         
   4  -1   6        211.05        226.10        10.09 o                         
   5  -1   6        332.92        334.50        11.28 o                         
   6  -1   6        221.03        218.29         7.56 o                         
  -7   0   6         49.53         53.26         3.81 o                         
  -6   0   6        425.10        409.28        17.24 o                         
  -5   0   6         20.93         24.96         2.38 o                         
  -4   0   6        783.16        764.70        32.21 o                         
  -3   0   6        850.03        957.83        44.66 o                         
  -2   0   6        837.29        837.37        22.03 o                         
  -1   0   6        888.70        871.23        45.28 o                         
   0   0   6        830.94        717.86        34.23 o                         
   1   0   6       4370.21       3826.38       149.05 o                         
   2   0   6        242.48        283.40        10.56 o                         
   3   0   6       1677.84       1720.87        64.18 o                         
   4   0   6        420.32        397.26         8.38 o                         
   5   0   6          6.79          9.89         2.35 o                         
   6   0   6        277.26        263.87         5.82 o                         
  -7   1   6         10.78          9.58         4.22 o                         
  -6   1   6        111.54        103.26         6.52 o                         
  -5   1   6         23.81         16.79         6.28 o                         
  -4   1   6        130.14        123.40         7.78 o                         
  -3   1   6        346.12        342.98         9.99 o                         
  -2   1   6       1047.62       1097.45        37.48 o                         
  -1   1   6       1430.97       1372.19        56.89 o                         
   0   1   6        782.03        835.42        52.62 o                         
   1   1   6       1232.83       1258.76        69.99 o                         
   2   1   6        146.16        189.57        15.05 o                         
   3   1   6         50.20         41.43         1.95 o                         
   4   1   6        252.44        257.11         8.24 o                         
   5   1   6        307.57        319.75         4.97 o                         
   6   1   6        263.50        244.46        10.25 o                         
  -7   2   6        266.50        281.44         7.06 o                         
  -6   2   6         27.30         27.84         2.76 o                         
  -5   2   6        571.72        563.73        13.46 o                         
  -4   2   6        356.31        352.87        15.28 o                         
  -3   2   6       1047.08       1008.14        23.44 o                         
  -2   2   6       1478.59       1434.03        19.52 o                         
  -1   2   6        736.61        724.04        21.62 o                         
   0   2   6       1385.88       1448.16        46.97 o                         
   1   2   6        387.75        376.49        30.11 o                         
   2   2   6       1738.24       1591.26        74.08 o                         
   3   2   6        655.17        653.53        40.76 o                         
   4   2   6        566.01        571.83        14.10 o                         
   5   2   6        165.00        159.52         5.23 o                         
   6   2   6          1.06          1.84         3.61 o                         
  -6   3   6          3.96          4.21         4.78 o                         
  -5   3   6        137.88        124.46         7.28 o                         
  -4   3   6        123.66        117.59         4.36 o                         
  -3   3   6        280.78        275.11        16.14 o                         
  -2   3   6        132.42        124.46        11.37 o                         
  -1   3   6        843.88        832.61        54.72 o                         
   0   3   6        220.95        223.04         7.74 o                         
   1   3   6         27.56         23.09         2.74 o                         
   2   3   6        311.16        315.83        14.06 o                         
   3   3   6        237.60        275.97        20.22 o                         
   4   3   6       1231.30       1216.32        58.80 o                         
   5   3   6         78.44         80.72         4.35 o                         
   6   3   6        115.45        115.05         6.31 o                         
  -6   4   6        190.70        213.88        15.86 o                         
  -5   4   6         73.08         75.79        12.07 o                         
  -4   4   6        357.02        363.45        10.03 o                         
  -3   4   6        569.55        562.59         5.43 o                         
  -2   4   6        533.70        519.55         5.77 o                         
  -1   4   6       1615.93       1746.99        66.04 o                         
   0   4   6         93.82         87.25         5.02 o                         
   1   4   6        793.51        761.28        40.43 o                         
   2   4   6        302.90        348.73        17.36 o                         
   3   4   6        511.96        512.94        16.78 o                         
   4   4   6        400.51        407.73        27.59 o                         
   5   4   6        123.53        121.37         5.06 o                         
   6   4   6         96.22         86.35         7.41 o                         
  -6   5   6         54.38         61.08        10.93 o                         
  -5   5   6          7.00          7.53         6.25 o                         
  -4   5   6        194.26        208.69        16.84 o                         
  -3   5   6         13.92         13.79         2.70 o                         
  -2   5   6         84.60         70.73         9.97 o                         
  -1   5   6         32.15         36.39         5.47 o                         
   0   5   6        222.81        151.09         7.84 o                         
   1   5   6         68.02         50.35         3.59 o                         
   2   5   6         49.56         52.27         9.46 o                         
   3   5   6        487.10        473.20        16.29 o                         
   4   5   6         33.14         46.76         3.63 o                         
   5   5   6        137.73        127.03         7.44 o                         
  -5   6   6        165.80        164.24         9.24 o                         
  -4   6   6        101.67         98.14         7.32 o                         
  -3   6   6        148.85        133.39         7.48 o                         
  -2   6   6        560.84        621.89        16.71 o                         
  -1   6   6        154.35        165.08         4.90 o                         
   0   6   6        500.06        546.33        24.25 o                         
   1   6   6         69.09         78.42         4.15 o                         
   2   6   6        331.10        361.59        19.22 o                         
   3   6   6         93.43         93.20         5.20 o                         
   4   6   6        145.89        148.03         5.95 o                         
   5   6   6         81.91         85.80         7.53 o                         
  -4   7   6         12.56         10.57         5.02 o                         
  -3   7   6         81.95         61.59         9.37 o                         
  -2   7   6          5.66          8.73         5.21 o                         
  -1   7   6        124.05         94.50         4.85 o                         
   0   7   6         41.34         26.10         4.41 o                         
   1   7   6          2.42          8.08         3.21 o                         
   2   7   6         95.42         95.02         7.10 o                         
   3   7   6         55.28         44.46         4.90 o                         
   4   7   6         55.55         55.45        11.72 o                         
  -3   8   6         60.32         64.41         9.37 o                         
  -2   8   6         21.17         25.64         6.03 o                         
  -1   8   6        138.83        172.21        10.15 o                         
   0   8   6         52.52         56.01         4.26 o                         
   1   8   6         38.84         31.73        12.01 o                         
   2   8   6        123.77        120.27         8.36 o                         
   3   8   6         67.17         59.49        11.27 o                         
  -1   9   6         16.31         23.69         6.68 o                         
   0   9   6         32.23         22.87         6.15 o                         
  -3  -8   7          9.59          9.07         3.80 o                         
  -2  -8   7         23.19         31.97         6.37 o                         
  -1  -8   7         91.96        120.00         5.29 o                         
   0  -8   7         10.02         18.11         2.54 o                         
   1  -8   7         70.79         78.29         3.98 o                         
   2  -8   7         53.31         46.13        12.08 o                         
   3  -8   7         30.24         16.86         8.93 o                         
  -4  -7   7         45.53         48.78         5.36 o                         
  -3  -7   7        109.72        100.10         4.63 o                         
  -2  -7   7        315.84        319.15         6.14 o                         
  -1  -7   7        242.56        248.97         6.93 o                         
   0  -7   7         47.10         46.96         6.34 o                         
   1  -7   7        325.62        325.15         8.25 o                         
   2  -7   7          2.05          4.16         2.57 o                         
   3  -7   7         70.40         69.25         7.72 o                         
   4  -7   7         58.17         57.28         5.31 o                         
  -5  -6   7         13.44         14.37         6.02 o                         
  -4  -6   7         18.09         17.99         3.03 o                         
  -3  -6   7        163.18        190.10        10.21 o                         
  -2  -6   7        262.82        297.66        14.05 o                         
  -1  -6   7         19.56         22.12         3.42 o                         
   0  -6   7         76.47        100.48         6.23 o                         
   1  -6   7         31.87         31.18         2.33 o                         
   2  -6   7        192.92        198.90         5.66 o                         
   3  -6   7        149.19        147.47        10.10 o                         
   4  -6   7         36.90         33.39         5.15 o                         
   5  -6   7         40.39         38.98         8.07 o                         
  -5  -5   7        177.61        179.55         6.63 o                         
  -4  -5   7        136.88        143.64         8.60 o                         
  -3  -5   7        367.88        365.68        12.56 o                         
  -2  -5   7        345.43        339.12        26.58 o                         
  -1  -5   7        323.21        343.59        17.86 o                         
   0  -5   7       1295.84       1291.64        73.67 o                         
   1  -5   7        369.40        378.42        12.07 o                         
   2  -5   7        674.08        695.94        14.05 o                         
   3  -5   7        247.37        252.97         4.94 o                         
   4  -5   7         91.95         91.26         3.63 o                         
   5  -5   7         80.60         82.67         6.32 o                         
  -6  -4   7          1.80          3.16         4.66 o                         
  -5  -4   7         86.11         93.39         5.18 o                         
  -4  -4   7         63.58         62.78         5.16 o                         
  -3  -4   7        620.53        641.19         9.53 o                         
  -2  -4   7        107.02        126.30         9.20 o                         
  -1  -4   7        230.97        247.95        18.07 o                         
   0  -4   7        130.77        140.38         8.95 o                         
   1  -4   7         95.26        117.73        12.12 o                         
   2  -4   7        361.21        359.99        21.04 o                         
   3  -4   7        289.37        320.62        24.58 o                         
   4  -4   7        184.93        210.18        13.76 o                         
   5  -4   7         18.52         20.42         3.81 o                         
   6  -4   7         59.15         67.63         9.43 o                         
  -6  -3   7        280.84        284.61        12.06 o                         
  -5  -3   7        170.86        169.69         8.96 o                         
  -4  -3   7        669.38        664.11        15.84 o                         
  -3  -3   7        837.61        881.32        46.14 o                         
  -2  -3   7        526.53        527.64        23.68 o                         
  -1  -3   7       2630.48       2589.84       138.99 o                         
   0  -3   7       2144.16       2057.43       127.38 o                         
   1  -3   7       1390.49       1479.44        42.68 o                         
   2  -3   7        831.22        803.34        22.36 o                         
   3  -3   7        709.69        718.56        15.40 o                         
   4  -3   7        119.01        133.45        10.70 o                         
   5  -3   7        247.14        235.33         7.74 o                         
   6  -3   7        286.90        276.92         8.48 o                         
  -6  -2   7         94.27         97.52         5.48 o                         
  -5  -2   7         11.90         18.29         2.90 o                         
  -4  -2   7        825.80        850.51        30.96 o                         
  -3  -2   7        137.41        143.31         4.48 o                         
  -2  -2   7        438.91        429.89         4.48 o                         
  -1  -2   7        210.13        245.23        12.84 o                         
   0  -2   7        453.38        407.77        21.86 o                         
   1  -2   7        538.39        590.93        31.58 o                         
   2  -2   7        612.23        650.58        23.31 o                         
   3  -2   7        610.59        638.77        19.90 o                         
   4  -2   7        352.46        377.30         4.76 o                         
   5  -2   7        215.26        242.52         7.71 o                         
   6  -2   7         48.55         46.29         5.38 o                         
  -7  -1   7         81.57         79.38         5.66 o                         
  -6  -1   7        192.11        207.16        14.22 o                         
  -5  -1   7        958.12        995.22        20.71 o                         
  -4  -1   7        887.01        917.36        49.87 o                         
  -3  -1   7        893.65        966.98        69.71 o                         
  -2  -1   7       1264.34       1283.34        55.56 o                         
  -1  -1   7       1989.07       1781.64       140.73 o                         
   0  -1   7       4247.13       3830.65       171.80 o                         
   1  -1   7       4053.04       4005.69        81.09 o                         
   2  -1   7       3808.96       3746.74        93.82 o                         
   3  -1   7        504.39        517.29        10.64 o                         
   4  -1   7        651.83        650.92        17.03 o                         
   5  -1   7        203.89        214.36         5.49 o                         
   6  -1   7        130.58        136.67         7.61 o                         
  -7   0   7         28.61         27.33         8.53 o                         
  -6   0   7          4.26          5.83         2.78 o                         
  -5   0   7        650.31        642.13        23.12 o                         
  -4   0   7          5.20          4.55         2.59 o                         
  -3   0   7       1521.41       1432.02        47.09 o                         
  -2   0   7         41.62         63.84         6.92 o                         
  -1   0   7          3.70          6.66         1.44 o                         
   0   0   7        168.50        145.83        10.51 o                         
   1   0   7        152.02        193.35         6.21 o                         
   2   0   7       2301.36       2346.67        95.88 o                         
   3   0   7         51.70         53.29         2.53 o                         
   4   0   7        446.62        488.28        19.16 o                         
   5   0   7        388.48        390.75         7.11 o                         
   6   0   7         88.14         92.45         4.84 o                         
  -7   1   7         66.28         73.37         4.91 o                         
  -6   1   7        193.11        208.98        11.29 o                         
  -5   1   7        946.72        974.39        42.83 o                         
  -4   1   7        896.02        917.14        60.05 o                         
  -3   1   7        977.43       1031.46         6.30 o                         
  -2   1   7       1198.00       1178.01        32.93 o                         
  -1   1   7       2424.89       2194.64        18.98 o                         
   0   1   7       3698.05       3230.38       137.49 o                         
   1   1   7       4353.32       4275.34       254.33 o                         
   2   1   7       3622.06       3796.77       114.67 o                         
   3   1   7        618.70        626.44        52.07 o                         
   4   1   7        749.21        731.92        41.88 o                         
   5   1   7        202.57        193.30         5.54 o                         
   6   1   7        143.29        138.65         6.83 o                         
  -6   2   7        114.94        110.79         6.43 o                         
  -5   2   7          6.07          4.76         2.28 o                         
  -4   2   7        799.77        779.59        13.03 o                         
  -3   2   7         94.52         95.04         4.03 o                         
  -2   2   7        426.30        453.49        39.68 o                         
  -1   2   7        140.11        164.45         4.34 o                         
   0   2   7        543.17        515.27        33.90 o                         
   1   2   7        682.08        729.10        85.28 o                         
   2   2   7        493.01        523.32        26.92 o                         
   3   2   7        625.15        631.11        35.05 o                         
   4   2   7        309.19        331.41        10.00 o                         
   5   2   7        195.20        185.57         9.91 o                         
   6   2   7         47.77         41.95         4.50 o                         
  -6   3   7        277.36        277.24         8.02 o                         
  -5   3   7        186.37        181.94         5.45 o                         
  -4   3   7        756.34        758.10         6.95 o                         
  -3   3   7        862.03        865.34        13.06 o                         
  -2   3   7        701.76        714.03        15.80 o                         
  -1   3   7       2366.02       2385.11        69.47 o                         
   0   3   7       2311.76       2485.11        54.26 o                         
   1   3   7       1176.58       1164.48        62.07 o                         
   2   3   7        967.60        860.52        10.46 o                         
   3   3   7        791.48        818.86        43.12 o                         
   4   3   7        165.56        184.32         5.80 o                         
   5   3   7        256.31        261.43        11.03 o                         
   6   3   7        244.05        246.51         9.17 o                         
  -6   4   7          6.42          9.57         8.11 o                         
  -5   4   7         96.68         91.52         6.88 o                         
  -4   4   7         43.05         47.61        14.21 o                         
  -3   4   7        620.70        615.35        35.32 o                         
  -2   4   7         70.93         65.97         3.94 o                         
  -1   4   7        261.07        205.79         9.27 o                         
   0   4   7        102.07         95.42         4.53 o                         
   1   4   7         63.27         47.39         4.18 o                         
   2   4   7        405.66        408.76         8.73 o                         
   3   4   7        221.29        200.93         9.64 o                         
   4   4   7        196.78        183.79        13.73 o                         
   5   4   7          7.59          4.78         3.51 o                         
   6   4   7         52.15         51.05         8.02 o                         
  -5   5   7        164.29        158.95         8.92 o                         
  -4   5   7        133.25        132.41        19.79 o                         
  -3   5   7        473.51        444.96        18.41 o                         
  -2   5   7        324.14        339.54         8.10 o                         
  -1   5   7        404.13        451.65         7.66 o                         
   0   5   7       1224.67       1320.74        51.57 o                         
   1   5   7        460.29        457.73        13.46 o                         
   2   5   7        618.55        669.35        48.26 o                         
   3   5   7        369.56        401.62        11.21 o                         
   4   5   7        104.56         98.40         4.55 o                         
   5   5   7         86.73         96.00         7.18 o                         
  -5   6   7          7.79          5.23         5.48 o                         
  -4   6   7         14.60         15.16         5.56 o                         
  -3   6   7        141.08        131.06         6.34 o                         
  -2   6   7        270.27        238.69         8.78 o                         
  -1   6   7         34.80         51.11         3.16 o                         
   0   6   7         57.19         52.19         3.72 o                         
   1   6   7         44.06         38.50         3.02 o                         
   2   6   7        146.88        181.57         7.93 o                         
   3   6   7        132.06        124.50         7.01 o                         
   4   6   7         27.50         30.97         3.41 o                         
   5   6   7         43.75         33.70         5.19 o                         
  -4   7   7         53.89         41.80         8.33 o                         
  -3   7   7         94.98         90.88         9.09 o                         
  -2   7   7        399.58        384.29        10.57 o                         
  -1   7   7        244.69        258.28         6.08 o                         
   0   7   7         62.96         74.24         5.03 o                         
   1   7   7        320.71        331.09         9.42 o                         
   2   7   7          2.42          6.17         7.13 o                         
   3   7   7         64.71         66.91         7.51 o                         
   4   7   7         78.39         80.89         7.59 o                         
  -3   8   7         11.22         12.75         8.81 o                         
  -2   8   7         21.57         13.40         6.27 o                         
  -1   8   7        103.39         89.05         9.58 o                         
   0   8   7          5.68         -2.15         3.86 o                         
   1   8   7         62.45         50.08         4.03 o                         
   2   8   7         41.77         40.55        12.54 o                         
   3   8   7         21.11         23.27        10.55 o                         
  -3  -8   8         46.07         42.10         3.83 o                         
  -2  -8   8         96.23         70.60         4.26 o                         
  -1  -8   8        150.30        152.47         5.87 o                         
   0  -8   8         33.94         43.05         3.36 o                         
   1  -8   8        197.67        198.00         9.50 o                         
   2  -8   8         57.03         47.31         4.28 o                         
  -4  -7   8          6.20         -3.31         6.17 o                         
  -3  -7   8         13.60         28.68         5.97 o                         
  -2  -7   8         13.14         15.53         2.61 o                         
  -1  -7   8         40.87         52.23         4.31 o                         
   0  -7   8         94.73        101.64         5.31 o                         
   1  -7   8          5.76         12.06         2.28 o                         
   2  -7   8        105.13         93.19         3.97 o                         
   3  -7   8          0.21         -0.48         3.23 o                         
   4  -7   8         38.34         37.72        12.63 o                         
  -5  -6   8         49.99         48.83         5.48 o                         
  -4  -6   8        121.73        117.51         8.30 o                         
  -3  -6   8         58.57         59.86         3.20 o                         
  -2  -6   8        167.10        175.41        12.52 o                         
  -1  -6   8         71.04         57.77         3.02 o                         
   0  -6   8        272.90        289.46        11.15 o                         
   1  -6   8         47.78         45.85         7.08 o                         
   2  -6   8        574.76        580.29         6.94 o                         
   3  -6   8        110.59        103.32         8.27 o                         
   4  -6   8         70.48         63.28         5.03 o                         
  -5  -5   8         29.93         30.66         4.25 o                         
  -4  -5   8         53.89         65.97         8.07 o                         
  -3  -5   8        240.26        261.46         6.63 o                         
  -2  -5   8        351.61        397.41        22.07 o                         
  -1  -5   8        421.68        409.92        14.48 o                         
   0  -5   8        161.13        197.14        14.58 o                         
   1  -5   8        631.95        669.84        29.29 o                         
   2  -5   8        182.06        188.89        12.93 o                         
   3  -5   8         97.49         90.42         3.80 o                         
   4  -5   8         42.48         40.25         3.24 o                         
   5  -5   8         95.86         80.51        10.22 o                         
  -6  -4   8        121.23        115.75        10.98 o                         
  -5  -4   8         88.58         89.03        11.05 o                         
  -4  -4   8        119.81        133.35        12.80 o                         
  -3  -4   8        463.19        508.88        39.80 o                         
  -2  -4   8        361.00        369.06        15.27 o                         
  -1  -4   8        669.54        642.26        42.32 o                         
   0  -4   8        517.34        520.51        20.05 o                         
   1  -4   8        825.05        859.86        23.38 o                         
   2  -4   8        193.74        194.18        14.45 o                         
   3  -4   8        742.57        775.23         5.64 o                         
   4  -4   8        278.49        286.63        11.81 o                         
   5  -4   8         53.78         59.20         3.37 o                         
  -6  -3   8         88.28         83.84         5.03 o                         
  -5  -3   8        182.95        199.61         7.67 o                         
  -4  -3   8        253.57        254.12         5.81 o                         
  -3  -3   8        265.59        274.31        10.44 o                         
  -2  -3   8        192.58        202.89         7.33 o                         
  -1  -3   8        506.88        579.99        31.74 o                         
   0  -3   8       1440.20       1431.96       126.39 o                         
   1  -3   8        433.42        456.91        14.25 o                         
   2  -3   8        515.25        500.73        18.23 o                         
   3  -3   8        757.24        757.65        17.29 o                         
   4  -3   8        199.64        211.73         9.84 o                         
   5  -3   8        107.74        110.95         5.36 o                         
   6  -3   8        100.14        104.31         5.78 o                         
  -6  -2   8         35.37         36.88         4.57 o                         
  -5  -2   8        195.03        213.73         6.71 o                         
  -4  -2   8         53.60         59.52         8.11 o                         
  -3  -2   8        483.25        514.26        24.38 o                         
  -2  -2   8       2131.15       2287.52       163.45 o                         
  -1  -2   8        468.83        488.09        34.14 o                         
   0  -2   8       1784.61       1606.96       149.52 o                         
   1  -2   8        307.07        287.28         8.94 o                         
   2  -2   8        293.27        292.50         9.80 o                         
   3  -2   8        652.03        657.41        15.89 o                         
   4  -2   8        548.00        578.66        13.28 o                         
   5  -2   8        379.74        361.15         6.53 o                         
   6  -2   8         34.96         35.66         7.73 o                         
  -7  -1   8         54.33         59.58        11.16 o                         
  -6  -1   8        243.61        245.05        10.05 o                         
  -5  -1   8        440.04        467.40        24.49 o                         
  -4  -1   8        398.56        403.02         4.65 o                         
  -3  -1   8        269.20        282.04         9.84 o                         
  -2  -1   8        978.16       1092.87        27.96 o                         
  -1  -1   8       2312.85       2263.05        82.28 o                         
   0  -1   8        244.74        236.22         4.72 o                         
   1  -1   8       1611.30       1652.26        29.93 o                         
   2  -1   8       1110.17       1166.64        38.39 o                         
   3  -1   8       1024.52       1070.25        14.81 o                         
   4  -1   8        831.51        880.19        27.20 o                         
   5  -1   8        546.21        568.31        25.43 o                         
   6  -1   8         69.30         75.27         5.14 o                         
  -7   0   8         15.08         14.69         5.99 o                         
  -6   0   8        157.66        157.38         9.93 o                         
  -5   0   8          5.90          4.85         3.05 o                         
  -4   0   8        855.37        864.57        20.59 o                         
  -3   0   8       1032.26       1104.54        99.61 o                         
  -2   0   8       2845.22       2889.17       100.28 o                         
  -1   0   8       2997.26       2880.36        92.27 o                         
   0   0   8         52.22         31.53         3.37 o                         
   1   0   8        307.42        299.98        16.40 o                         
   2   0   8        760.07        729.17        20.94 o                         
   3   0   8        750.13        757.50        32.80 o                         
   4   0   8       1046.40       1020.82        36.25 o                         
   5   0   8        517.99        524.83        13.63 o                         
   6   0   8        132.82        134.72         7.80 o                         
  -7   1   8         69.49         60.42         9.82 o                         
  -6   1   8        211.98        215.16        22.62 o                         
  -5   1   8        517.23        527.85         6.09 o                         
  -4   1   8        371.38        398.65        32.65 o                         
  -3   1   8        345.63        350.47        10.68 o                         
  -2   1   8        942.42       1023.55        56.57 o                         
  -1   1   8       2207.39       2156.11        92.46 o                         
   0   1   8        240.60        233.84        16.10 o                         
   1   1   8       1550.81       1710.84        73.03 o                         
   2   1   8       1328.14       1412.14        61.20 o                         
   3   1   8        885.35        927.21        26.96 o                         
   4   1   8        957.35        961.30        26.81 o                         
   5   1   8        486.33        480.72        11.98 o                         
   6   1   8         71.06         66.95         4.45 o                         
  -6   2   8         10.56         12.14         2.83 o                         
  -5   2   8        186.03        175.19         9.30 o                         
  -4   2   8         61.04         61.47         3.27 o                         
  -3   2   8        477.92        481.59         5.23 o                         
  -2   2   8       2039.87       2051.99        42.03 o                         
  -1   2   8        643.95        669.11        13.74 o                         
   0   2   8       1812.33       1718.89        96.90 o                         
   1   2   8        214.39        192.06        15.80 o                         
   2   2   8        312.93        325.04        12.20 o                         
   3   2   8        630.01        657.87        53.79 o                         
   4   2   8        506.94        546.87        14.28 o                         
   5   2   8        428.16        450.64        22.88 o                         
   6   2   8         40.41         38.79         4.71 o                         
  -6   3   8         96.68         82.28        11.22 o                         
  -5   3   8        162.55        165.24        16.39 o                         
  -4   3   8        324.58        311.47        13.80 o                         
  -3   3   8        277.00        285.35        23.99 o                         
  -2   3   8        260.27        262.28        14.60 o                         
  -1   3   8        455.76        477.66        51.77 o                         
   0   3   8       1412.02       1510.61        81.80 o                         
   1   3   8        512.67        496.33        44.79 o                         
   2   3   8        477.70        429.82        55.41 o                         
   3   3   8        901.36        937.27        62.34 o                         
   4   3   8        191.10        195.63         5.90 o                         
   5   3   8        133.94        135.29         5.98 o                         
   6   3   8         86.22         85.88         5.24 o                         
  -6   4   8        124.92        103.21        10.63 o                         
  -5   4   8         87.86         85.99        19.59 o                         
  -4   4   8        122.57        116.18         7.17 o                         
  -3   4   8        508.07        502.70        20.15 o                         
  -2   4   8        353.70        363.06        11.38 o                         
  -1   4   8        643.14        654.47        21.49 o                         
   0   4   8        475.98        543.67        22.96 o                         
   1   4   8        817.51        880.79        33.96 o                         
   2   4   8        192.07        234.62         8.30 o                         
   3   4   8        735.37        766.23        40.32 o                         
   4   4   8        315.68        344.49        17.76 o                         
   5   4   8         30.73         32.20         5.22 o                         
  -5   5   8         46.18         39.15         5.64 o                         
  -4   5   8         55.55         68.42        22.65 o                         
  -3   5   8        304.74        294.74         7.60 o                         
  -2   5   8        340.77        322.39        13.10 o                         
  -1   5   8        431.07        403.37        13.73 o                         
   0   5   8        194.50        183.49         5.52 o                         
   1   5   8        587.08        551.44        19.31 o                         
   2   5   8        242.46        286.13        16.05 o                         
   3   5   8        121.73        106.87         7.19 o                         
   4   5   8         58.35         52.82         4.04 o                         
   5   5   8         81.98         68.87         9.38 o                         
  -5   6   8         57.54         49.18         9.44 o                         
  -4   6   8        117.07         96.63        17.34 o                         
  -3   6   8         32.39         28.26         3.78 o                         
  -2   6   8        130.17        154.95         8.53 o                         
  -1   6   8         67.99         80.43         8.57 o                         
   0   6   8        286.80        300.57         6.94 o                         
   1   6   8         78.97         95.01         5.44 o                         
   2   6   8        598.60        604.22        16.08 o                         
   3   6   8        106.36        134.90        20.61 o                         
   4   6   8         42.84         40.23         3.89 o                         
  -4   7   8         12.70         15.75         9.68 o                         
  -3   7   8         14.92         14.40         6.63 o                         
  -2   7   8         22.22          9.31         5.78 o                         
  -1   7   8         38.76         30.90         3.60 o                         
   0   7   8        108.48         98.88         6.83 o                         
   1   7   8         13.66         24.13         4.83 o                         
   2   7   8        137.27        144.67         9.17 o                         
   3   7   8          2.79          7.61         9.17 o                         
   4   7   8         38.27         23.46        10.41 o                         
  -3   8   8         43.22         40.75        10.29 o                         
  -2   8   8         63.43         57.54         6.93 o                         
  -1   8   8        163.19        194.80         7.12 o                         
   0   8   8         22.18         21.02         4.11 o                         
   1   8   8        219.29        238.18         7.00 o                         
   2   8   8         76.45         81.43         7.20 o                         
  -2  -8   9         56.76         56.44         4.15 o                         
  -1  -8   9         23.92         25.19         3.24 o                         
   0  -8   9         15.93         23.20         5.47 o                         
   1  -8   9         92.23         81.26         7.69 o                         
   2  -8   9          6.03          2.28         5.34 o                         
  -4  -7   9         18.14         25.20         4.02 o                         
  -3  -7   9        164.54        168.05         7.44 o                         
  -2  -7   9         19.77         19.76         2.16 o                         
  -1  -7   9        103.08        109.09         9.94 o                         
   0  -7   9         67.08         74.95         6.84 o                         
   1  -7   9        211.23        221.14         7.68 o                         
   2  -7   9         65.33         66.12         7.35 o                         
   3  -7   9         34.85         28.05         4.04 o                         
  -5  -6   9         36.73         27.10         7.51 o                         
  -4  -6   9         97.37        107.08         7.58 o                         
  -3  -6   9         82.14         80.61         6.33 o                         
  -2  -6   9         39.71         55.47         6.98 o                         
  -1  -6   9        126.23        143.47         4.93 o                         
   0  -6   9         53.93         68.82         6.53 o                         
   1  -6   9        183.61        188.82         8.67 o                         
   2  -6   9        380.83        384.85        23.68 o                         
   3  -6   9         35.18         40.31         3.73 o                         
   4  -6   9         15.59          8.57         6.42 o                         
  -5  -5   9         47.02         45.79         4.20 o                         
  -4  -5   9        254.87        269.57        15.44 o                         
  -3  -5   9        158.76        166.83        18.21 o                         
  -2  -5   9        483.71        505.36        17.58 o                         
  -1  -5   9         66.77         78.10         6.90 o                         
   0  -5   9        387.99        396.93        15.19 o                         
   1  -5   9        242.59        257.94        13.55 o                         
   2  -5   9        170.86        188.09        14.22 o                         
   3  -5   9        233.94        224.27        18.02 o                         
   4  -5   9         48.26         49.49         9.16 o                         
   5  -5   9        172.42        177.23        11.73 o                         
  -6  -4   9         38.01         38.25         5.11 o                         
  -5  -4   9        104.29        103.91         5.95 o                         
  -4  -4   9        218.29        218.17         5.62 o                         
  -3  -4   9        232.04        241.94        19.19 o                         
  -2  -4   9         49.05         51.79         2.68 o                         
  -1  -4   9         68.90         83.43         9.55 o                         
   0  -4   9         87.24         90.51         3.40 o                         
   1  -4   9        144.61        173.81        18.70 o                         
   2  -4   9        555.74        554.89        24.52 o                         
   3  -4   9        256.25        261.97         7.94 o                         
   4  -4   9         87.90         84.07         4.97 o                         
   5  -4   9         10.62         10.49         5.15 o                         
  -6  -3   9         76.18         78.08         5.21 o                         
  -5  -3   9        269.67        287.51        14.62 o                         
  -4  -3   9        405.96        417.08        14.65 o                         
  -3  -3   9        383.69        410.21        33.28 o                         
  -2  -3   9        499.41        488.92        31.18 o                         
  -1  -3   9        848.29        833.77        48.34 o                         
   0  -3   9        587.25        585.87        48.42 o                         
   1  -3   9       1308.26       1441.80        46.46 o                         
   2  -3   9        514.42        491.09        18.17 o                         
   3  -3   9        122.89        154.87        13.64 o                         
   4  -3   9        266.05        280.48        11.53 o                         
   5  -3   9         49.22         52.44         3.40 o                         
   6  -3   9         82.21         82.32         5.92 o                         
  -6  -2   9         38.82         39.13         6.07 o                         
  -5  -2   9         89.47         99.97         4.60 o                         
  -4  -2   9        308.19        303.84         5.97 o                         
  -3  -2   9        574.23        610.90        15.47 o                         
  -2  -2   9        402.32        415.55         5.47 o                         
  -1  -2   9        337.65        319.18         7.31 o                         
   0  -2   9        620.34        642.43        49.55 o                         
   1  -2   9        657.88        698.81        24.21 o                         
   2  -2   9         40.78         47.60         4.24 o                         
   3  -2   9        928.88        984.26        38.82 o                         
   4  -2   9        127.58        143.71         6.25 o                         
   5  -2   9        126.08        145.24         5.96 o                         
   6  -2   9         46.52         36.05         5.35 o                         
  -6  -1   9        162.42        157.88         6.13 o                         
  -5  -1   9        126.52        146.08        12.67 o                         
  -4  -1   9        458.01        467.50        29.48 o                         
  -3  -1   9        332.19        324.86        52.96 o                         
  -2  -1   9        749.87        830.85        74.69 o                         
  -1  -1   9       1673.85       1555.85        94.43 o                         
   0  -1   9       1256.33       1176.35        62.96 o                         
   1  -1   9        970.84        959.61        62.18 o                         
   2  -1   9        833.31        869.05        31.29 o                         
   3  -1   9        310.00        299.45         8.39 o                         
   4  -1   9         11.62         15.13         2.49 o                         
   5  -1   9        101.20         88.09         5.82 o                         
   6  -1   9        123.83        139.53        10.54 o                         
  -6   0   9         40.27         33.86         5.48 o                         
  -5   0   9         41.15         42.27         3.97 o                         
  -4   0   9          1.96          2.64         2.37 o                         
  -3   0   9        824.18        792.74        37.13 o                         
  -2   0   9          3.69          7.24         4.28 o                         
  -1   0   9        368.78        606.54       193.98 o                         
   0   0   9       1162.36       1203.48       107.65 o                         
   1   0   9        398.61        446.64        12.95 o                         
   2   0   9       1157.11       1155.28        25.73 o                         
   3   0   9         14.75         16.86         1.96 o                         
   4   0   9        400.98        461.25        17.59 o                         
   5   0   9         40.98         50.74         5.24 o                         
   6   0   9         14.72         14.80         5.04 o                         
  -6   1   9        202.51        201.30         7.93 o                         
  -5   1   9        125.59        123.27         7.76 o                         
  -4   1   9        390.59        380.23        13.16 o                         
  -3   1   9        447.55        451.26         9.62 o                         
  -2   1   9        494.33        506.92        11.71 o                         
  -1   1   9       1772.88       1660.81        35.91 o                         
   0   1   9       1106.10        983.61        68.00 o                         
   1   1   9       1167.12       1212.65        53.01 o                         
   2   1   9        676.99        729.01        42.26 o                         
   3   1   9        324.64        353.44        12.32 o                         
   4   1   9          1.16          8.61         7.91 o                         
   5   1   9         76.16         73.08         4.28 o                         
   6   1   9        132.20        121.34        13.99 o                         
  -6   2   9         39.47         47.55         6.49 o                         
  -5   2   9         54.24         58.01         3.82 o                         
  -4   2   9        349.93        341.90        17.12 o                         
  -3   2   9        530.19        539.92        31.69 o                         
  -2   2   9        457.21        467.81        19.15 o                         
  -1   2   9        441.00        427.24        14.66 o                         
   0   2   9        455.99        476.15        40.90 o                         
   1   2   9        658.13        673.78        56.60 o                         
   2   2   9         14.11         20.51         4.35 o                         
   3   2   9        900.77        912.12        47.74 o                         
   4   2   9         93.84         95.12         6.72 o                         
   5   2   9        170.73        175.59         6.90 o                         
   6   2   9         54.62         43.01         6.09 o                         
  -6   3   9         60.52         61.39         6.91 o                         
  -5   3   9        240.69        227.59         8.31 o                         
  -4   3   9        343.53        345.60         5.69 o                         
  -3   3   9        269.88        276.18         5.71 o                         
  -2   3   9        693.66        678.77        18.48 o                         
  -1   3   9        660.00        670.22        16.42 o                         
   0   3   9        826.51        831.25        34.23 o                         
   1   3   9       1209.86       1222.38        77.08 o                         
   2   3   9        488.93        504.82        50.92 o                         
   3   3   9         54.79         46.56         4.08 o                         
   4   3   9        260.36        293.63         9.68 o                         
   5   3   9         73.04         73.65         4.71 o                         
   6   3   9         57.31         60.63        20.92 o                         
  -6   4   9         23.59         21.51         9.73 o                         
  -5   4   9        116.16        108.77        21.56 o                         
  -4   4   9        163.42        150.84         7.43 o                         
  -3   4   9        190.35        179.74        11.33 o                         
  -2   4   9         82.01         80.11         3.13 o                         
  -1   4   9         46.60         33.04         2.53 o                         
   0   4   9        132.68        139.54        15.94 o                         
   1   4   9        128.92        122.84         5.83 o                         
   2   4   9        540.94        526.76        14.87 o                         
   3   4   9        194.10        184.35         7.75 o                         
   4   4   9        110.29        111.76         8.65 o                         
   5   4   9          8.81          4.69         4.38 o                         
  -5   5   9         48.92         47.03         6.27 o                         
  -4   5   9        206.92        215.68        23.82 o                         
  -3   5   9        174.81        175.67        24.63 o                         
  -2   5   9        469.92        525.96        14.35 o                         
  -1   5   9        122.43        146.08         4.81 o                         
   0   5   9        309.39        323.95         8.09 o                         
   1   5   9        246.48        275.83         5.11 o                         
   2   5   9        100.90         97.26         5.99 o                         
   3   5   9        211.91        254.90         5.16 o                         
   4   5   9         62.81         68.29         6.36 o                         
   5   5   9        152.35        168.47        14.81 o                         
  -5   6   9         27.55         19.77        10.38 o                         
  -4   6   9        106.06         87.13         8.21 o                         
  -3   6   9         53.33         44.39         5.79 o                         
  -2   6   9         43.07         39.35         3.06 o                         
  -1   6   9        118.94         99.77         5.28 o                         
   0   6   9         43.43         38.42         3.42 o                         
   1   6   9        205.52        186.48         6.62 o                         
   2   6   9        345.80        325.07         9.22 o                         
   3   6   9         49.51         36.34         6.31 o                         
   4   6   9          7.16          6.41         4.84 o                         
  -4   7   9         17.49         20.53        10.88 o                         
  -3   7   9        159.57        182.00        16.19 o                         
  -2   7   9         21.22         27.14         5.90 o                         
  -1   7   9         70.89         82.99         4.88 o                         
   0   7   9         87.50        111.56         6.09 o                         
   1   7   9        153.83        158.32         6.06 o                         
   2   7   9         68.69         91.16        13.34 o                         
   3   7   9         45.58         54.65        10.41 o                         
  -2   8   9         45.55         38.76         6.63 o                         
  -1   8   9         15.20         16.17         4.29 o                         
   0   8   9         27.12         32.58         4.35 o                         
   1   8   9         89.84         68.95         4.95 o                         
   2   8   9         11.41          7.00         6.61 o                         
  -2  -8  10         16.42         14.62         4.04 o                         
  -1  -8  10         36.74         29.33         3.55 o                         
   0  -8  10          9.70         19.36         3.71 o                         
   1  -8  10         29.43         30.60         3.66 o                         
   2  -8  10         18.44         13.03         5.72 o                         
  -3  -7  10         55.85         72.06         5.03 o                         
  -2  -7  10         47.24         52.12         3.35 o                         
  -1  -7  10         29.40         37.93         2.74 o                         
   0  -7  10        201.21        205.94         5.90 o                         
   1  -7  10         36.63         47.00         3.09 o                         
   2  -7  10         87.84         83.26        10.15 o                         
   3  -7  10          9.56         -3.73         3.73 o                         
  -4  -6  10        106.27        103.89         5.06 o                         
  -3  -6  10         16.18         21.31         2.79 o                         
  -2  -6  10        341.90        336.37        12.17 o                         
  -1  -6  10        204.42        196.68        11.36 o                         
   0  -6  10        137.26        149.92        10.69 o                         
   1  -6  10        110.99        113.78         8.92 o                         
   2  -6  10         58.81         52.53         6.86 o                         
   3  -6  10        132.64        122.57         9.02 o                         
   4  -6  10         18.35         24.59         5.01 o                         
  -5  -5  10         11.89         10.95         4.26 o                         
  -4  -5  10        123.81        126.72        10.92 o                         
  -3  -5  10        205.08        214.46         8.86 o                         
  -2  -5  10         56.40         59.62         3.90 o                         
  -1  -5  10        276.68        259.51        13.71 o                         
   0  -5  10         25.08         39.85         4.06 o                         
   1  -5  10        227.24        246.26        17.85 o                         
   2  -5  10          4.76          5.61         2.47 o                         
   3  -5  10        335.13        319.36        13.40 o                         
   4  -5  10         51.06         49.75         5.02 o                         
   5  -5  10         22.92         29.83         6.49 o                         
  -6  -4  10         39.43         44.93         7.12 o                         
  -5  -4  10         67.20         71.46         5.07 o                         
  -4  -4  10        158.37        168.94         5.53 o                         
  -3  -4  10        378.12        387.14        23.17 o                         
  -2  -4  10        159.78        170.37        16.27 o                         
  -1  -4  10        840.36        858.46        50.30 o                         
   0  -4  10        137.97        138.43        13.47 o                         
   1  -4  10        127.77        135.16         5.27 o                         
   2  -4  10        602.21        600.07        30.47 o                         
   3  -4  10         76.73         79.93         3.67 o                         
   4  -4  10        170.33        169.31        10.06 o                         
   5  -4  10         27.98         41.20         3.93 o                         
  -6  -3  10         17.90         21.45         4.75 o                         
  -5  -3  10        200.84        205.14        13.97 o                         
  -4  -3  10         64.41         64.28         3.94 o                         
  -3  -3  10         46.59         46.88         3.29 o                         
  -2  -3  10        934.68        957.36        28.97 o                         
  -1  -3  10        124.99        132.38        12.56 o                         
   0  -3  10        840.47        800.22        51.02 o                         
   1  -3  10         16.84         15.58         2.88 o                         
   2  -3  10        579.50        599.93        25.78 o                         
   3  -3  10         30.28         34.54         5.48 o                         
   4  -3  10        220.17        230.45         8.60 o                         
   5  -3  10         54.85         51.13         3.51 o                         
  -6  -2  10        105.96         96.07         6.88 o                         
  -5  -2  10        183.39        184.67         5.97 o                         
  -4  -2  10        427.14        482.83        35.38 o                         
  -3  -2  10        690.83        679.42        78.19 o                         
  -2  -2  10        894.18        904.90        45.56 o                         
  -1  -2  10        549.35        544.85        52.94 o                         
   0  -2  10       1012.05        910.80        74.98 o                         
   1  -2  10        655.22        627.82        40.28 o                         
   2  -2  10        265.43        290.55         4.62 o                         
   3  -2  10        767.37        765.89        25.59 o                         
   4  -2  10         83.20         90.18         3.86 o                         
   5  -2  10        372.88        388.96        12.33 o                         
   6  -2  10          7.84          8.13         5.28 o                         
  -6  -1  10        149.27        170.88        10.28 o                         
  -5  -1  10        192.85        193.74         6.91 o                         
  -4  -1  10        142.53        147.61         5.61 o                         
  -3  -1  10         46.77         47.07         3.54 o                         
  -2  -1  10        490.38        514.43        37.60 o                         
  -1  -1  10        292.77        264.06         8.87 o                         
   0  -1  10        952.03        936.11        67.79 o                         
   1  -1  10       1339.11       1428.23        13.23 o                         
   2  -1  10        207.60        227.24         4.52 o                         
   3  -1  10        159.37        158.75         4.12 o                         
   4  -1  10         28.46         27.28         2.56 o                         
   5  -1  10        141.63        165.61        11.76 o                         
   6  -1  10         78.14         91.97         7.77 o                         
  -6   0  10        270.55        244.46         7.77 o                         
  -5   0  10        360.74        389.97         9.18 o                         
  -4   0  10          4.05          7.92         2.55 o                         
  -3   0  10        979.07       1063.22        68.70 o                         
  -2   0  10        369.36        354.23        14.86 o                         
  -1   0  10        208.27        161.83         8.67 o                         
   0   0  10       1714.78       1652.93       122.97 o                         
   1   0  10        745.65        813.44        27.54 o                         
   2   0  10        568.24        526.02        18.25 o                         
   3   0  10        123.60        128.19         4.38 o                         
   4   0  10        919.00        967.21        29.75 o                         
   5   0  10         10.63          5.91         3.26 o                         
   6   0  10         65.83         47.76         6.84 o                         
  -6   1  10        136.29        144.36        28.00 o                         
  -5   1  10        180.05        171.69         5.10 o                         
  -4   1  10         89.73         89.39         5.24 o                         
  -3   1  10         92.88         91.93         3.35 o                         
  -2   1  10        461.76        452.33        12.27 o                         
  -1   1  10        320.36        322.21        25.28 o                         
   0   1  10       1116.68       1082.29        38.19 o                         
   1   1  10       1203.00       1324.51        75.24 o                         
   2   1  10        279.14        300.39         8.72 o                         
   3   1  10        133.63        138.77         8.74 o                         
   4   1  10         42.57         54.58         3.94 o                         
   5   1  10        125.21        136.18         8.61 o                         
   6   1  10         79.33         75.49        10.01 o                         
  -6   2  10         99.85         96.02         5.60 o                         
  -5   2  10        224.78        209.71         5.19 o                         
  -4   2  10        490.67        510.12         7.47 o                         
  -3   2  10        670.65        647.47         9.55 o                         
  -2   2  10        891.26        948.85         9.06 o                         
  -1   2  10        550.62        553.78        13.67 o                         
   0   2  10        899.71        835.73        48.49 o                         
   1   2  10        733.43        688.84        35.39 o                         
   2   2  10        282.14        319.84        13.67 o                         
   3   2  10        829.76        920.30        38.15 o                         
   4   2  10         59.88         81.14        14.58 o                         
   5   2  10        352.90        340.17        10.81 o                         
   6   2  10         20.63         31.55         9.71 o                         
  -6   3  10         34.12         43.80         4.98 o                         
  -5   3  10        173.71        169.86        14.21 o                         
  -4   3  10         89.90         92.41         6.12 o                         
  -3   3  10         48.52         57.75         6.02 o                         
  -2   3  10        864.85        853.17        22.76 o                         
  -1   3  10        181.13        191.09         5.49 o                         
   0   3  10        832.52        823.11        54.55 o                         
   1   3  10         29.56         23.42         2.23 o                         
   2   3  10        526.74        492.70        38.86 o                         
   3   3  10         69.45         62.11        24.84 o                         
   4   3  10        207.57        188.06         6.13 o                         
   5   3  10         40.63         38.83         5.23 o                         
  -6   4  10         52.54         62.12        10.80 o                         
  -5   4  10         69.51         54.21        15.33 o                         
  -4   4  10        211.99        212.73         4.19 o                         
  -3   4  10        311.14        302.07         7.21 o                         
  -2   4  10        136.18        145.88        10.95 o                         
  -1   4  10        868.51        920.85        24.91 o                         
   0   4  10        154.42        200.17        10.89 o                         
   1   4  10        123.83        123.72         3.55 o                         
   2   4  10        700.86        761.25        34.89 o                         
   3   4  10         71.45         70.82         9.05 o                         
   4   4  10        169.84        184.90         6.47 o                         
   5   4  10         15.23         15.10         4.92 o                         
  -5   5  10          8.24          0.88         6.49 o                         
  -4   5  10        123.53        108.43         8.06 o                         
  -3   5  10        211.71        198.51         7.02 o                         
  -2   5  10         27.43         27.53         3.73 o                         
  -1   5  10        297.49        271.66        19.60 o                         
   0   5  10         10.52          9.10         2.88 o                         
   1   5  10        229.56        209.31         5.25 o                         
   2   5  10         13.76         22.35         6.77 o                         
   3   5  10        329.97        314.35         6.40 o                         
   4   5  10         61.10         58.09         4.91 o                         
   5   5  10         18.51         12.21         5.82 o                         
  -4   6  10        127.64        106.80        18.10 o                         
  -3   6  10         24.95         32.35         5.67 o                         
  -2   6  10        358.42        387.24         6.58 o                         
  -1   6  10        196.37        219.56         8.87 o                         
   0   6  10        127.82        151.82         7.87 o                         
   1   6  10        143.24        183.38         5.67 o                         
   2   6  10         46.58         55.48         5.56 o                         
   3   6  10        143.02        174.56        11.02 o                         
   4   6  10         11.58         27.72         9.60 o                         
  -3   7  10         65.22         52.25         7.12 o                         
  -2   7  10         61.04         51.72         7.47 o                         
  -1   7  10         22.90         18.18         4.09 o                         
   0   7  10        190.65        164.14         6.73 o                         
   1   7  10         23.25         29.89         3.93 o                         
   2   7  10         90.52         71.87         6.91 o                         
   3   7  10         11.53         26.99        10.74 o                         
  -2   8  10         20.29         24.68         8.70 o                         
  -1   8  10         29.62         27.83         6.46 o                         
   0   8  10         21.75         31.92         4.56 o                         
   1   8  10         37.93         32.31         4.13 o                         
   2   8  10         20.42         34.88        11.55 o                         
  -2  -8  11         13.01          8.74         4.69 o                         
  -1  -8  11         28.84         31.90         4.14 o                         
   0  -8  11         35.57         44.99         4.33 o                         
   1  -8  11         50.68         48.79         4.21 o                         
  -3  -7  11         96.75         95.15         5.71 o                         
  -2  -7  11         13.20         19.20         2.81 o                         
  -1  -7  11        110.85        115.25         5.61 o                         
   0  -7  11         75.58         78.43        10.70 o                         
   1  -7  11         74.13         72.44         4.03 o                         
   2  -7  11         51.08         46.51         6.84 o                         
   3  -7  11          0.25         -3.77         3.77 o                         
  -4  -6  11         21.26         24.05         4.73 o                         
  -3  -6  11         69.56         58.83         3.85 o                         
  -2  -6  11        154.01        171.92         6.28 o                         
  -1  -6  11         33.64         40.68         2.56 o                         
   0  -6  11         83.88         85.77         6.16 o                         
   1  -6  11        105.36         99.22         4.49 o                         
   2  -6  11         90.13         86.05         8.53 o                         
   3  -6  11          6.65          5.75         4.22 o                         
   4  -6  11         16.95         19.05         3.86 o                         
  -5  -5  11         19.58         15.66         4.32 o                         
  -4  -5  11        142.83        150.86         9.43 o                         
  -3  -5  11         55.55         57.07         4.34 o                         
  -2  -5  11        139.80        162.91         3.42 o                         
  -1  -5  11         45.21         45.02         7.66 o                         
   0  -5  11        194.78        187.65         7.38 o                         
   1  -5  11        238.18        243.98        14.11 o                         
   2  -5  11         28.62         28.13         3.20 o                         
   3  -5  11        104.34         93.92        11.66 o                         
   4  -5  11         57.28         53.23         4.54 o                         
  -5  -4  11         68.65         87.32         5.80 o                         
  -4  -4  11         63.04         60.47         3.61 o                         
  -3  -4  11        130.50        140.63         7.53 o                         
  -2  -4  11        430.66        454.76        14.12 o                         
  -1  -4  11        347.82        331.41        18.04 o                         
   0  -4  11        319.28        327.65        12.14 o                         
   1  -4  11        173.91        203.32        19.66 o                         
   2  -4  11        274.86        331.32        35.54 o                         
   3  -4  11         74.55         72.56         3.46 o                         
   4  -4  11         86.11         93.77         6.43 o                         
   5  -4  11         96.30         90.80         7.71 o                         
  -6  -3  11         50.69         54.55         9.38 o                         
  -5  -3  11        101.70        106.78         5.51 o                         
  -4  -3  11         74.93         83.66         6.75 o                         
  -3  -3  11        374.01        381.56         5.58 o                         
  -2  -3  11        223.27        207.68        19.33 o                         
  -1  -3  11        405.53        397.60        28.96 o                         
   0  -3  11        421.68        428.28        59.58 o                         
   1  -3  11        222.04        227.27         7.35 o                         
   2  -3  11        442.84        420.43        21.13 o                         
   3  -3  11        111.67        100.11         3.91 o                         
   4  -3  11        125.70        137.36         8.98 o                         
   5  -3  11         31.91         32.58         3.40 o                         
  -6  -2  11        122.94        136.77         7.44 o                         
  -5  -2  11         24.35         29.29         5.03 o                         
  -4  -2  11        355.43        363.02        16.61 o                         
  -3  -2  11        141.69        156.49         5.05 o                         
  -2  -2  11         49.02         45.38         4.32 o                         
  -1  -2  11        777.46        703.48        21.67 o                         
   0  -2  11        168.56        166.92         9.01 o                         
   1  -2  11        631.90        677.23        63.94 o                         
   2  -2  11        114.61        107.56         3.59 o                         
   3  -2  11        284.91        306.63         9.77 o                         
   4  -2  11        176.48        192.84         7.24 o                         
   5  -2  11         28.26         30.47         3.51 o                         
   6  -2  11         45.84         43.88         5.37 o                         
  -6  -1  11         38.32         31.65         5.85 o                         
  -5  -1  11        212.89        214.25         6.02 o                         
  -4  -1  11        469.16        478.32         7.80 o                         
  -3  -1  11        124.85        134.86        17.54 o                         
  -2  -1  11        745.56        781.77        56.28 o                         
  -1  -1  11        364.31        358.96        24.59 o                         
   0  -1  11        355.76        331.26        33.59 o                         
   1  -1  11        349.31        327.04        37.31 o                         
   2  -1  11        414.54        418.14        18.73 o                         
   3  -1  11        425.15        437.48        15.35 o                         
   4  -1  11        143.51        148.16         6.33 o                         
   5  -1  11         64.56         68.96         5.23 o                         
   6  -1  11         73.24         75.99         6.21 o                         
  -6   0  11          4.85         11.84         4.21 o                         
  -5   0  11        173.40        167.24         5.63 o                         
  -4   0  11        576.12        608.83        11.92 o                         
  -3   0  11        297.25        317.78        12.28 o                         
  -2   0  11        548.63        571.77        22.43 o                         
  -1   0  11        137.27        135.54         6.94 o                         
   0   0  11       1231.48       1129.59        60.01 o                         
   1   0  11        105.70        100.14         4.03 o                         
   2   0  11        455.80        507.31        18.01 o                         
   3   0  11        233.42        269.97        10.67 o                         
   4   0  11        180.55        190.79         6.86 o                         
   5   0  11        105.95        113.14         5.99 o                         
   6   0  11         13.06          7.19         9.26 o                         
  -6   1  11         18.57         33.58         7.58 o                         
  -5   1  11        205.01        194.87         5.83 o                         
  -4   1  11        420.93        417.20        16.82 o                         
  -3   1  11        193.36        181.27        10.57 o                         
  -2   1  11        743.42        721.25        16.86 o                         
  -1   1  11        383.82        368.13        13.45 o                         
   0   1  11        391.09        381.83        15.71 o                         
   1   1  11        334.63        328.73         7.73 o                         
   2   1  11        463.24        501.53        12.87 o                         
   3   1  11        363.40        399.19        12.99 o                         
   4   1  11        177.55        189.53         9.54 o                         
   5   1  11         55.41         67.66         7.48 o                         
   6   1  11         66.36         65.48        10.52 o                         
  -6   2  11        138.45        136.91         6.68 o                         
  -5   2  11         48.87         52.80         3.39 o                         
  -4   2  11        313.60        381.12        35.07 o                         
  -3   2  11        150.76        180.93         9.59 o                         
  -2   2  11         27.66         28.87         3.54 o                         
  -1   2  11        777.10        724.44        41.21 o                         
   0   2  11        110.93        114.44        11.80 o                         
   1   2  11        713.30        699.56        43.67 o                         
   2   2  11        114.81        115.83         7.35 o                         
   3   2  11        283.96        302.54        14.34 o                         
   4   2  11        176.57        185.19         4.88 o                         
   5   2  11         23.02         20.91         6.71 o                         
   6   2  11         50.81         64.39        10.55 o                         
  -6   3  11         70.42         80.02         7.12 o                         
  -5   3  11         75.84         77.64         4.98 o                         
  -4   3  11        103.49        102.49         6.46 o                         
  -3   3  11        406.89        419.68         8.92 o                         
  -2   3  11        211.05        200.98        10.21 o                         
  -1   3  11        376.85        403.24        11.25 o                         
   0   3  11        401.37        437.33        14.98 o                         
   1   3  11        259.00        248.41        15.99 o                         
   2   3  11        370.55        372.35        24.26 o                         
   3   3  11        124.07        114.93         6.55 o                         
   4   3  11        116.79        150.70        16.68 o                         
   5   3  11         47.74         42.46         5.60 o                         
  -5   4  11         92.52         92.09         5.25 o                         
  -4   4  11         68.76         61.66         3.11 o                         
  -3   4  11        140.81        149.68         7.56 o                         
  -2   4  11        471.79        480.82        22.20 o                         
  -1   4  11        278.69        265.70        23.57 o                         
   0   4  11        356.13        318.55         7.55 o                         
   1   4  11        140.69        118.94         6.95 o                         
   2   4  11        316.22        273.93        15.29 o                         
   3   4  11         54.61         56.91         3.43 o                         
   4   4  11         66.02         56.27         4.19 o                         
   5   4  11        111.70        109.19         6.79 o                         
  -5   5  11         21.75         14.15        10.15 o                         
  -4   5  11        115.45         71.94         7.08 o                         
  -3   5  11         83.85         82.22         5.69 o                         
  -2   5  11        102.93        118.87         6.30 o                         
  -1   5  11         66.14         78.90         4.47 o                         
   0   5  11        207.10        220.47         7.50 o                         
   1   5  11        232.40        271.14        10.64 o                         
   2   5  11         35.91         47.40         4.95 o                         
   3   5  11         87.47        116.69         5.37 o                         
   4   5  11         61.76         68.37         7.57 o                         
  -4   6  11         10.62         11.39         5.43 o                         
  -3   6  11         77.95         64.91         7.85 o                         
  -2   6  11        131.25        113.41         5.70 o                         
  -1   6  11         57.81         63.68         4.56 o                         
   0   6  11         65.89         50.98         3.93 o                         
   1   6  11        131.06        122.49         5.76 o                         
   2   6  11         85.73         85.60         6.24 o                         
   3   6  11         11.37         13.01         9.01 o                         
   4   6  11         16.03         13.48        10.77 o                         
  -3   7  11         84.69         96.88        13.15 o                         
  -2   7  11         27.89         28.64         4.11 o                         
  -1   7  11        114.36        115.92         6.57 o                         
   0   7  11         72.73         92.31         6.26 o                         
   1   7  11         68.23         68.31         4.86 o                         
   2   7  11         51.99         57.42         6.71 o                         
   3   7  11          3.09          6.91        10.15 o                         
  -2   8  11         20.05         18.00        10.22 o                         
  -1   8  11         28.95         29.61         4.76 o                         
   0   8  11         47.70         33.42         6.73 o                         
   1   8  11         46.20         47.72         5.54 o                         
  -1  -8  12         25.66         20.51         4.26 o                         
   0  -8  12         18.11         13.36         5.43 o                         
  -3  -7  12          8.28          7.40         4.58 o                         
  -2  -7  12         64.51         71.93         3.76 o                         
  -1  -7  12          2.66          2.79         3.36 o                         
   0  -7  12         85.77         95.00         4.05 o                         
   1  -7  12          5.27         -3.23         3.81 o                         
   2  -7  12         11.37         10.06         7.91 o                         
  -4  -6  12         56.68         48.76         4.51 o                         
  -3  -6  12         37.73         39.30         3.96 o                         
  -2  -6  12         44.03         42.88         2.25 o                         
  -1  -6  12         72.85         77.64         9.17 o                         
   0  -6  12         21.87         21.98         3.39 o                         
   1  -6  12         99.26         92.57         4.41 o                         
   2  -6  12         42.42         37.95         4.61 o                         
   3  -6  12        159.62        130.01        16.55 o                         
  -5  -5  12         27.63         23.17         4.83 o                         
  -4  -5  12         29.71         36.24         3.76 o                         
  -3  -5  12        135.46        139.84         5.59 o                         
  -2  -5  12         38.34         45.57         2.25 o                         
  -1  -5  12        352.37        366.51        16.25 o                         
   0  -5  12         61.44         72.56         5.36 o                         
   1  -5  12        180.68        179.76         9.49 o                         
   2  -5  12         80.00         68.16         3.79 o                         
   3  -5  12        103.30        102.59         4.58 o                         
   4  -5  12         58.22         52.58         4.26 o                         
  -5  -4  12         95.21        107.09         8.46 o                         
  -4  -4  12         64.13         67.58        10.23 o                         
  -3  -4  12        127.39        135.24         6.98 o                         
  -2  -4  12        284.04        291.71        24.38 o                         
  -1  -4  12        117.61        121.26         8.19 o                         
   0  -4  12        443.37        426.79        38.20 o                         
   1  -4  12        108.60        105.06         5.33 o                         
   2  -4  12        511.45        542.85        12.40 o                         
   3  -4  12         13.49         17.29         2.81 o                         
   4  -4  12        107.15        102.17         8.82 o                         
   5  -4  12         38.08         38.80         4.47 o                         
  -6  -3  12         45.13         43.44         9.34 o                         
  -5  -3  12         87.75         88.38         7.90 o                         
  -4  -3  12        149.74        142.61         5.52 o                         
  -3  -3  12         63.81         72.37         7.49 o                         
  -2  -3  12        465.16        514.26        25.07 o                         
  -1  -3  12        223.58        217.87        17.59 o                         
   0  -3  12        432.71        404.08         9.65 o                         
   1  -3  12         81.56         77.90         6.91 o                         
   2  -3  12        283.93        317.04        15.68 o                         
   3  -3  12        208.02        215.04         6.95 o                         
   4  -3  12         65.34         68.67         3.40 o                         
   5  -3  12        154.43        164.42         6.34 o                         
  -6  -2  12         76.48         73.73         7.82 o                         
  -5  -2  12         21.59         22.06         3.56 o                         
  -4  -2  12        114.15        122.86         5.22 o                         
  -3  -2  12        217.12        262.25        23.58 o                         
  -2  -2  12         36.62         34.08         2.42 o                         
  -1  -2  12        591.18        530.36        41.99 o                         
   0  -2  12        106.59         99.55         6.48 o                         
   1  -2  12       1056.73       1119.08        78.27 o                         
   2  -2  12         60.98         65.24         3.57 o                         
   3  -2  12        465.03        453.08        18.90 o                         
   4  -2  12         32.98         39.79         4.35 o                         
   5  -2  12         83.93         83.53         4.10 o                         
  -6  -1  12         62.82         91.53        19.13 o                         
  -5  -1  12         68.62         74.02         4.21 o                         
  -4  -1  12        132.78        137.67         6.44 o                         
  -3  -1  12        720.27        727.45        24.77 o                         
  -2  -1  12        495.14        503.09        59.42 o                         
  -1  -1  12        854.04        839.37        26.20 o                         
   0  -1  12        386.67        324.46        13.16 o                         
   1  -1  12        947.56        926.97        10.03 o                         
   2  -1  12        352.47        381.17        12.13 o                         
   3  -1  12        262.96        273.05         5.05 o                         
   4  -1  12         88.08         96.28         4.64 o                         
   5  -1  12         71.61         68.66         3.73 o                         
  -6   0  12         47.16         55.36         6.91 o                         
  -5   0  12         31.53         43.89         5.42 o                         
  -4   0  12        340.39        346.82        10.84 o                         
  -3   0  12        300.98        272.86        15.81 o                         
  -2   0  12        637.37        648.52        28.78 o                         
  -1   0  12         11.11          8.58         2.10 o                         
   0   0  12       1659.30       1508.66       175.96 o                         
   1   0  12        167.86        157.70        10.57 o                         
   2   0  12        902.49        868.79        20.72 o                         
   3   0  12         10.04         15.46         3.57 o                         
   4   0  12        175.17        204.82         7.31 o                         
   5   0  12        104.75         96.83         6.95 o                         
   6   0  12          7.94          4.08        10.69 o                         
  -6   1  12         58.06         65.18         4.97 o                         
  -5   1  12         76.99         75.39         5.21 o                         
  -4   1  12        188.87        182.71         8.51 o                         
  -3   1  12        643.99        630.57        38.18 o                         
  -2   1  12        588.13        593.57        20.67 o                         
  -1   1  12        727.33        744.78       131.44 o                         
   0   1  12        525.09        485.64        20.97 o                         
   1   1  12        841.35        811.30        49.72 o                         
   2   1  12        354.31        390.77        27.39 o                         
   3   1  12        270.18        292.17         5.75 o                         
   4   1  12         66.55         70.07         3.61 o                         
   5   1  12        102.59        112.29         6.22 o                         
  -6   2  12         72.86         81.04         4.89 o                         
  -5   2  12         24.84         26.08         3.33 o                         
  -4   2  12         93.32        121.41        22.46 o                         
  -3   2  12        199.21        215.76         5.05 o                         
  -2   2  12         57.51         43.62         4.88 o                         
  -1   2  12        638.31        620.58        16.60 o                         
   0   2  12         56.98         51.79         6.22 o                         
   1   2  12       1075.19       1061.79        51.17 o                         
   2   2  12         62.26         69.33         4.50 o                         
   3   2  12        507.02        531.98         8.54 o                         
   4   2  12         40.93         48.26         3.31 o                         
   5   2  12         77.21         76.79         6.14 o                         
  -6   3  12         36.32         37.30         5.44 o                         
  -5   3  12         83.75         79.64         5.50 o                         
  -4   3  12        141.80        133.84         7.32 o                         
  -3   3  12         84.21         90.23         4.09 o                         
  -2   3  12        415.76        429.66        17.24 o                         
  -1   3  12        312.40        327.81         7.28 o                         
   0   3  12        437.97        397.95        26.32 o                         
   1   3  12        111.77        117.38         6.13 o                         
   2   3  12        274.82        301.87        28.20 o                         
   3   3  12        189.44        170.39        15.96 o                         
   4   3  12         90.48         98.91        21.16 o                         
   5   3  12        134.63        141.58        14.16 o                         
  -5   4  12        110.52        110.25         6.84 o                         
  -4   4  12         57.12         64.23        11.08 o                         
  -3   4  12        142.04        143.48         5.37 o                         
  -2   4  12        297.68        320.42         7.73 o                         
  -1   4  12        118.89        130.81         3.99 o                         
   0   4  12        467.09        510.34        21.47 o                         
   1   4  12         63.60         69.23         3.97 o                         
   2   4  12        547.53        537.89        33.35 o                         
   3   4  12          6.05         14.66         4.99 o                         
   4   4  12        119.75        117.01        11.16 o                         
   5   4  12         33.47         24.11         9.10 o                         
  -5   5  12         21.51         16.44        10.07 o                         
  -4   5  12         44.62         57.40         6.02 o                         
  -3   5  12        128.75        116.87         4.95 o                         
  -2   5  12         61.63         70.88         4.98 o                         
  -1   5  12        349.46        295.59         8.12 o                         
   0   5  12         84.39         87.02        10.12 o                         
   1   5  12        174.61        159.66         5.56 o                         
   2   5  12         66.19         55.42        12.13 o                         
   3   5  12        101.91         93.02         4.46 o                         
   4   5  12         56.69         62.27         5.57 o                         
  -4   6  12         57.83         50.34        10.77 o                         
  -3   6  12         28.92         47.56         6.49 o                         
  -2   6  12         42.22         51.67         4.11 o                         
  -1   6  12         84.36        117.73         7.13 o                         
   0   6  12         11.87         16.87         3.64 o                         
   1   6  12        122.36        144.48         6.03 o                         
   2   6  12         26.37         32.30         7.72 o                         
   3   6  12        189.01        208.57        17.01 o                         
  -3   7  12          3.83          4.56         6.78 o                         
  -2   7  12         64.69         63.12         4.65 o                         
  -1   7  12          0.27         -1.16         4.16 o                         
   0   7  12         94.85         82.73         4.76 o                         
   1   7  12          2.13          0.86         3.73 o                         
   2   7  12         13.50          1.65        12.64 o                         
  -1   8  12         25.78         28.61         5.03 o                         
   0   8  12         22.97         25.62         4.57 o                         
  -3  -7  13         31.51         27.71         4.42 o                         
  -2  -7  13         37.79         32.12         5.75 o                         
  -1  -7  13          1.00         -2.99         3.47 o                         
   0  -7  13         91.41         78.87         4.67 o                         
   1  -7  13         17.23         12.63         9.44 o                         
   2  -7  13         61.55         60.87         5.02 o                         
  -4  -6  13          9.01          8.64         4.76 o                         
  -3  -6  13         69.76         67.75         4.34 o                         
  -2  -6  13         92.87         99.68         7.86 o                         
  -1  -6  13         84.43         98.85         6.73 o                         
   0  -6  13         87.74         81.04         3.54 o                         
   1  -6  13         45.42         56.18         6.55 o                         
   2  -6  13         74.89         66.53         4.38 o                         
   3  -6  13          8.68          8.34         5.00 o                         
  -4  -5  13         34.84         34.19         5.06 o                         
  -3  -5  13         37.88         48.22         3.66 o                         
  -2  -5  13         39.60         41.43         5.08 o                         
  -1  -5  13        251.27        222.63        19.72 o                         
   0  -5  13         35.42         38.40         4.47 o                         
   1  -5  13        254.96        242.66        13.55 o                         
   2  -5  13         62.00         49.23         3.79 o                         
   3  -5  13         99.47         80.05         7.65 o                         
   4  -5  13          4.58          4.65         4.02 o                         
  -5  -4  13         16.78         17.91         8.23 o                         
  -4  -4  13        184.27        191.43         8.92 o                         
  -3  -4  13         33.77         29.36         3.29 o                         
  -2  -4  13        203.62        232.34         8.59 o                         
  -1  -4  13        184.65        198.58        16.83 o                         
   0  -4  13        261.26        281.86        12.82 o                         
   1  -4  13        245.71        239.62        13.84 o                         
   2  -4  13         76.26         78.27         4.34 o                         
   3  -4  13        315.22        292.57        13.10 o                         
   4  -4  13         30.07         34.40         4.52 o                         
  -5  -3  13        100.65        108.08         5.28 o                         
  -4  -3  13         23.64         33.87         6.51 o                         
  -3  -3  13         46.11         51.66         3.53 o                         
  -2  -3  13        153.14        156.96        15.18 o                         
  -1  -3  13         55.25         52.00         3.00 o                         
   0  -3  13        320.90        298.92        27.64 o                         
   1  -3  13         49.44         48.10         3.00 o                         
   2  -3  13         42.96         42.48         4.53 o                         
   3  -3  13        109.06        120.84         4.66 o                         
   4  -3  13         45.92         41.22         5.36 o                         
   5  -3  13         62.48         66.58         5.27 o                         
  -6  -2  13          6.78          8.05         6.51 o                         
  -5  -2  13        207.12        213.47         7.44 o                         
  -4  -2  13         17.69         14.52         2.99 o                         
  -3  -2  13        566.26        602.97        36.36 o                         
  -2  -2  13         10.38          7.17         2.27 o                         
  -1  -2  13        983.35        948.32        34.39 o                         
   0  -2  13        468.02        491.05        29.50 o                         
   1  -2  13        397.59        382.45         6.14 o                         
   2  -2  13        389.25        394.74        16.14 o                         
   3  -2  13          6.82          7.38         2.74 o                         
   4  -2  13        490.72        498.71        11.97 o                         
   5  -2  13         13.00          4.34         3.73 o                         
  -6  -1  13         33.72         33.37         5.68 o                         
  -5  -1  13         55.19         72.39         8.48 o                         
  -4  -1  13         47.19         49.49         3.63 o                         
  -3  -1  13         89.30         93.61         5.08 o                         
  -2  -1  13        200.80        195.04        14.17 o                         
  -1  -1  13        435.88        418.55        25.92 o                         
   0  -1  13         27.64         28.06         4.91 o                         
   1  -1  13        374.00        341.58        22.15 o                         
   2  -1  13         64.95         65.22         4.74 o                         
   3  -1  13        324.79        307.87         6.88 o                         
   4  -1  13        124.30        115.69         5.41 o                         
   5  -1  13         39.54         30.62         4.33 o                         
  -6   0  13         67.35         87.13        14.50 o                         
  -5   0  13         25.14         35.39         4.37 o                         
  -4   0  13        311.47        309.78         9.54 o                         
  -3   0  13         20.21         18.23         3.21 o                         
  -2   0  13        705.80        693.18        32.01 o                         
  -1   0  13         43.98         40.24         6.09 o                         
   0   0  13        582.78        583.68        34.47 o                         
   1   0  13        772.35        787.55        50.82 o                         
   2   0  13         82.59        103.80         4.39 o                         
   3   0  13        549.06        578.26        12.53 o                         
   4   0  13        100.52         94.30         4.95 o                         
   5   0  13        304.60        311.31         8.46 o                         
  -6   1  13         27.89         35.45         7.15 o                         
  -5   1  13         76.60         80.98         6.98 o                         
  -4   1  13         47.83         47.42         3.79 o                         
  -3   1  13         82.65         92.03         5.96 o                         
  -2   1  13        210.54        201.74         6.27 o                         
  -1   1  13        392.29        364.73         6.28 o                         
   0   1  13         63.03         58.49         3.33 o                         
   1   1  13        278.56        264.90        20.56 o                         
   2   1  13        118.54        126.30         7.70 o                         
   3   1  13        277.38        264.46         6.40 o                         
   4   1  13        131.38        134.16         5.39 o                         
   5   1  13         59.81         60.15         6.04 o                         
  -6   2  13          9.58         13.18         5.11 o                         
  -5   2  13        207.94        218.19         7.90 o                         
  -4   2  13         19.85         22.58         3.41 o                         
  -3   2  13        586.71        614.09        14.17 o                         
  -2   2  13          0.07          2.06         2.12 o                         
  -1   2  13        968.52        950.38        36.65 o                         
   0   2  13        428.30        439.36        21.67 o                         
   1   2  13        441.06        420.78        28.60 o                         
   2   2  13        396.29        416.44        21.11 o                         
   3   2  13         30.83         31.13         2.82 o                         
   4   2  13        483.82        517.59        17.73 o                         
   5   2  13          2.65         10.91         9.62 o                         
  -5   3  13         81.82         87.15         6.78 o                         
  -4   3  13         33.71         33.08         3.30 o                         
  -3   3  13         37.63         38.85         4.09 o                         
  -2   3  13        130.53        146.08         9.19 o                         
  -1   3  13         48.52         55.92         4.84 o                         
   0   3  13        280.82        282.43        11.97 o                         
   1   3  13         93.71        110.23         9.40 o                         
   2   3  13         31.52         35.47         3.97 o                         
   3   3  13        106.54        114.53         8.14 o                         
   4   3  13         35.42         44.48         6.48 o                         
   5   3  13         62.43         65.26         5.94 o                         
  -5   4  13          8.23          9.21         4.37 o                         
  -4   4  13        184.54        182.61         5.58 o                         
  -3   4  13         12.92          7.62         2.50 o                         
  -2   4  13        233.55        262.29        10.65 o                         
  -1   4  13        136.54        126.59         4.93 o                         
   0   4  13        267.76        268.08        19.66 o                         
   1   4  13        219.91        213.06         9.79 o                         
   2   4  13        129.10        130.08        10.59 o                         
   3   4  13        367.43        364.47        31.55 o                         
   4   4  13         12.14          9.37         8.01 o                         
  -4   5  13         31.21         34.15        10.18 o                         
  -3   5  13         49.81         51.85         3.55 o                         
  -2   5  13         31.42         36.89         3.44 o                         
  -1   5  13        203.98        214.03         5.41 o                         
   0   5  13         48.49         59.49         9.30 o                         
   1   5  13        228.82        278.44         8.79 o                         
   2   5  13         80.23         70.75        13.45 o                         
   3   5  13         71.66         63.90         8.20 o                         
   4   5  13          6.66          8.65        10.24 o                         
  -4   6  13          4.61          1.26         6.99 o                         
  -3   6  13         85.45         94.01         5.86 o                         
  -2   6  13         94.36         85.87         5.27 o                         
  -1   6  13         98.13         84.91         5.07 o                         
   0   6  13         72.36         62.77         4.30 o                         
   1   6  13         51.98         46.77         3.96 o                         
   2   6  13         88.65         82.27         6.55 o                         
   3   6  13          7.13         -1.29         9.68 o                         
  -3   7  13         23.71         17.68         6.91 o                         
  -2   7  13         27.41         42.19         4.61 o                         
  -1   7  13          0.86         12.33         4.56 o                         
   0   7  13         79.98        100.35         5.73 o                         
   1   7  13         25.21         25.90         3.97 o                         
   2   7  13         56.18         69.17        11.41 o                         
  -2  -7  14         76.09         96.72        13.34 o                         
  -1  -7  14         21.49          3.82         3.85 o                         
   0  -7  14         78.38         74.34         5.44 o                         
   1  -7  14        103.61         91.70         6.79 o                         
  -3  -6  14         42.35         44.78         6.55 o                         
  -2  -6  14          5.83          6.95         5.44 o                         
  -1  -6  14        137.85        120.55        10.99 o                         
   0  -6  14          6.51          3.69         3.20 o                         
   1  -6  14         45.48         41.86         3.95 o                         
   2  -6  14         22.58         16.59         5.07 o                         
   3  -6  14        169.24        166.14        11.23 o                         
  -4  -5  14          2.95          0.22         4.52 o                         
  -3  -5  14        203.54        193.96         9.75 o                         
  -2  -5  14         15.63         16.47         2.40 o                         
  -1  -5  14        203.48        236.01         9.93 o                         
   0  -5  14         13.64         11.50         2.78 o                         
   1  -5  14        137.53        134.65        14.38 o                         
   2  -5  14        289.11        270.17        12.85 o                         
   3  -5  14         13.77         17.45         5.67 o                         
   4  -5  14        132.02        123.35        16.20 o                         
  -5  -4  14         57.49         57.95         7.02 o                         
  -4  -4  14         78.87         80.28        17.97 o                         
  -3  -4  14         52.16         49.63         5.53 o                         
  -2  -4  14        304.06        308.88        23.27 o                         
  -1  -4  14         38.94         44.42         2.96 o                         
   0  -4  14        399.39        367.25        21.82 o                         
   1  -4  14         57.62         53.85         4.74 o                         
   2  -4  14        241.87        252.38        15.92 o                         
   3  -4  14         55.00         52.58         5.59 o                         
   4  -4  14         44.10         50.05         4.37 o                         
  -5  -3  14         18.66         16.74         5.37 o                         
  -4  -3  14        139.25        146.90         6.00 o                         
  -3  -3  14        130.51        138.34         5.82 o                         
  -2  -3  14        433.53        438.37        21.34 o                         
  -1  -3  14          3.02          5.68         2.98 o                         
   0  -3  14        311.87        283.38        13.95 o                         
   1  -3  14         77.16         81.27         9.79 o                         
   2  -3  14        284.63        295.35         9.37 o                         
   3  -3  14        354.72        339.05         6.08 o                         
   4  -3  14        100.95         88.54         5.81 o                         
   5  -3  14         56.11         49.53         5.62 o                         
  -5  -2  14         47.85         48.82         8.75 o                         
  -4  -2  14        100.33        101.44         5.08 o                         
  -3  -2  14        351.84        357.87        22.74 o                         
  -2  -2  14         17.74         19.07         2.52 o                         
  -1  -2  14        880.81        826.35        73.26 o                         
   0  -2  14         79.53         90.46         7.69 o                         
   1  -2  14       1358.52       1342.06       102.05 o                         
   2  -2  14         89.99        107.21         4.64 o                         
   3  -2  14         23.64         21.97         3.19 o                         
   4  -2  14         21.15         29.60         7.74 o                         
   5  -2  14          4.43         -4.81         4.81 o                         
  -6  -1  14         12.12         22.14         7.43 o                         
  -5  -1  14        145.48        133.55        11.81 o                         
  -4  -1  14        139.52        142.04        11.77 o                         
  -3  -1  14        462.90        424.62         9.42 o                         
  -2  -1  14        271.84        305.89        27.12 o                         
  -1  -1  14        329.32        336.76         8.15 o                         
   0  -1  14         22.36         23.07         3.03 o                         
   1  -1  14         83.25         83.00        11.87 o                         
   2  -1  14        513.30        525.68         8.54 o                         
   3  -1  14        126.10        130.89         4.99 o                         
   4  -1  14        124.49        135.16         8.10 o                         
   5  -1  14         83.61         90.44         7.67 o                         
  -6   0  14         11.02         11.31         5.68 o                         
  -5   0  14         51.56         63.35         5.22 o                         
  -4   0  14        114.65        115.24        11.32 o                         
  -3   0  14         77.50         71.10         3.17 o                         
  -2   0  14        383.64        364.94        16.09 o                         
  -1   0  14         13.91         16.99         2.90 o                         
   0   0  14        658.30        613.04        15.52 o                         
   1   0  14          9.88         13.39         3.43 o                         
   2   0  14       1158.90       1187.13        26.21 o                         
   3   0  14         54.84         53.21         3.21 o                         
   4   0  14         24.83         19.88         3.50 o                         
   5   0  14         88.07         77.96         6.35 o                         
  -6   1  14         17.07         12.87         4.85 o                         
  -5   1  14        106.72         94.50         8.73 o                         
  -4   1  14        192.83        194.26         6.62 o                         
  -3   1  14        388.69        371.08        15.60 o                         
  -2   1  14        331.60        350.99         6.91 o                         
  -1   1  14        283.23        276.76        20.79 o                         
   0   1  14          0.84          3.74         2.17 o                         
   1   1  14        158.63        173.69        10.52 o                         
   2   1  14        462.13        459.02        17.44 o                         
   3   1  14        155.79        173.81         6.28 o                         
   4   1  14         95.43         97.38         5.32 o                         
   5   1  14        108.40        114.01        10.66 o                         
  -5   2  14         45.83         38.08         5.85 o                         
  -4   2  14         99.54         97.67         9.27 o                         
  -3   2  14        363.31        362.15        14.69 o                         
  -2   2  14          3.99          0.99         2.95 o                         
  -1   2  14        937.33        934.26        33.61 o                         
   0   2  14        117.63        123.61         5.67 o                         
   1   2  14       1312.24       1331.72        72.91 o                         
   2   2  14         55.22         65.76         7.42 o                         
   3   2  14         33.57         37.62         3.33 o                         
   4   2  14         12.61         25.36         3.76 o                         
   5   2  14          1.53         -0.98         9.79 o                         
  -5   3  14         37.09         38.75         4.22 o                         
  -4   3  14        113.99        109.10         5.20 o                         
  -3   3  14        168.73        175.63         7.33 o                         
  -2   3  14        387.19        356.20        17.70 o                         
  -1   3  14         10.37         18.85         2.46 o                         
   0   3  14        280.62        266.70        19.99 o                         
   1   3  14         59.64         58.26         3.30 o                         
   2   3  14        227.40        208.43        17.47 o                         
   3   3  14        296.50        265.61         5.68 o                         
   4   3  14        146.46        124.58        14.49 o                         
   5   3  14         32.85         35.01        10.52 o                         
  -5   4  14         53.46         55.59         5.59 o                         
  -4   4  14         77.13         71.29         7.25 o                         
  -3   4  14         33.05         29.02         2.70 o                         
  -2   4  14        356.82        382.21         7.67 o                         
  -1   4  14         34.86         38.77         9.29 o                         
   0   4  14        425.48        441.61        13.12 o                         
   1   4  14         33.68         30.58         2.74 o                         
   2   4  14        211.12        210.52         9.05 o                         
   3   4  14         74.95         78.07         6.00 o                         
   4   4  14         39.93         43.23         7.24 o                         
  -4   5  14          6.39          4.37         4.01 o                         
  -3   5  14        176.43        166.44         6.42 o                         
  -2   5  14          3.49         -0.48         3.24 o                         
  -1   5  14        190.84        174.11         5.63 o                         
   0   5  14         13.02         17.26         2.87 o                         
   1   5  14        148.87        134.01         8.74 o                         
   2   5  14        221.71        199.70        11.60 o                         
   3   5  14         28.94         42.44         7.72 o                         
   4   5  14        112.78        108.96         8.24 o                         
  -3   6  14         48.47         72.04        11.41 o                         
  -2   6  14         13.20          5.69         4.06 o                         
  -1   6  14        158.18        166.07         7.34 o                         
   0   6  14          2.23         -1.65         4.01 o                         
   1   6  14         44.52         54.66         5.30 o                         
   2   6  14         13.20         20.88         6.89 o                         
   3   6  14        163.63        171.09        19.13 o                         
  -2   7  14         64.86         56.87        13.66 o                         
  -1   7  14         22.95         18.38         4.76 o                         
   0   7  14         78.70         66.63         4.80 o                         
   1   7  14        102.71         76.56        11.19 o                         
  -1  -7  15          1.72         -3.93         3.93 o                         
   0  -7  15          3.19         -4.52         5.84 o                         
   1  -7  15         40.73         40.74         7.23 o                         
  -3  -6  15        104.27        104.59         6.09 o                         
  -2  -6  15          2.71         13.09         5.92 o                         
  -1  -6  15         68.18         77.64         5.97 o                         
   0  -6  15         23.90         19.71         4.07 o                         
   1  -6  15         43.26         35.31         4.44 o                         
   2  -6  15        254.53        207.17        15.43 o                         
  -4  -5  15          9.22         -0.95         7.10 o                         
  -3  -5  15         91.23         88.56         7.66 o                         
  -2  -5  15         87.52         99.03        13.69 o                         
  -1  -5  15         60.24         59.88         3.93 o                         
   0  -5  15          5.50          6.19         3.89 o                         
   1  -5  15         67.49         54.22         4.13 o                         
   2  -5  15         99.71         84.20        19.63 o                         
   3  -5  15          2.74          1.20         4.44 o                         
  -5  -4  15         37.07         49.07         7.34 o                         
  -4  -4  15        181.00        186.49        10.31 o                         
  -3  -4  15         15.83         22.72         5.47 o                         
  -2  -4  15        336.73        356.77        16.22 o                         
  -1  -4  15        163.33        161.49        13.50 o                         
   0  -4  15        101.37        107.56        12.98 o                         
   1  -4  15        342.90        340.77         9.11 o                         
   2  -4  15         40.90         52.94         6.91 o                         
   3  -4  15        172.19        162.59         6.67 o                         
   4  -4  15          3.57          6.80         4.80 o                         
  -5  -3  15          9.45         13.04         6.59 o                         
  -4  -3  15         39.16         42.25         4.78 o                         
  -3  -3  15         27.34         39.54        13.06 o                         
  -2  -3  15        216.01        231.71        18.65 o                         
  -1  -3  15        177.73        164.51         9.60 o                         
   0  -3  15        337.69        302.47        16.05 o                         
   1  -3  15        680.73        659.48        28.29 o                         
   2  -3  15        114.71        121.84         6.97 o                         
   3  -3  15         48.65         49.88         6.90 o                         
   4  -3  15         24.66         17.34         6.12 o                         
  -5  -2  15        227.97        275.63        12.14 o                         
  -4  -2  15         41.93         43.29         4.44 o                         
  -3  -2  15        279.47        279.42         8.43 o                         
  -2  -2  15        113.38        107.07         7.47 o                         
  -1  -2  15        366.07        383.95        11.32 o                         
   0  -2  15        606.21        575.58        30.48 o                         
   1  -2  15        382.36        371.73        17.57 o                         
   2  -2  15        290.56        314.14         5.71 o                         
   3  -2  15         45.07         45.42         3.56 o                         
   4  -2  15        251.62        254.60         6.99 o                         
   5  -2  15         14.15          0.08         6.79 o                         
  -5  -1  15         36.16         31.00         4.57 o                         
  -4  -1  15          2.12         -0.88         3.61 o                         
  -3  -1  15         73.31         74.41         8.45 o                         
  -2  -1  15        141.68        152.25        17.67 o                         
  -1  -1  15        821.23        778.73        60.58 o                         
   0  -1  15       1006.21        955.04        51.36 o                         
   1  -1  15          7.34         11.73         2.46 o                         
   2  -1  15        164.66        168.63         7.69 o                         
   3  -1  15        151.29        146.62         6.32 o                         
   4  -1  15         79.16         79.42         4.54 o                         
   5  -1  15         27.97         23.05        13.40 o                         
  -5   0  15          6.25          4.24         4.25 o                         
  -4   0  15        465.06        498.94        12.93 o                         
  -3   0  15         25.33         22.95         2.46 o                         
  -2   0  15        443.24        436.18        24.47 o                         
  -1   0  15        333.45        327.01        23.41 o                         
   0   0  15       1996.59       1989.77       143.83 o                         
   1   0  15        780.89        823.20        33.86 o                         
   2   0  15         44.47         42.95         3.02 o                         
   3   0  15        334.76        364.30         6.15 o                         
   4   0  15         25.76         20.78         4.04 o                         
   5   0  15        198.94        212.30        13.87 o                         
  -5   1  15         38.06         31.78         4.65 o                         
  -4   1  15          1.79          3.85         3.73 o                         
  -3   1  15         54.89         74.00        15.80 o                         
  -2   1  15        179.31        190.93        16.04 o                         
  -1   1  15        729.71        728.90        18.82 o                         
   0   1  15       1063.47       1092.21        28.15 o                         
   1   1  15         21.47         24.27         3.37 o                         
   2   1  15        191.67        189.50         5.99 o                         
   3   1  15        159.15        157.95         5.48 o                         
   4   1  15         66.38         72.17         4.43 o                         
   5   1  15         33.83         32.67         5.88 o                         
  -5   2  15        226.87        233.84         8.02 o                         
  -4   2  15         23.35         18.98         4.78 o                         
  -3   2  15        315.13        321.36        13.93 o                         
  -2   2  15        111.68        106.61         9.62 o                         
  -1   2  15        455.73        488.63        22.50 o                         
   0   2  15        575.48        584.78        13.81 o                         
   1   2  15        332.97        326.30        21.69 o                         
   2   2  15        377.09        382.78        21.93 o                         
   3   2  15         20.96         19.93         3.22 o                         
   4   2  15        249.64        256.48        10.42 o                         
   5   2  15         22.55         35.38        10.12 o                         
  -5   3  15          9.98         16.31         3.96 o                         
  -4   3  15         38.01         38.07         3.53 o                         
  -3   3  15         42.73         41.44         4.22 o                         
  -2   3  15        188.58        220.23         9.33 o                         
  -1   3  15        197.06        184.15         4.75 o                         
   0   3  15        282.75        259.30         5.04 o                         
   1   3  15        762.96        767.07        38.07 o                         
   2   3  15        105.79        112.47         4.95 o                         
   3   3  15         43.57         48.61         3.70 o                         
   4   3  15         29.11         31.55         9.12 o                         
  -5   4  15         35.60         35.98         5.46 o                         
  -4   4  15        193.79        211.07         7.91 o                         
  -3   4  15          7.01         14.67         3.27 o                         
  -2   4  15        394.00        412.15        18.33 o                         
  -1   4  15        211.27        214.46         5.07 o                         
   0   4  15         85.10         86.72        11.13 o                         
   1   4  15        366.09        379.79        11.03 o                         
   2   4  15         40.91         34.82         3.63 o                         
   3   4  15        162.91        130.02         7.56 o                         
   4   4  15          0.37          1.73         5.11 o                         
  -4   5  15         16.90         20.20         4.38 o                         
  -3   5  15         80.52        100.48         5.76 o                         
  -2   5  15         87.55         97.60         4.83 o                         
  -1   5  15         53.78         77.78         5.39 o                         
   0   5  15         13.33         21.01         3.32 o                         
   1   5  15         84.01         92.52         4.63 o                         
   2   5  15        126.48        109.82         6.48 o                         
   3   5  15          0.47          1.30         4.79 o                         
  -3   6  15        134.02        134.54         8.76 o                         
  -2   6  15          0.04          1.60         4.78 o                         
  -1   6  15         75.34         59.25         4.96 o                         
   0   6  15         22.55         24.56         4.40 o                         
   1   6  15         22.74         11.79         4.79 o                         
   2   6  15        280.53        308.90        19.41 o                         
  -1   7  15          3.45          7.11         4.79 o                         
   0   7  15          3.67         -0.27         4.51 o                         
   1   7  15         46.81         59.30         5.69 o                         
  -3  -6  16          4.27         -4.68         5.24 o                         
  -2  -6  16         35.61         39.33         6.47 o                         
  -1  -6  16        128.04        104.74         6.21 o                         
   0  -6  16         12.39          8.82         4.48 o                         
   1  -6  16         48.43         40.93         6.02 o                         
   2  -6  16          4.49          4.79         6.64 o                         
  -4  -5  16         15.18         10.82         5.10 o                         
  -3  -5  16        211.56        201.37         7.91 o                         
  -2  -5  16         60.47         61.23        13.39 o                         
  -1  -5  16         30.72         27.17         3.30 o                         
   0  -5  16        186.73        160.51         6.37 o                         
   1  -5  16         24.32          8.43         5.56 o                         
   2  -5  16         81.29         72.34         5.35 o                         
   3  -5  16         52.80         45.46         6.04 o                         
  -4  -4  16         55.92         58.70         5.24 o                         
  -3  -4  16         23.88         11.05         5.87 o                         
  -2  -4  16         81.19         77.80         9.57 o                         
  -1  -4  16          0.95          1.91         3.69 o                         
   0  -4  16        130.59        132.94         5.77 o                         
   1  -4  16        139.91        128.91         6.22 o                         
   2  -4  16         68.33         63.17         4.09 o                         
   3  -4  16          4.53         -0.19         5.07 o                         
   4  -4  16         38.09         29.51         8.18 o                         
  -5  -3  16         11.30         18.00         6.83 o                         
  -4  -3  16        174.43        167.24        15.11 o                         
  -3  -3  16         42.60         57.15        10.33 o                         
  -2  -3  16        391.97        400.60        18.53 o                         
  -1  -3  16        408.90        419.76         9.87 o                         
   0  -3  16        159.33        149.32        14.66 o                         
   1  -3  16         96.84         82.50         3.82 o                         
   2  -3  16        163.35        158.46         5.81 o                         
   3  -3  16        120.01        125.06         6.46 o                         
   4  -3  16         84.44         73.25         6.58 o                         
  -5  -2  16         26.73         32.74         6.30 o                         
  -4  -2  16          2.08          5.13         6.40 o                         
  -3  -2  16        204.07        182.01        11.41 o                         
  -2  -2  16        119.96        106.43         5.54 o                         
  -1  -2  16         15.19         21.32         6.05 o                         
   0  -2  16        276.13        267.81        11.15 o                         
   1  -2  16        138.61        114.34         9.86 o                         
   2  -2  16         32.21         36.23         3.61 o                         
   3  -2  16         25.88         19.77         3.52 o                         
   4  -2  16         74.65         62.71         4.93 o                         
  -5  -1  16         82.08         86.38         6.21 o                         
  -4  -1  16         33.60         46.50         6.84 o                         
  -3  -1  16        149.12        138.38         6.32 o                         
  -2  -1  16        178.32        150.64        14.75 o                         
  -1  -1  16        292.58        306.98        18.38 o                         
   0  -1  16         65.65         91.66         9.48 o                         
   1  -1  16        397.04        399.23        14.95 o                         
   2  -1  16        444.67        446.85         6.31 o                         
   3  -1  16        253.88        238.76         6.20 o                         
   4  -1  16        139.31        152.45         8.07 o                         
  -5   0  16          7.48          1.91         4.64 o                         
  -4   0  16        182.25        148.85         7.36 o                         
  -3   0  16         55.30         56.24         3.20 o                         
  -2   0  16        491.63        469.18        17.65 o                         
  -1   0  16        673.18        682.45        59.04 o                         
   0   0  16         95.68        105.54         9.10 o                         
   1   0  16        160.36        184.85        10.84 o                         
   2   0  16          1.16          0.33         3.47 o                         
   3   0  16         82.70         96.42         4.77 o                         
   4   0  16         11.55         15.13         5.63 o                         
   5   0  16         24.37         17.09        11.02 o                         
  -5   1  16         62.94         61.32         5.21 o                         
  -4   1  16         56.40         56.52         4.73 o                         
  -3   1  16        115.53        126.88         9.61 o                         
  -2   1  16        209.17        187.15         7.84 o                         
  -1   1  16        236.44        245.15        28.94 o                         
   0   1  16        121.60        132.22         9.52 o                         
   1   1  16        394.74        393.80        19.96 o                         
   2   1  16        387.56        372.20        17.76 o                         
   3   1  16        293.20        292.94         7.25 o                         
   4   1  16        112.27        106.82        10.91 o                         
  -5   2  16         33.87         31.37         4.87 o                         
  -4   2  16          0.96          0.47         3.29 o                         
  -3   2  16        199.28        197.82         8.92 o                         
  -2   2  16        106.98        119.11         9.33 o                         
  -1   2  16         26.89         32.08         2.81 o                         
   0   2  16        247.66        248.68        10.73 o                         
   1   2  16        122.11        122.01         4.93 o                         
   2   2  16         40.52         47.59         3.42 o                         
   3   2  16         22.56         21.65         5.38 o                         
   4   2  16         90.21         88.34         8.69 o                         
  -5   3  16         25.72         31.07         5.95 o                         
  -4   3  16        150.92        145.78         6.69 o                         
  -3   3  16         53.10         65.47         3.66 o                         
  -2   3  16        319.62        311.54        16.54 o                         
  -1   3  16        390.72        404.00        14.67 o                         
   0   3  16        238.30        242.79         5.33 o                         
   1   3  16         94.97         94.43         5.92 o                         
   2   3  16        209.41        203.81        11.51 o                         
   3   3  16        106.04        109.37         6.39 o                         
  -4   4  16         56.07         64.94         3.91 o                         
  -3   4  16         16.56         19.63         3.31 o                         
  -2   4  16         63.23         75.42         4.50 o                         
  -1   4  16          3.82          3.00         2.87 o                         
   0   4  16        138.25        133.93         7.74 o                         
   1   4  16        113.58        101.73         5.11 o                         
   2   4  16         65.87         55.36         4.03 o                         
   3   4  16          7.59         10.31         4.59 o                         
   4   4  16         32.47         37.43         6.13 o                         
  -4   5  16         24.42         14.95         4.67 o                         
  -3   5  16        193.41        196.53         7.24 o                         
  -2   5  16         50.00         48.48         3.51 o                         
  -1   5  16         19.19         21.84         4.02 o                         
   0   5  16        208.97        184.29         6.26 o                         
   1   5  16         47.15         39.85         3.88 o                         
   2   5  16         75.98         58.03         4.68 o                         
   3   5  16         53.48         49.39         4.06 o                         
  -3   6  16          8.89         19.47         7.33 o                         
  -2   6  16         26.39         26.10         4.91 o                         
  -1   6  16        127.06        123.84         6.99 o                         
   0   6  16          6.93          6.19         5.73 o                         
   1   6  16         39.18         49.58         5.66 o                         
   2   6  16          3.17          2.57        10.57 o                         
  -2  -6  17         94.54        112.99        28.54 o                         
  -1  -6  17         24.15         15.69         5.33 o                         
   0  -6  17         65.72         60.15         5.28 o                         
   1  -6  17         50.77         34.05         6.78 o                         
  -3  -5  17         48.72         40.76         4.90 o                         
  -2  -5  17         68.80         85.10        19.55 o                         
  -1  -5  17         73.88         77.57         5.60 o                         
   0  -5  17         34.95         26.59         4.44 o                         
   1  -5  17         12.09          8.49         6.14 o                         
   2  -5  17        105.44         85.25         6.23 o                         
  -4  -4  17         18.98         16.86         5.30 o                         
  -3  -4  17         13.20          6.53         4.82 o                         
  -2  -4  17         26.52         30.69         3.17 o                         
  -1  -4  17        120.07        107.62         8.59 o                         
   0  -4  17        176.67        148.41        10.72 o                         
   1  -4  17        154.48        136.35         6.97 o                         
   2  -4  17          5.34         -0.16         5.72 o                         
   3  -4  17         67.43         62.46         7.71 o                         
  -4  -3  17         13.72         10.24         5.12 o                         
  -3  -3  17         97.59         88.52         6.84 o                         
  -2  -3  17        123.83        116.26         9.71 o                         
  -1  -3  17         20.88         24.32         4.11 o                         
   0  -3  17         59.79         55.73         4.39 o                         
   1  -3  17         11.10         11.71         3.37 o                         
   2  -3  17         36.89         33.77         3.43 o                         
   3  -3  17         92.95         81.18         7.02 o                         
   4  -3  17         27.92         26.60        10.55 o                         
  -5  -2  17        131.31        123.60        17.34 o                         
  -4  -2  17         13.07         10.00         5.68 o                         
  -3  -2  17        178.20        170.73         6.69 o                         
  -2  -2  17         24.12         24.41         3.10 o                         
  -1  -2  17         89.68         94.75         7.35 o                         
   0  -2  17        510.05        534.19        19.92 o                         
   1  -2  17          5.88          9.07         3.63 o                         
   2  -2  17        274.41        274.09         5.75 o                         
   3  -2  17          0.31         -2.16         3.86 o                         
   4  -2  17         42.39         35.37         6.81 o                         
  -5  -1  17         37.33         39.42         5.56 o                         
  -4  -1  17         59.02         52.73         7.77 o                         
  -3  -1  17         45.99         42.83         4.42 o                         
  -2  -1  17        112.10         94.18         6.82 o                         
  -1  -1  17        358.17        358.92        18.08 o                         
   0  -1  17         10.34         15.07         3.52 o                         
   1  -1  17         23.02         22.01         3.04 o                         
   2  -1  17         27.15         25.42         2.99 o                         
   3  -1  17          5.79          5.65         4.00 o                         
   4  -1  17         84.34         71.03         6.43 o                         
  -5   0  17         21.13          8.11        11.00 o                         
  -4   0  17        258.53        258.20         9.43 o                         
  -3   0  17         50.23         53.72         4.23 o                         
  -2   0  17         22.23         30.93         3.39 o                         
  -1   0  17         33.86         35.55         5.64 o                         
   0   0  17          3.45          7.71         3.31 o                         
   1   0  17        356.63        383.45        13.47 o                         
   2   0  17          8.43          5.13         2.68 o                         
   3   0  17        132.84        145.26         6.78 o                         
   4   0  17         65.08         41.87         6.39 o                         
  -5   1  17         29.88         26.45         5.03 o                         
  -4   1  17         68.88         64.84         6.18 o                         
  -3   1  17         44.06         41.23         3.17 o                         
  -2   1  17        133.19        125.85         7.49 o                         
  -1   1  17        361.39        351.48        35.44 o                         
   0   1  17          5.78          8.20         2.73 o                         
   1   1  17         14.05         13.19         4.37 o                         
   2   1  17         17.47         20.13         3.43 o                         
   3   1  17         11.48         13.98         4.00 o                         
   4   1  17         76.24         84.09         6.34 o                         
  -5   2  17        142.57        139.70         7.24 o                         
  -4   2  17          9.48          8.36         3.74 o                         
  -3   2  17        162.78        158.77        11.18 o                         
  -2   2  17         56.82         60.27         3.80 o                         
  -1   2  17         62.44         54.26         3.19 o                         
   0   2  17        478.58        506.85        14.34 o                         
   1   2  17          2.24          4.95         2.91 o                         
   2   2  17        259.31        280.34        13.60 o                         
   3   2  17          6.26          3.56         4.66 o                         
   4   2  17         46.83         50.45         5.81 o                         
  -4   3  17         11.89          7.86         4.14 o                         
  -3   3  17        114.26         93.19         7.47 o                         
  -2   3  17        128.36        129.30         5.35 o                         
  -1   3  17         18.19         35.74         5.29 o                         
   0   3  17         58.60         59.81         3.35 o                         
   1   3  17          8.30         11.96         3.06 o                         
   2   3  17         48.60         49.78         3.72 o                         
   3   3  17         87.79         90.39         6.06 o                         
   4   3  17         36.00         53.23        10.18 o                         
  -4   4  17         25.68         35.61         4.26 o                         
  -3   4  17         17.41         18.51         3.48 o                         
  -2   4  17         24.59         25.93         3.40 o                         
  -1   4  17        105.65        101.61         4.92 o                         
   0   4  17        134.81        115.97         5.44 o                         
   1   4  17        134.20        131.86         5.77 o                         
   2   4  17          0.86         -4.29         4.29 o                         
   3   4  17         84.82         69.13         5.76 o                         
  -3   5  17         52.94         66.76         3.97 o                         
  -2   5  17         84.09         84.42         7.22 o                         
  -1   5  17         59.38         60.47         3.67 o                         
   0   5  17         40.26         39.36         4.24 o                         
   1   5  17         10.70         11.72         3.87 o                         
   2   5  17        101.88         98.68         6.98 o                         
  -2   6  17        102.88        101.63         5.73 o                         
  -1   6  17         22.36         14.27         5.32 o                         
   0   6  17         61.82         69.35         5.11 o                         
   1   6  17         41.17         25.51         5.75 o                         
  -1  -6  18         19.06         27.32         4.88 o                         
   0  -6  18         16.16          8.23         5.83 o                         
  -3  -5  18         38.38         32.15         9.08 o                         
  -2  -5  18         46.24         69.94        22.79 o                         
  -1  -5  18         17.29         19.18         4.28 o                         
   0  -5  18         42.06         39.00         4.78 o                         
   1  -5  18         41.23         24.20         6.71 o                         
   2  -5  18         53.48         59.08        12.07 o                         
  -3  -4  18         45.00         19.07         5.54 o                         
  -2  -4  18         48.93         52.10         9.07 o                         
  -1  -4  18          5.60         13.36         5.87 o                         
   0  -4  18          7.12          6.54         5.00 o                         
   1  -4  18         49.58         48.10         5.52 o                         
   2  -4  18         38.39         27.69         6.96 o                         
   3  -4  18         52.92         31.92        10.91 o                         
  -4  -3  18         56.68         50.51         7.38 o                         
  -3  -3  18         38.80         26.28         5.09 o                         
  -2  -3  18        124.04        122.69        15.15 o                         
  -1  -3  18         63.68         67.73        15.05 o                         
   0  -3  18        104.86        108.61         7.37 o                         
   1  -3  18        121.27         91.92         4.78 o                         
   2  -3  18         73.96         57.13         4.23 o                         
   3  -3  18         55.40         28.53        10.44 o                         
  -4  -2  18         41.38         40.62         8.17 o                         
  -3  -2  18         52.19         42.25         9.17 o                         
  -2  -2  18         13.81         15.59         5.24 o                         
  -1  -2  18         84.24         84.59         6.83 o                         
   0  -2  18         93.80        114.08        12.00 o                         
   1  -2  18         36.33         32.02         4.33 o                         
   2  -2  18         79.21         84.14         7.04 o                         
   3  -2  18         31.72         17.80        11.65 o                         
   4  -2  18         36.15         24.89        11.83 o                         
  -5  -1  18         28.57         23.63         6.96 o                         
  -4  -1  18         63.01         65.24         6.56 o                         
  -3  -1  18        120.93        100.42         6.20 o                         
  -2  -1  18        312.73        304.56        12.95 o                         
  -1  -1  18        240.37        247.92        18.81 o                         
   0  -1  18        143.61        153.27        13.30 o                         
   1  -1  18         49.15         48.89         4.41 o                         
   2  -1  18        101.00        103.91         5.15 o                         
   3  -1  18         61.55         50.24         6.59 o                         
   4  -1  18         50.76         41.38         6.92 o                         
  -5   0  18         11.60         18.50         5.51 o                         
  -4   0  18         34.95         33.44         6.20 o                         
  -3   0  18          0.78         -2.92         2.92 o                         
  -2   0  18         45.84         61.36        13.53 o                         
  -1   0  18          1.11          2.27         3.79 o                         
   0   0  18         20.45         19.99         3.38 o                         
   1   0  18         37.73         45.65         4.52 o                         
   2   0  18          1.71          1.01         2.99 o                         
   3   0  18         62.61         67.86         6.18 o                         
   4   0  18         27.02         29.11         5.92 o                         
  -5   1  18         21.10          8.13         8.75 o                         
  -4   1  18         76.21         76.51         6.84 o                         
  -3   1  18        122.61        109.59         5.57 o                         
  -2   1  18        291.00        274.35        24.23 o                         
  -1   1  18        271.17        286.96        17.05 o                         
   0   1  18        116.42        119.62         5.38 o                         
   1   1  18         80.12         85.77         6.29 o                         
   2   1  18        104.04        101.75         7.78 o                         
   3   1  18         52.27         46.31        15.97 o                         
   4   1  18         66.10         70.93         6.72 o                         
  -4   2  18         35.90         33.47         4.82 o                         
  -3   2  18         51.73         48.05         3.82 o                         
  -2   2  18          8.61         12.30         3.68 o                         
  -1   2  18         91.99         87.35         5.24 o                         
   0   2  18        108.95        120.86         5.45 o                         
   1   2  18         30.19         29.81         4.12 o                         
   2   2  18         81.48         90.12         6.32 o                         
   3   2  18         28.63         27.66         4.78 o                         
   4   2  18         36.70         46.33         6.22 o                         
  -4   3  18         59.88         72.35         5.30 o                         
  -3   3  18         50.08         47.96         3.73 o                         
  -2   3  18        145.12        150.92         5.78 o                         
  -1   3  18         53.21         49.59         4.92 o                         
   0   3  18        118.93        123.97         5.53 o                         
   1   3  18        114.76        103.30         4.95 o                         
   2   3  18         62.35         53.91         6.14 o                         
   3   3  18         52.05         50.08        11.36 o                         
  -3   4  18         37.47         29.92         3.86 o                         
  -2   4  18         52.73         57.52         3.87 o                         
  -1   4  18          8.52         10.34         4.25 o                         
   0   4  18          7.14          3.48         3.22 o                         
   1   4  18         58.13         49.89         3.98 o                         
   2   4  18         32.29         30.62         6.07 o                         
   3   4  18         57.95         49.08         6.66 o                         
  -3   5  18         53.17         55.02         4.40 o                         
  -2   5  18         40.01         41.83         4.05 o                         
  -1   5  18         24.12         26.65         3.70 o                         
   0   5  18         38.26         30.48         4.08 o                         
   1   5  18         53.08         53.82         5.15 o                         
   2   5  18         45.03         46.49         5.28 o                         
  -1   6  18         23.99         12.98         5.79 o                         
   0   6  18         18.37         11.42         7.24 o                         
  -2  -5  19         33.62         37.21         9.06 o                         
  -1  -5  19          3.44          3.82         7.39 o                         
   0  -5  19         17.20         13.66         5.25 o                         
   1  -5  19         32.09         29.09         7.08 o                         
  -3  -4  19         74.54         61.04         7.68 o                         
  -2  -4  19          7.45          8.05         7.72 o                         
  -1  -4  19        151.54        173.65        19.06 o                         
   0  -4  19         27.20         28.19         6.16 o                         
   1  -4  19         46.43         47.02         6.41 o                         
   2  -4  19         37.19         22.92         7.02 o                         
  -4  -3  19         38.60         38.60        10.21 o                         
  -3  -3  19          5.12          2.52         5.64 o                         
  -2  -3  19          5.60         10.11         5.53 o                         
  -1  -3  19         31.10         31.49        10.95 o                         
   0  -3  19          6.52         -1.81         6.23 o                         
   1  -3  19         61.49         49.17         6.83 o                         
   2  -3  19         46.41         48.78         6.84 o                         
   3  -3  19         47.27         30.24        11.41 o                         
  -4  -2  19         61.90         53.73         9.90 o                         
  -3  -2  19         20.01          9.59         9.52 o                         
  -2  -2  19        133.05        125.43        14.09 o                         
  -1  -2  19          4.68          3.15         7.49 o                         
   0  -2  19        120.00        122.04         7.77 o                         
   1  -2  19         59.40         53.37         4.34 o                         
   2  -2  19         18.07         17.49         5.92 o                         
   3  -2  19         97.82         69.00        11.33 o                         
  -4  -1  19         12.32          4.01        10.08 o                         
  -3  -1  19         32.55         25.94         4.96 o                         
  -2  -1  19          0.45         -6.81         7.19 o                         
  -1  -1  19          2.14          3.17         4.01 o                         
   0  -1  19         63.83         66.70         5.69 o                         
   1  -1  19        100.82        105.14         5.39 o                         
   2  -1  19        102.27         98.80         5.08 o                         
   3  -1  19        100.37         93.99         6.98 o                         
  -4   0  19          0.84         -0.59         8.92 o                         
  -3   0  19        156.69        156.12         6.10 o                         
  -2   0  19         18.32         20.68         3.72 o                         
  -1   0  19        202.86        203.49         7.29 o                         
   0   0  19        118.95        114.29         5.84 o                         
   1   0  19         87.78         98.90         5.24 o                         
   2   0  19        124.86        117.28         6.13 o                         
   3   0  19          1.71          3.36         5.39 o                         
  -4   1  19         14.67          9.11         6.07 o                         
  -3   1  19         26.49         24.98         4.58 o                         
  -2   1  19          1.58         -3.60         3.60 o                         
  -1   1  19          3.76          0.75         4.70 o                         
   0   1  19         57.24         61.06         3.81 o                         
   1   1  19        113.87        110.49         5.86 o                         
   2   1  19         94.15         87.45         7.44 o                         
   3   1  19        109.70         92.53         6.08 o                         
  -4   2  19         61.78         57.13         4.54 o                         
  -3   2  19         13.15         13.35         4.22 o                         
  -2   2  19        128.38        127.14         6.77 o                         
  -1   2  19          7.88         15.45         5.09 o                         
   0   2  19        127.62        130.81         5.89 o                         
   1   2  19         53.90         50.54         4.11 o                         
   2   2  19         19.87         17.93         5.61 o                         
   3   2  19        102.29         90.88         9.58 o                         
  -4   3  19         34.44         39.01         5.47 o                         
  -3   3  19          8.23          9.13         3.58 o                         
  -2   3  19          7.95         12.21         3.45 o                         
  -1   3  19         26.97         23.84         4.06 o                         
   0   3  19         10.14         10.43         3.53 o                         
   1   3  19         55.75         55.69         4.23 o                         
   2   3  19         52.52         52.64         5.95 o                         
   3   3  19         42.69         39.56         4.73 o                         
  -3   4  19         62.90         64.07         5.23 o                         
  -2   4  19          4.57          7.44         3.66 o                         
  -1   4  19        176.63        184.83         6.35 o                         
   0   4  19         18.11         10.07         7.56 o                         
   1   4  19         55.39         42.02         5.33 o                         
   2   4  19         35.63         33.03         7.03 o                         
  -2   5  19         30.70         28.30         4.10 o                         
  -1   5  19          5.11          5.59         3.83 o                         
   0   5  19         12.95         12.57         7.47 o                         
   1   5  19         37.71         44.99         5.49 o                         
  -2  -4  20          5.92         11.36         5.62 o                         
  -1  -4  20         35.34         37.25        10.00 o                         
   0  -4  20         13.11         21.15         8.19 o                         
   1  -4  20         55.58         59.93         6.81 o                         
  -3  -3  20         69.58         46.49         6.83 o                         
  -2  -3  20         32.09         39.77         6.40 o                         
  -1  -3  20         67.39         85.43        28.22 o                         
   0  -3  20         44.00         49.59         6.29 o                         
   1  -3  20         89.84         90.23         7.04 o                         
   2  -3  20         64.85         48.69        12.00 o                         
  -3  -2  20          4.17          6.26         6.37 o                         
  -2  -2  20         24.54         16.03         6.48 o                         
  -1  -2  20         30.05         40.96         7.01 o                         
   0  -2  20        111.13        142.85        14.32 o                         
   1  -2  20         88.29         90.39         5.88 o                         
   2  -2  20         67.20         53.45         6.89 o                         
   3  -2  20         63.11         68.53         8.06 o                         
  -4  -1  20         58.34         42.04        10.52 o                         
  -3  -1  20         37.76         27.24         9.20 o                         
  -2  -1  20         74.65         72.05         9.87 o                         
  -1  -1  20         99.54         93.95         5.36 o                         
   0  -1  20         98.82         86.57         5.82 o                         
   1  -1  20        110.17         91.83        18.41 o                         
   2  -1  20         66.16         51.89         6.80 o                         
   3  -1  20        172.47        182.48         9.64 o                         
  -4   0  20          0.49         -7.87        12.98 o                         
  -3   0  20          1.25         -4.25         6.42 o                         
  -2   0  20          5.07         -0.84         3.87 o                         
  -1   0  20         70.51         66.76         9.63 o                         
   0   0  20         55.08         54.16         6.07 o                         
   1   0  20        119.68        124.38         9.04 o                         
   2   0  20         71.95         67.61         5.30 o                         
   3   0  20         39.74         29.97         7.29 o                         
  -4   1  20         50.37         34.83         8.32 o                         
  -3   1  20         60.37         53.29         4.75 o                         
  -2   1  20         66.14         65.08         4.65 o                         
  -1   1  20        101.53        108.63         6.03 o                         
   0   1  20         99.25         92.18         5.88 o                         
   1   1  20         99.87         91.56         6.28 o                         
   2   1  20         85.78         86.04         6.78 o                         
   3   1  20        147.98        144.58        16.56 o                         
  -3   2  20          5.34          3.01         5.71 o                         
  -2   2  20         20.00         19.80         3.62 o                         
  -1   2  20         30.55         28.27         3.82 o                         
   0   2  20        110.79        112.36         5.47 o                         
   1   2  20         89.35         79.12         6.59 o                         
   2   2  20         63.97         73.97         6.80 o                         
   3   2  20         64.70         53.71         5.26 o                         
  -3   3  20         70.03         66.42         4.59 o                         
  -2   3  20         42.15         44.19         4.07 o                         
  -1   3  20         55.03         50.11         4.95 o                         
   0   3  20         49.92         52.21         4.43 o                         
   1   3  20         97.50        110.88         8.10 o                         
   2   3  20         57.69         54.22        10.74 o                         
  -2   4  20          6.57         -2.07         4.00 o                         
  -1   4  20         34.05         39.06         4.23 o                         
   0   4  20         12.30          7.48         5.15 o                         
   1   4  20         54.98         63.49         5.97 o                         
  -1  -4  21         75.94         70.93        10.63 o                         
   0  -4  21          2.03          1.77         7.13 o                         
  -2  -3  21         33.08         37.25         7.58 o                         
  -1  -3  21         45.54         53.06         7.45 o                         
   0  -3  21         87.00        105.19        21.79 o                         
   1  -3  21         56.82         51.13        10.05 o                         
  -3  -2  21         17.54         11.30         9.71 o                         
  -2  -2  21        116.22        131.13        20.08 o                         
  -1  -2  21         10.80          9.50         6.06 o                         
   0  -2  21         11.42         15.36         7.02 o                         
   1  -2  21         34.30         25.76         6.70 o                         
   2  -2  21          2.89          2.16         6.84 o                         
  -3  -1  21         19.19          5.82         9.45 o                         
  -2  -1  21         21.79         25.21         8.72 o                         
  -1  -1  21         49.02         56.39         7.13 o                         
   0  -1  21        134.40        128.57        11.46 o                         
   1  -1  21        165.22        202.53        14.25 o                         
   2  -1  21         57.80         41.60         6.95 o                         
  -3   0  21        126.78        103.68         8.91 o                         
  -2   0  21          6.67          1.33         5.67 o                         
  -1   0  21         53.92         46.89         6.74 o                         
   0   0  21         41.53         33.81         6.38 o                         
   1   0  21          3.31         -0.29         6.00 o                         
   2   0  21         17.40         14.19         5.19 o                         
  -3   1  21         21.10          6.83         5.98 o                         
  -2   1  21         19.08         21.10         4.64 o                         
  -1   1  21         53.85         47.66         5.06 o                         
   0   1  21        127.34        133.56        10.54 o                         
   1   1  21        171.21        195.29        11.88 o                         
   2   1  21         54.37         61.19         5.29 o                         
  -3   2  21          7.64          3.21         4.97 o                         
  -2   2  21        113.47        108.89         5.95 o                         
  -1   2  21         11.89          6.96         4.61 o                         
   0   2  21          8.28         -1.73         7.58 o                         
   1   2  21         33.90         35.68         6.40 o                         
   2   2  21          1.39          5.08         6.51 o                         
  -2   3  21         35.44         41.65         4.85 o                         
  -1   3  21         41.14         33.23         4.90 o                         
   0   3  21         93.70         97.88        12.15 o                         
   1   3  21         53.10         55.13         8.14 o                         
  -1   4  21         71.69         71.46         7.13 o                         
   0   4  21          6.80         14.69         6.73 o                         
  -1  -3  22         26.99         40.31         7.32 o                         
   0  -3  22        102.41        129.94        36.15 o                         
  -2  -2  22         69.23         62.90        10.74 o                         
  -1  -2  22          5.75         10.90        12.08 o                         
   0  -2  22        103.24        108.65        27.86 o                         
   1  -2  22         27.26         37.86        11.75 o                         
  -2  -1  22         17.66         10.25         5.72 o                         
  -1  -1  22          7.47          7.03         6.69 o                         
   0  -1  22         31.99         51.98        15.48 o                         
   1  -1  22        147.48        165.32        28.29 o                         
   2  -1  22         74.17         92.93        13.82 o                         
  -3   0  22          8.76          8.40         5.07 o                         
  -2   0  22          5.69         12.48         5.61 o                         
  -1   0  22        148.41        186.45        20.01 o                         
   0   0  22         29.78         36.61         7.27 o                         
   1   0  22        114.29        104.55         7.68 o                         
   2   0  22         21.26         13.25         6.96 o                         
  -2   1  22         12.37          4.30         5.67 o                         
  -1   1  22          7.05          8.02         6.33 o                         
   0   1  22         40.75         48.39         6.71 o                         
   1   1  22        134.13        143.83        29.02 o                         
   2   1  22         84.99         96.36         6.16 o                         
  -2   2  22         69.08         70.62         7.75 o                         
  -1   2  22          6.21          1.51         6.06 o                         
   0   2  22         98.45         87.44         9.37 o                         
   1   2  22         28.48         31.69         6.78 o                         
  -1   3  22         21.28         25.57         8.62 o                         
   0   3  22         99.62        117.23         8.85 o                         
  -1  -1  23        118.45        183.08        12.74 o                         
   0  -1  23         25.31         34.04        12.98 o                         
  -2   0  23        103.48        125.73         8.59 o                         
  -1   0  23         40.27         43.01         7.04 o                         
   0   0  23         10.18         10.22        11.87 o                         
   1   0  23         11.09          9.89         7.22 o                         
  -1   1  23        119.90        170.46        14.33 o                         
   0   1  23         24.86         38.43         7.69 o                         
                                                                                
